# Supplementary material for: Functional Analysis of Neuronal MicroRNAs in Caenorhabditis elegans Dauer Formation by Combinational Genetics and Neuronal miRISC Immunoprecipitation
Source: PLoS Genet. 2013 Jun 20;9(6):e1003592. doi: 10.1371/journal.pgen.1003592 (PMC3688502; doi:10.1371/journal.pgen.1003592)
Supplement: Dataset S1 — Neuronal miRISC IP – deep sequencing. Analyzed deep sequencing data from 4 biological replicates. Dataset shows relative enrichment values and p-values from a student's t-test. (XLSX) [file pgen.1003592.s001.xlsx]

## Sheet: Sheet1
[Relative] = [Read of miRNA]/[Total read in respective library], normalized to lowest value, the number is given in log2
Blank spaces indicate that no reads were found in that replicate
MicroRNA		Rep 1 [Relative] Total	Rep 2 [Relative] Total	Rep 3 [Relative] Total	Rep 4 [Relative] Total	Average Total		Rep 1 [Relative] IP	Rep 2 [Relative] IP	Rep 3 [Relative] IP	Rep 4 [Relative] IP	Average IP		pval	Relative abundance IP vs Total (log2)
cel-miR-795		8.54554	7.20915	4.90673	7.98234	7.16094		15.3285	14.6278	15.9817	16.28	15.5545		7.58304e-05	8.39355
cel-miR-791		5.75621	3.9997	6.84533	5.14104	5.43557		11.6169	12.4207	13.1856	12.0823	12.3264		5.36979e-05	6.89079
cel-miR-790		9.66311	9.90659	5.32177	7.76553	8.16425		15.3579	14.2035	12.0301	12.1027	13.4236		0.00776679	5.25931
cel-miR-234		8.81762	8.75459	8.66162	9.04793	8.82044		13.3874	13.1367	13.415	13.1738	13.2782		1.43841e-08	4.45774
cel-miR-357		6.51805	6.08716		4.55608	5.72043		7.58964	8.05528	8.9615	9.17536	8.44545		0.00947283	2.72501
cel-miR-90		15.2595	14.26	16.9274	13.124	14.8928		19.8271	20.0843	18.587	17.639	19.0343		0.00570014	4.14158
cel-miR-56		14.6059	15.7414	13.0783	14.867	14.5732		18.2378	17.8697	17.9913	20.2762	18.5938		0.00227643	4.02061
cel-miR-793		10.3228	9.7876	9.28756	9.67502	9.76824		13.6195	13.994	13.4818	13.0545	13.5375		1.24077e-05	3.76922
cel-miR-55		14.5648	14.6302	12.2919	12.1579	13.4112		18.0599	17.5014	16.8649	15.187	16.9033		0.00926313	3.4921
cel-miR-51		15.336	15.9028	14.02	13.3594	14.6546		17.68	18.1252	18.7968	16.8833	17.8713		0.00395198	3.21677
cel-lin-4		14.4908	13.507	15.3829	13.5617	14.2356		16.589	16.4939	17.7123	18.2653	17.2651		0.00275714	3.02952
cel-miR-1022		8.61636	8.83259	8.5979	8.96547	8.75308		11.4535	12.0119	11.8621	11.1162	11.6109		1.32601e-05	2.85786
cel-miR-240		14.8187	14.0235	14.4568	12.1616	13.8651		15.9444	15.9056	17.4421	16.9268	16.5547		0.0086219	2.6896
cel-miR-52		16.8422	16.6287	15.7344	14.6346	15.96		18.9814	18.9215	18.1539	17.8605	18.4793		0.00466635	2.51938
cel-miR-235		14.4348	14.9036	12.6175	14.4452	14.1003		15.7901	16.1731	16.8703	17.3194	16.5382		0.00723063	2.43794
cel-miR-81		12.8228	14.6424	12.4336	12.5001	13.0997		14.7425	15.9818	16.0455	15.2958	15.5164		0.0072077	2.41668
cel-miR-74		12.9627	13.7868	11.9484	12.8229	12.8802		9.70135	10.7022	10.3529	10.6809	10.3593		0.00127011	-2.52085
cel-miR-359		10.0107	8.37474	9.06324	9.42644	9.21879		6.02892	5.90689	6.01664	7.45547	6.35198		0.00126455	-2.86681
cel-miR-66		18.4776	17.3203	20.6065	18.3709	18.6938		15.2166	15.2293	16.2285	16.5446	15.8048		0.00944312	-2.88903
cel-miR-61		14.1145	14.7849	14.0887	13.4387	14.1067		10.8618	11.7952	11.7689	10.1229	11.1372		0.0008838	-2.96953
cel-miR-46		15.4049	15.5905	14.5176	15.83	15.3358		11.6109	11.9381	11.9474	12.6277	12.031		9.01656e-05	-3.30474
cel-miR-1018		7.09063	8.33955	8.20441	6.87801	7.62815		3.707	4	6.01664	3.36801	4.27291		0.00310293	-3.35524
cel-miR-2		11.6797	12.6499	11.6347	9.32426	11.3221		7.81552	8.99435	7.69471	7.06845	7.89326		0.00555412	-3.42887
cel-miR-86		12.7552	12.9488	11.5909	11.7508	12.2614		9.12485	10.4737	8.80324	6.53793	8.73493		0.00730485	-3.52651
cel-miR-37		13.9578	14.4051	12.6611	13.1699	13.5485		10.1541	11.3826	8.99849	8.45547	9.74767		0.00242373	-3.8008
cel-miR-246		15.1179	14.938	14.5963	17.0378	15.4225		11.8246	11.2161	11.909	11.5228	11.6182		0.000554733	-3.80432
cel-miR-239a		11.9589	12.5124	11.3246	10.357	11.5382		6.61389	8.56224	8.05227	7.45547	7.67097		0.000812376	-3.86725
cel-miR-58		18.0072	19.1087	18.4118	20.4371	18.9912		13.2891	14.9357	15.7799	14.9144	14.7298		0.0012389	-4.26139
cel-miR-39		12.6463	12.8318	12.3538	11.0359	12.2169		9.06455	9.13955	7.50207	5.95297	7.91478		0.00240656	-4.30216
cel-miR-1829b		8.27705	9.74789	11.3675	11.0836	10.119		3.29196	5.64385	6.69471	7.45547	5.7715		0.00917843	-4.34751
cel-miR-2214*		11.0352	9.43433	9.53122	10.4387	10.1099		6.75139	6.52356	5.27968	4.36801	5.73066		0.000643516	-4.3792
cel-miR-63		11.2716	9.97124	12.8473	10.8368	11.2317		4.707	6.2854	7.86464	7.82744	6.67112		0.00320237	-4.56062
cel-miR-1829c		9.52267	10.8421	9.27597	10.0718	9.92812		6.09931	8.03892	6.94264		7.02696		0.00558492	-2.90116
cel-miR-70		14.9062	13.6263	14.6938	15.6892	14.7289		9.88691	9.87344	10.087	10.2506	10.0245		3.684e-05	-4.70438
cel-miR-248		8.80251	8.76788	7.95113	7.55608	8.2694		4.51435	5.83289	3.69471		4.68065		0.00243034	-3.58875
cel-miR-242		12.3548	10.5193	10.942	11.0875	11.2259		5.95492	5.20945	7.50207	6.95297	6.40485		0.000298814	-4.82105
cel-miR-38		11.141	11.5978	10.5312	10.7058	10.994		5.95492	7.01123	7.15415	4.36801	6.12208		0.000390879	-4.87189
cel-miR-77		15.5397	17.6249	14.2573	15.271	15.6732		10.4851	11.3982	11.0827	9.79427	10.6901		0.000741821	-4.98314
cel-miR-227		11.4947	12.1721	10.9764	12.0796	11.6807		5.29196	5.16992	7.6016	7.76032	6.45595		0.000471152	-5.22478
cel-miR-67		13.1686	11.7208	13.3733	12.4187	12.6703		5.61389	6.65821	9.48913	7.53793	7.32479		0.00104158	-5.34556
cel-miR-60		13.4672	15.7831	13.6968	12.7619	13.9272		6.35085	8.82337	9.9615	9.14937	8.57127		0.00185759	-5.35597
cel-miR-75		11.2495	13.8503	11.2211	11.1671	11.872		6.61389	7.75489	5.27968	6.17536	6.45595		0.00064442	-5.41604
cel-miR-79		9.3824	11.4714	8.78938	9.726	9.84229		4.51435	6.33985	2.69471	3.36801	4.22923		0.00125553	-5.61306
cel-miR-355		9.12747	10.3704	8.16726	6.46297	8.53202		4.707	3.90689	2.69471		3.76953		0.00725247	-4.76249
cel-miR-250		15.4502	14.865	14.1273	14.6744	14.7792		7.29196	8.76155	9.87462	9.14937	8.76937		6.21342e-05	-6.00987
cel-miR-44		16.2489	17.3757	14.0831	14.3759	15.5209		10.6641	10.642	7.78218	7.17536	9.06592		0.00178044	-6.45497
cel-miR-45		16.2489	17.3757	14.0831	14.3759	15.5209		10.6641	10.642	7.78218	7.17536	9.06592		0.00178044	-6.45497
cel-miR-244		10.1061	9.33955	9.76056	8.82287	9.50727		5.51435	3.70044	2.69471		3.96983		0.000780798	-5.53743
cel-miR-231		10.0271	11.8608	9.57916	10.5219	10.4972		1.707	4.16992	6.6016		4.15951		0.00485578	-6.33771
cel-miR-229		9.55908	10.7941	10.5839	10.2634	10.3001		6.66119	5.95419	9.56508	5.68993	6.9676		0.0115875	-3.33253
cel-miR-85		15.922	14.327	16.0837	15.8613	15.5485		12.7112	13.4467	14.6251	13.3764	13.5399		0.0125745	-2.00863
cel-miR-236		8.55458	9.31258	6.90673	5.87801	7.66298		3.29196	4.85798	2.69471		3.61488		0.0127379	-4.04809
cel-miR-786		7.55458	8.83259	5.02221	9.71595	7.78133		11.0244	11.431	11.3313	11.5429	11.3324		0.0135143	3.55108
cel-miR-54		13.505	13.5672	13.0446	11.9697	13.0216		14.1374	15.5194	15.3969	14.219	14.8182		0.0139288	1.79657
cel-miR-80		19.6197	18.9102	17.5263	19.2838	18.835		15.8768	16.0924	17.7845	17.0446	16.6996		0.0154295	-2.13541
cel-miR-84		10.7795	11.5015	9.56495	12.103	10.9873		12.318	13.009	14.7429	14.2898	13.5899		0.0158932	2.60267
cel-miR-788		7.97412	9.62175	6.90673	7.46297	7.99139		4.87692	6.85798	5.69471	5.36801	5.69941		0.0191308	-2.29199
cel-miR-1819		13.7694	13.7687	10.08	11.0599	12.1695		9.53989	9.48381	9.47607	7.61593	9.02893		0.0248178	-3.14057
cel-miR-249		10.7305	9.20915	9.76885	9.56731	9.81895		11.5144	10.1935	12.274	12.1061	11.522		0.0248915	1.70305
cel-miR-47		15.0855	15.5235	13.6663	14.2513	14.6317		12.4048	12.4123	13.965	10.9605	12.4357		0.0252064	-2.19601
cel-miR-228		15.0699	14.3785	12.1162	13.95	13.8787		15.6019	15.5974	15.6409	16.3109	15.7878		0.0267974	1.90911
cel-miR-42		16.2247	16.2568	16.227	16.3124	16.2552		13.8987	13.8761	16.1427	14.9091	14.7067		0.0277747	-1.54857
cel-miR-36		12.2845	14.509	11.5827	11.4141	12.4476		9.9924	11.2509	8.84446	7.53793	9.40642		0.0291058	-3.04115
cel-miR-2209c		4.04001	6.16963	6.36617	5.14104	5.42921		1.707	1.58496		4.36801	2.55332		0.0334972	-2.87589
cel-miR-392		6.84736	7.16963	7.25251	8.60047	7.46749		4.02892	5.24793	7.21828	4.95297	5.36202		0.0347831	-2.10547
cel-miR-243		7.34118	8.78106	6.5697	10.141	8.20824		9.96909	9.97298	11.3241	10.8192	10.5213		0.0358083	2.31309
cel-miR-787		6.69208	7.90659	6.02221	5.36343	6.49608		3.707	5.35755	3.69471		4.25309		0.0364578	-2.24299
cel-miR-76		9.91915	10.2043	9.68809	9.284	9.77388		13.1883	12.2969	10.7003	10.2628	11.6121		0.0413805	1.83821
cel-miR-87		12.6426	12.5055	12.2219	10.5391	11.9773		11.1416	9.90237	10.1623	7.53793	9.68606		0.0447964	-2.2912
cel-miR-241		11.255	11.7827	9.80559	11.6086	11.113		13.2471	14.9608	12.1168	12.1128	13.1094		0.0485549	1.9964
cel-miR-53		12.6298	12.5223	11.6072	10.721	11.8701		14.3661	14.0507	13.3158	12.2009	13.4834		0.0491938	1.61333
cel-miR-232		10.0041	10.5389	10.6414	10.6435	10.457		9.23838	10.0941	10.2339	9.2009	9.69181		0.050662	-0.765191
cel-miR-252		10.7345	11.2405	11.2226	9.11067	10.5771		9.60786	9.89482	7.90417	7.06845	8.61882		0.0594849	-1.95825
cel-miR-49		12.5891	12.9201	11.918	11.8848	12.328		10.3935	11.4278	12.2778	10.9072	11.2516		0.0645589	-1.07639
cel-miR-794		7.06554	6.9539	6.40923	9.14104	7.39243		8.52718	8.07681	9.93312	10.7079	9.31124		0.0662763	1.91881
cel-miR-1		13.274	14.4304	11.5518	13.3715	13.1569		10.6407	11.1536	12.1126	12.3193	11.5565		0.066759	-1.60039
cel-miR-65		17.7847	14.8867	18.2842	15.7689	16.6811		13.3979	13.9103	15.567	15.2647	14.535		0.0673213	-2.14615
cel-miR-237		14.3547	13.5198	10.5839	10.9004	12.3397		9.52718	9.83131	10.6834	10.953	10.2487		0.0813628	-2.09097
cel-miR-2212		7.18685	8.24763	5.7812	5.87801	6.77342		4.707	5.83289	5.01664		5.18551		0.0874635	-1.58791
cel-miR-43		10.5747	10.8731	10.1064	9.15599	10.1776		7.09931	7.70044	10.6663	8.2749	8.43523		0.0911709	-1.74234
cel-miR-64		18.9526	15.8107	18.9378	16.5396	17.5602		14.7261	14.7317	16.3492	16.6923	15.6248		0.09211	-1.93531
cel-miR-72		13.5447	14.204	13.3179	13.0093	13.519		12.9866	13.3691	12.6358	11.6301	12.6554		0.103998	-0.863593
cel-miR-789		5.75621	7.64356	5.90673		6.4355		1.707	4.32193	6.50207	3.36801	3.97475		0.114306	-2.46075
cel-miR-784		10.2987	10.129	10.7894	9.60047	10.2044		9.71822	9.51175	10.121	8.57746	9.4821		0.127622	-0.722291
cel-let-7		15.1052	15.0417	10.942	12.5291	13.4045		15.0669	15.1692	15.1539	15.3928	15.1957		0.129298	1.7912
cel-miR-1831		11.9538	6.52326	7.17975	10.4927	9.03737		6.51435			3.36801	4.94118		0.133428	-4.09619
cel-lsy-6		5.23265	6.32163	6.07666	7.36343	6.24859		6.35085	6.47573	9.20251	8.3222	7.58782		0.156834	1.33923
cel-miR-797		4.69208	5.90659	5.22866	6.36343	5.54769		2.707	3.70044	5.50207	5.36801	4.31938		0.161639	-1.22832
cel-miR-1820		4.23265	6.64356	6.07666		5.65096		2.707	4.45943			3.58321		0.168485	-2.06774
cel-miR-1020		2.81762	7.35725	4.7812	6.14104	5.27428			3.32193	3.69471	3.36801	3.46155		0.177592	-1.81273
cel-miR-57		16.969	15.7326	14.4285	12.4539	14.896		16.4229	16.0109	16.8089	16.0085	16.3128		0.200021	1.4168
cel-miR-259		6.09063	7.80706	5.84533	5.87801	6.40526		4.29196	4.45943	6.69471		5.1487		0.201266	-1.25656
cel-miR-35		14.7095	15.134	13.738	13.1001	14.1704		13.547	14.1356	13.368	10.5379	12.8971		0.218375	-1.27326
cel-miR-59		8.02707	9.96548	6.53122	8.80401	8.33195		6.707	7.97728	7.64891	6.68993	7.25578		0.222965	-1.07617
cel-miR-78		9.3824	9.04409	8.29905	2.55608	7.32041		5.40744	4.85798	5.50207	5.36801	5.28387		0.252979	-2.03653
cel-miR-245		11.852	11.8373	11.1657	9.71595	11.1427		12.1664	13.3458	11.3422	11.1494	12.0009		0.271074	0.858215
cel-miR-48		17.8325	19.0349	15.9207	18.323	17.7778		19.1049	18.6827	18.2134	18.4419	18.6107		0.274766	0.832919
cel-miR-40		14.6447	14.8979	12.8888	11.7825	13.5535		12.9496	14.1221	11.8162	9.65341	12.1353		0.284115	-1.41814
cel-miR-799		8.16339	7.04409	5.96563		7.0577		4.29196	3.70044	7.01664	7.45547	5.61613		0.297537	-1.44158
cel-miR-254		11.6828	11.4091	10.4842	12.141	11.4293		11.4366	10.341	11.0698	11.0754	10.9807		0.324625	-0.448608
cel-miR-71		17.064	17.0736	16.5686	17.7775	17.1209		17.3888	17.0764	18.2952	17.2801	17.5101		0.329421	0.389179
cel-miR-124		9.26056	9.5154	8.11619	6.25652	8.28717		6.79446	8.13955	7.64891	7.2749	7.46445		0.340605	-0.822712
cel-miR-83		8.6756	9.21887	6.6437	7.07964	7.90445		6.40744	7.7211	7.78218	6.82744	7.18454		0.346738	-0.719914
cel-miR-2217		7.25502	2.9997	5.12913		5.12795		7.48836	5.20945	7.94264	5.36801	6.50211		0.347371	1.37416
cel-miR-2220		3.23265		6.84533		5.03899		3.29196	2.58496	4.27968		3.38553		0.34763	-1.65346
cel-miR-233		15.5667	15.6368	14.2431	13.5052	14.7379		15.3949	14.8354	15.4169	15.4314	15.2696		0.363608	0.531708
cel-miR-62		6.81762	9.13925	7.93648	6.80401	7.67434		5.02892	7.20945	7.55269	7.76032	6.88785		0.385289	-0.78649
cel-miR-230		11.0512	10.7745	11.2991	12.0032	11.282		11.9738	13.2035	10.9187	11.0475	11.7859		0.425655	0.503887
cel-miR-50		13.6756	14.0668	16.0628	13.3143	14.2799		13.524	13.2795	15.0927	12.5701	13.6166		0.445363	-0.663308
cel-miR-1832		3.23265	3.58466	4.90673	5.14104	4.21627		5.79446	5.2854	4.69471	3.36801	4.78565		0.450836	0.569372
cel-miR-73		12.937	13.6024	11.9263	11.5533	12.5047		14.6895	14.3029	12.6634	11.2445	13.2251		0.46382	0.720328
cel-miR-41		5.98754	7.20915	7.74804	4.14104	6.27144		4.02892	5.90689	8.05227	3.36801	5.33902		0.506983	-0.932422
cel-miR-34		11.3294	11.9855	9.17352	8.84148	10.3325		9.23056	12.2049	8.08703	8.4124	9.48372		0.512634	-0.848762
cel-miR-82		15.5731	17.9732	14.1588	15.8007	15.8765		16.9105	16.8901	16.1963	15.6902	16.4218		0.540745	0.545321
cel-miR-253		10.9015	11.7191	11.2181	11.2426	11.2703		10.5399	11.7801	12.1826	11.4448	11.4868		0.597293	0.21652
cel-miR-792		7.16339	7.55429	9.02221	8.2285	7.9921		6.75139	7.67242	10.1459	9.2009	8.44266		0.620085	0.45056
cel-miR-1817		5.32012	7.64356			6.48184		7.79446	7.76155	8.12098	4.95297	7.15749		0.635099	0.675653
cel-miR-785		7.06554	8.52326	8.66162	10.4927	8.68579		7.79446	7.94837	10.5835	10.368	9.17357		0.652589	0.487786
cel-miR-238		15.8342	15.6119	15.3513	15.8937	15.6728		15.1808	15.0438	16.4285	16.1246	15.6944		0.954568	0.0216385
cel-miR-2208b-5p		3.55458	3.9997			3.77714		1.707	4.80735	3.69471	4.95297	3.79051		0.991144	0.0133677
cel-miR-56*		7.72451	5.45913	4.32177	7.07964	6.14626								#N/A	-6.14626
cel-miR-2208b-3p			4.32163			4.32163								#N/A	-4.32163
cel-miR-2215*														#N/A
cel-miR-2207*														#N/A
cel-miR-251		3.55458	3.9997	4.32177		3.95868			0.999998			0.999998		#N/A	-2.95869
cel-miR-358		7.49944	6.80706			7.15325		8.14994	8.43463	7.4496	4.95297	7.24678		#N/A	0.093537
cel-miR-2209a*														#N/A
cel-miR-266														#N/A
cel-miR-800								2.707				2.707		#N/A	2.707
cel-miR-258														#N/A
cel-miR-2209c*														#N/A
cel-miR-796		5.98754				5.98754		5.707	6.61471	6.01664	6.95297	6.32283		#N/A	0.335289
cel-miR-2219*														#N/A
cel-miR-271														#N/A
cel-miR-269														#N/A
cel-miR-2216		2.81762		6.36617		4.59189		2.707				2.707		#N/A	-1.88489
cel-miR-2217*														#N/A
cel-miR-247		6.36194	9.35725	6.12913	6.14104	6.99734			2.80735			2.80735		#N/A	-4.18999
cel-miR-256														#N/A
cel-miR-270														#N/A
cel-miR-1833														#N/A
cel-miR-2219														#N/A
cel-miR-2210								5.29196	5.67242	6.78218		5.91552		#N/A	5.91552
cel-miR-2218a														#N/A
cel-miR-354								1.707				1.707		#N/A	1.707
cel-miR-272														#N/A
cel-miR-264														#N/A
cel-miR-2209b														#N/A
cel-miR-262		1.23265	1.9997	1.32177		1.51804								#N/A	-1.51804
cel-miR-2213														#N/A
cel-miR-2211*														#N/A
cel-miR-2208a			2.9997			2.9997								#N/A	-2.9997
cel-miR-1832b														#N/A
cel-miR-2210*								8.42124	8.17991	7.15415	7.17536	7.73266		#N/A	7.73266
cel-miR-1821			6.39202	4.32177		5.35689		4.29196	4.08746	4.27968		4.2197		#N/A	-1.1372
cel-miR-1824		5.04001	5.16963	4.6437		4.95111								#N/A	-4.95111
cel-miR-2213*														#N/A
cel-miR-2209a		4.93309	8.18952	5.90673	2.55608	5.39636			1.58496			1.58496		#N/A	-3.8114
cel-miR-1019*									-1.88624e-06			-1.88624e-06		#N/A	-1.88624e-06
cel-miR-260		9.55007	7.64356	8.02221	8.55608	8.44298								#N/A	-8.44298
cel-miR-2211														#N/A
cel-miR-2209b*														#N/A
cel-miR-1828		1.23265				1.23265			-1.88624e-06			-1.88624e-06		#N/A	-1.23265
cel-miR-2212*														#N/A
cel-miR-2220*														#N/A
cel-miR-265														#N/A
cel-miR-1822		6.62497	7.04409	6.07666	7.14104	6.72169		2.707				2.707		#N/A	-4.01469
cel-miR-1832b*														#N/A
cel-miR-267														#N/A
cel-miR-257														#N/A
cel-miR-1818														#N/A
cel-miR-798		3.55458				3.55458								#N/A	-3.55458
cel-miR-1019														#N/A
cel-miR-255									-1.88624e-06			-1.88624e-06		#N/A	-1.88624e-06
cel-miR-1829a								1.707	-1.88624e-06	3.69471		1.80057		#N/A	1.80057
cel-miR-2215														#N/A
cel-miR-2207														#N/A
cel-miR-353														#N/A
cel-miR-1830					6.25652	6.25652		3.29196	2.80735	5.01664	5.95297	4.26723		#N/A	-1.98929
cel-miR-2216*														#N/A
cel-miR-1823														#N/A
cel-miR-261														#N/A
cel-miR-2218b														#N/A
cel-miR-2208a*														#N/A
cel-miR-2214		1.23265				1.23265								#N/A	-1.23265
cel-miR-239b														#N/A
cel-miR-1834			4.9997			4.9997								#N/A	-4.9997
cel-miR-253*														#N/A
cel-miR-2218b*														#N/A
cel-miR-2218a*								2.707	2.80735		3.36801	2.96079		#N/A	2.96079
cel-miR-268														#N/A
cel-miR-360														#N/A
cel-miR-356														#N/A
cel-miR-273														#N/A
cel-miR-1021														#N/A
