# Supplementary material for: Functional Analysis of Neuronal MicroRNAs in Caenorhabditis elegans Dauer Formation by Combinational Genetics and Neuronal miRISC Immunoprecipitation
Source: PLoS Genet. 2013 Jun 20;9(6):e1003592. doi: 10.1371/journal.pgen.1003592 (PMC3688502; doi:10.1371/journal.pgen.1003592)
Supplement: Dataset S2 — Neuronal miRISC IP – microarray. Analyzed data from 5 biological replicates on two different microarray platforms. Replicates B–E were run with Agilent chips. Replicate A came from another microarray platform. Enrichment value (IP vs Total) of each gene in each replicate is expressed in terms of percent ranks as described previously [4]. (XLSX) [file pgen.1003592.s002.xlsx]

## Sheet: Sheet1
	Agilent Probe ID	Common Name	Transcript/Refseq	Sequence Name	Description		rep A	rep B	rep C	rep D	rep E	Average percent rank	pval
wb|T01C4.2a|wb|T01C4.2c|wb|T01C4.2b|ref|NM_001028918	A_12_P108393	odr-2	T01C4.2a	T01C4.2	wb|odr-2 encodes three isoforms of a predicted membrane-associated protein related to the Ly-6 (leukocyte antigen-6) family of GPI (glycosylated phosphatidylinositol)-linked signaling proteins. ODR-2 activity is required for proper functioning of the AWC			0.99996	0.99996	0.99994	1	0.999965	0.000439257
wb|ZC84.4|ref|NM_066637|tc|TC185643	A_12_P105393	ZC84.4	ZC84.4	ZC84.4	wb|ZC84.4 encodes a G protein-coupled receptor with acidic amino acids in the -3 position of its PDZ binding motif. ZC84.4 protein binds PDZ domain 10 of the multi-PDZ domain protein, MPZ-1, in GST pulldown experiments. by analogy with SER-1, the PDZ bind			0.99993	1	0.99984	0.99997	0.999935	0.00029686
wb|C27F2.2|ref|NM_065653|ens|C27F2.2a|gb|AY555272	A_12_P136270	C27F2.2	C27F2.2	C27F2.2	ref|Caenorhabditis elegans Novel Channel type/putative Nematode CAlcium channel family member (nca-2) (nca-2) mRNA, complete cds [NM_065653]			1	0.99992	0.99978	0.99991	0.999902	0.0002971
wb|C29A12.4|ref|NM_073366|ens|C29A12.4a|tc|TC178241	A_12_P143625	C29A12.4	C29A12.4	C29A12.4	ref|Caenorhabditis elegans GLIoTactin (Drosophila neuroligin-like) homolog family member (nrx-1) (nrx-1) mRNA, complete cds [NM_073366]		1	0.9998	0.99977	0.99936	0.99988	0.999762	6.18925e-05
wb|C35A11.1|ref|NM_072030|tc|TC184730	A_12_P109991	C35A11.1	C35A11.1	C35A11.1	wb|none available [C35A11.1]			0.99951	0.99988	0.99925	0.99976	0.9996	0.000299343
wb|M03E7.1|ref|NM_072084|tc|TC200438	A_12_P109037	M03E7.1	M03E7.1	M03E7.1	wb|none available [M03E7.1]		0.99877	0.99974	0.99984	0.99968	0.99985	0.999576	6.22466e-05
wb|C26F1.6|ref|NM_072603|tc|TC186815	A_12_P110429	C26F1.6	C26F1.6	C26F1.6	wb|C26F1.6 encodes a homolog of the functionally active Fmrf Receptor (FR. CG2114) of D. melanogaster. it is thus possible that C26F1.6 is a receptor for one of the FMRF-like neurotransmitters in C. elegans (e.g., FLP-1 through FLP-12). [Source: WormBase]		0.99938	0.99948	0.99954	0.9993	0.99937	0.999414	6.25565e-05
wb|Y41C4A.17|ref|NM_181981|tc|TC207451	A_12_P144300	Y41C4A.17	Y41C4A.17	Y41C4A.17	wb|none available [Y41C4A.17]		0.99949	0.99967	0.99916	0.99904	0.99949	0.99937	6.2641e-05
wb|F17C8.6|wb|C27F2.2|ref|NM_001136363|ref|NM_065573	A_12_P101156	F17C8.6	F17C8.6	F17C8.6	wb|F17C8.6 encodes an alpha1 Ca2+ channel subunit. large-scale RNAi experiments indicate that during development F17C8.6, along with nca-2, may play a role in regulating egg size and shape. [Source: WormBase] [F17C8.6]		0.99857	0.99935	0.99923	0.99909	0.99979	0.999206	6.29566e-05
wb|C24B5.1|ref|NM_072980|tc|TC184755	A_12_P105290	C24B5.1	C24B5.1	C24B5.1	wb|none available [C24B5.1]		0.99612	0.99983	0.99969	0.99946	0.99982	0.998984	6.33863e-05
wb|T27E4.7.1|ref|NM_072952|tc|TC203216	A_12_P117083	T27E4.7	T27E4.7.1	T27E4.7	ref|Caenorhabditis elegans hypothetical protein (T27E4.7) mRNA, complete cds [NM_072952]			0.99925	0.99908	0.9984	0.99892	0.998912	0.000304497
wb|Y116F11B.1|ref|NM_075439|tc|TC205111	A_12_P100821	daf-28	Y116F11B.1	Y116F11B.1	wb|daf-28 encodes a beta-type insulin, mostly similar to INS-4 and INS-6 and homologous to human insulin. DAF-28 inhibits dauer formation. daf-28 mutants arrest as dauers and have downregulated signals through the DAF-2/insulin pathway. in young animals,		0.99724	0.99977	0.99881	0.9983	0.99823	0.99847	6.43919e-05
ref|NR_002683|tc|TC199590|tc|TC198443	A_12_P175729	C53C7.5	NR_002683	C53C7.5	ref|Caenorhabditis elegans C53C7.5, miscRNA [NR_002683]			0.99919	0.99935	0.99575	0.99919	0.99837	0.000308623
wb|F33H1.6|ref|NM_001026970|gb|FN873824|gb|FN873826	A_12_P148036	F33H1.6	F33H1.6	F33H1.6	wb|none available [F33H1.6]			0.99825	0.99843	0.99777	0.99889	0.998335	0.000308891
wb|F58H1.5.1|ref|NM_073599|tc|TC188741	A_12_P112958	F58H1.5	F58H1.5.1	F58H1.5	ref|Caenorhabditis elegans hypothetical protein (F58H1.5) mRNA, complete cds [NM_073599]		0.99867	0.99857	0.99805	0.99798	0.99835	0.998324	6.46802e-05
wb|C09E7.10|ref|NM_001025998|ens|C09E7.10.2|ens|C09E7.10.1	A_12_P141845	C09E7.10	C09E7.10	C09E7.10	wb|none available [C09E7.10]			0.9987	0.9982	0.99692	0.99847	0.998073	0.000310907
ens|F16B3.3b|ens|F16B3.3a|tc|TC203299	A_12_P171094	F16B3.3b	F16B3.3b	F16B3.3	Unknown			0.99832	0.99828	0.99686	0.99859	0.998012	0.00031137
wb|Y4C6A.2a|wb|Y4C6A.2d|wb|Y4C6A.2c|ref|NM_001083266	A_12_P105136	mgl-3	Y4C6A.2a	Y4C6A.2	wb|none available [Y4C6A.2a]			0.99874	0.99698	0.99766	0.99826	0.99791	0.000312162
wb|F42A9.9|ref|NM_069077|tc|TC194245	A_12_P117108	F42A9.9	F42A9.9	F42A9.9	wb|none available [F42A9.9]			0.99783	0.99847	0.99713	0.99808	0.997877	0.000312413
wb|F14B6.2|ref|NM_060684|tc|TC180486	A_12_P101827	F14B6.2	F14B6.2	F14B6.2	wb|none available [F14B6.2]		0.9951	0.99877	0.99866	0.99761	0.99895	0.997818	6.5689e-05
wb|H01G02.3a|ref|NM_001028079|ref|NM_001136388|ens|H01G02.3c	A_12_P135445	H01G02.3	H01G02.3a	H01G02.3	wb|none available [H01G02.3a]			0.99922	0.99771	0.99479	0.99916	0.99772	0.000313635
wb|F35D2.5c.1|wb|F35D2.5b|ref|NM_063191|ref|NM_001026977	A_12_P157820	syd-1	F35D2.5c.1	F35D2.5	wb|syd-1 encodes a protein that contains a Rho-GTPase-like activating domain as well as PDZ and C2 domains. during neuronal development, SYD-1 is required cell autonomously to positively regulate synaptogenesis. in regulating synapse development, SYD-1 fu		0.99836	0.99893	0.99691	0.99511	0.99904	0.99767	6.59869e-05
wb|F20D1.7|ref|NM_078090|tc|TC180696	A_12_P111492	F20D1.7	F20D1.7	F20D1.7	wb|none available [F20D1.7]		0.99959	0.9977	0.99775	0.99554	0.99772	0.99766	6.6007e-05
ref|NM_065416|ref|NM_065413|ens|E03A3.6a|gb|DQ858354	A_12_P115573	unc-79	NM_065416	C03C10.6	ref|Caenorhabditis elegans UNCoordinated family member (unc-79) (unc-79) mRNA, complete cds [NM_065416]		0.99989	0.99767	0.99676	0.9966	0.99733	0.99765	6.60272e-05
wb|ZC317.3|ref|NM_072040|gb|AJ243914|tc|TC183396	A_12_P101440	glc-3	ZC317.3	ZC317.3	wb|The glc-3 gene encodes a fipronil and BIDN-sensitive, but picrotoxinin-insensitive, L-glutamate-gated chloride channel subunit. [Source: WormBase] [ZC317.3]		0.99928	0.99567	0.9979	0.9967	0.99841	0.997592	6.61444e-05
wb|Y67D8C.9b|wb|Y67D8C.9a|ref|NM_001129354|ref|NM_001129353	A_12_P106370	Y67D8C.9	Y67D8C.9b	Y67D8C.9	wb|none available [Y67D8C.9a]		0.99163	0.9997	0.99931	0.99681	0.99925	0.99734	6.66556e-05
wb|E04F6.10|ref|NM_063103|tc|TC201973	A_12_P119930	E04F6.10	E04F6.10	E04F6.10	wb|none available [E04F6.10]		0.99908	0.99706	0.99797	0.99612	0.99631	0.997308	6.67208e-05
wb|C38H2.1|ref|NM_066891|tc|TC179628|tc|TC206918	A_12_P161237	C38H2.1	C38H2.1	C38H2.1	wb|none available [C38H2.1]			0.99719	0.99695	0.99729	0.99763	0.997265	0.000317188
wb|K09G1.4a|wb|K09G1.4b|ref|NM_001028876|ref|NM_001028877	A_12_P106321	dop-2	K09G1.4a	K09G1.4	wb|dop-2 is orthologous to the human gene DOPAMINE RECEPTOR D2 (DRD2. OMIM:126450), which when mutated leads to myoclonus-dystonia syndrome. [Source: WormBase] [K09G1.4a]		0.99796	0.99731	0.99702	0.99723	0.99655	0.997214	6.69126e-05
wb|C06A8.9|ref|NM_063238|ens|C06A8.9a|tc|TC179252	A_12_P119609	C06A8.9	C06A8.9	C06A8.9	wb|glr-4 encodes a putative non-NMDA ionotropic glutamate receptor subunit, most closely related to GLR-3 and less so to GLR-7, possibly of the kainate subfamily; glr-4 is expressed in various sensory neurons and interneurons from embyrogenesis onward; gl		0.99418	0.99641	0.99767	0.99835	0.99877	0.997076	6.71952e-05
wb|ZK863.1|ref|NM_073653|tc|TC186415	A_12_P158475	ZK863.1	ZK863.1	ZK863.1	wb|none available [ZK863.1]			0.9957	0.99615	0.99734	0.99886	0.997012	0.000319176
wb|D1022.8|ref|NM_063166|gb|FN895137|tc|TC187934	A_12_P118373	cah-2	D1022.8	D1022.8	wb|cah-2 encodes a predicted carbonic anhydrase. [Source: WormBase] [D1022.8]			0.99909	0.99748	0.99283	0.99754	0.996735	0.000321374
wb|F46C5.1|ref|NM_063478|tc|TC193830	A_12_P105569	F46C5.1	F46C5.1	F46C5.1	wb|none available [F46C5.1]		0.99194	0.99735	0.9995	0.99787	0.99604	0.99654	6.83033e-05
wb|F13D12.8|ref|NM_064105|tc|TC200154	A_12_P109750	F13D12.8	F13D12.8	F13D12.8	wb|none available [F13D12.8]		0.99632	0.99722	0.9963	0.99538	0.99739	0.996522	6.83408e-05
wb|D1022.6|ref|NM_063163|tc|TC184797	A_12_P107839	sro-1	D1022.6	D1022.6	wb|none available [D1022.6]		0.99806	0.99686	0.99714	0.9932	0.9973	0.996512	6.83617e-05
ref|NM_001027159|tc|TC206603	A_12_P101346	T09A5.14	NM_001027159	T09A5.14	ref|Caenorhabditis elegans hypothetical protein (T09A5.14) mRNA, complete cds [NM_001027159]			0.99079	0.99729	0.99819	0.99922	0.996373	0.000324266
wb|F41E6.1|ref|NM_072824|tc|TC192675	A_12_P118925	F41E6.1	F41E6.1	F41E6.1	wb|none available [F41E6.1]		0.99918	0.99299	0.99737	0.99654	0.99577	0.99637	6.86584e-05
wb|H22D07.1|ref|NM_071827|tc|TC184864	A_12_P104536	gnrr-5	H22D07.1	H22D07.1	wb|none available [H22D07.1]			0.99576	0.9971	0.99357	0.99898	0.996352	0.000324427
wb|ZK770.1|ref|NM_058813|tc|NP9440378|tc|TC192058	A_12_P106939	asic-1	ZK770.1	ZK770.1	wb|none available [ZK770.1]		0.99581	0.99786	0.99733	0.99293	0.997	0.996186	6.90446e-05
wb|Y22D7AR.13.1|ref|NM_065051|gb|U15167|tc|TC195579	A_12_P113077	ser-4	Y22D7AR.13.1	Y22D7AR.13	wb|ser-4 encodes an ortholog of mammalian 5-HT1 metabotropic serotonin receptors. SER-4 is required for normal inhibition of movement by 5-HT, with ser-4 mutants being hyperactive. SER-4 is partly required for male tail curling, with ser-4 mutants showing		0.98174	0.99987	0.9998	0.99952	0.99934	0.996054	6.9323e-05
wb|Y40H4A.1a.1|wb|Y40H4A.1b.1|ref|NM_001029064|ref|NM_001029065	A_12_P108923	gar-3	Y40H4A.1a.1	Y40H4A.1	wb|gar-3 encodes a muscarinic acetylcholine receptor. gar-3 activity is required for regulation of membrane potential and excitation-contraction coupling in pharyngeal muscle and thus, for normal feeding behavior. in regulating pharyngeal pumping, GAR-3 l		0.99816	0.99638	0.995	0.99522	0.99526	0.996004	6.94287e-05
ref|NM_001026409|tc|TC200732	A_12_P103069	M04C7.4	NM_001026409	M04C7.4	ref|Caenorhabditis elegans hypothetical protein (M04C7.4) mRNA, complete cds [NM_001026409]			0.99531	0.99458	0.99644	0.99757	0.995975	0.000327466
wb|ZK682.2.1|wb|ZK682.2.2|ref|NM_072998|tc|TC183004	A_12_P106309	ZK682.2	ZK682.2.1	ZK682.2	ref|Caenorhabditis elegans hypothetical protein (ZK682.2) mRNA, complete cds [NM_072998]		0.99765	0.99499	0.99599	0.99368	0.99748	0.995958	6.95261e-05
wb|T21F2.1a|ref|NM_171812|tc|TC190782	A_12_P139240	lgc-53	T21F2.1a	T21F2.1	wb|none available [T21F2.1a]			0.99525	0.9955	0.99485	0.9982	0.99595	0.000327668
wb|T01D3.7|ref|NM_001129521|tc|TC177932|tc|TC177949	A_12_P109032	T01D3.7	T01D3.7	T01D3.7	wb|none available [T01D3.7]			0.99764	0.99672	0.99235	0.99691	0.995905	0.000328033
wb|Y48C3A.11|ref|NM_064417|ens|Y48C3A.11.2|ens|Y48C3A.11.1	A_12_P114578	Y48C3A.11	Y48C3A.11	Y48C3A.11	wb|none available [Y48C3A.11]		0.99378	0.99777	0.99824	0.99267	0.99688	0.995868	6.9717e-05
wb|T12A7.2b.1|wb|T12A7.2a.2|wb|T12A7.2a.1|ens|T12A7.2.1	A_12_P178124	T12A7.2b.1	T12A7.2b.1	T12A7.2	Unknown			0.99851	0.9942	0.99315	0.99715	0.995752	0.00032927
wb|T24F1.6a|wb|T24F1.6b|ref|NM_001027192|ref|NM_001027193	A_12_P102083	tag-180	T24F1.6a	T24F1.6	wb|none available [T24F1.6a]		0.9949	0.99709	0.99725	0.99272	0.99619	0.99563	7.02243e-05
wb|C06B3.13|ref|NM_001026198|tc|TC189424	A_12_P145385	srxa-12	C06B3.13	C06B3.13	wb|none available [C06B3.13]			0.99657	0.99519	0.99362	0.99709	0.995618	0.000330369
wb|R05H5.8|gb|HQ451871|tc|TC198099	A_12_P131170	R05H5.8	R05H5.8	R05H5.8	wb|none available [R05H5.8]			0.99325	0.99611	0.99426	0.99712	0.995185	0.000333913
ref|NM_061315|tc|TC186129	A_12_P101980	D1069.4	NM_061315	D1069.4	ref|Caenorhabditis elegans hypothetical protein (D1069.4) mRNA, complete cds [NM_061315]		0.99826	0.9948	0.99481	0.99161	0.99565	0.995026	7.15272e-05
tc|TC199331	A_12_P113158	TC199331	TC199331	K10C8.2	Unknown		0.9793	0.99699	0.99958	0.99962	0.99958	0.995014	7.15534e-05
ref|NM_001038337|tc|TC195908	A_12_P140985	R05C11.4	NM_001038337	R05C11.4	ref|Caenorhabditis elegans hypothetical protein (R05C11.4) mRNA, complete cds [NM_001038337]			0.99409	0.99759	0.99166	0.9964	0.994935	0.000335977
wb|C27H5.8|ref|NM_063088|tc|TC183125	A_12_P110126	glc-4	C27H5.8	C27H5.8	wb|glc-4 encodes a predicted glutamate-gated chloride channel that affects ivermectin sensitivity and reversal behavior and genetically interacts with avr-14. expressed in neurons. [Source: WormBase] [C27H5.8]			0.99751	0.99485	0.98906	0.99751	0.994733	0.000337658
wb|C12D5.4|ref|NM_072584|tc|TC197343|tc|TC207666	A_12_P111502	C12D5.4	C12D5.4	C12D5.4	wb|none available [C12D5.4]		0.98378	0.99932	0.99809	0.99708	0.9949	0.994634	7.2385e-05
wb|F26A3.4.1|ref|NM_059732|tc|TC198200	A_12_P103749	F26A3.4	F26A3.4.1	F26A3.4	ref|Caenorhabditis elegans hypothetical protein (F26A3.4) mRNA, complete cds [NM_059732]		0.99887	0.99912	0.99294	0.99028	0.9917	0.994582	7.24995e-05
wb|K03D10.1|ref|NM_061067|gb|AF342986|tc|TC180191	A_12_P108033	kal-1	K03D10.1	K03D10.1	wb|kal-1 encodes a cell surface protein that contains a WAP-type protease inhibitor domain and Type III fibronectin domains and is the C. elegans ortholog of human KAL-1, mutated in the X-linked form of the neurological disorder Kallmann syndrome. in C. e		0.99622	0.99728	0.9905	0.994	0.99433	0.994466	7.27556e-05
wb|Y51H7BR.3|ref|NM_061587|gb|FN893865|tc|TC206333	A_12_P177791	Y51H7BR.3	Y51H7BR.3	Y51H7BR.3	wb|none available [Y51H7BR.3]			0.99654	0.9947	0.9897	0.99682	0.99444	0.0003401
wb|T14E8.3a|wb|T14E8.3b|wb|T14E8.3c|ref|NM_001029737	A_12_P131070	dop-3	T14E8.3a	T14E8.3	wb|dop-3 encodes a homolog of mammalian D2 dopamine receptors that is required for the normal slowing of locomotion by well-fed animals moving onto a bacterial lawn ('basal slowing'), but not for the enhanced slowing of starved animals ('enhanced slowing			0.99522	0.99515	0.9906	0.99661	0.994395	0.000340477
wb|K08E4.5|ref|NM_069886|tc|TC186927	A_12_P155885	bath-37	K08E4.5	K08E4.5	wb|none available [K08E4.5]			0.99631	0.99333	0.99044	0.99718	0.994315	0.000341148
wb|F20A1.2|ref|NM_072383|tc|TC186165	A_12_P100490	F20A1.2	F20A1.2	F20A1.2	wb|none available [F20A1.2]		0.98062	0.99586	0.99763	0.99808	0.99865	0.994168	7.34173e-05
wb|F09E8.7|ref|NM_070133|ens|F09E8.7b|gb|X98601	A_12_P101357	F09E8.7	F09E8.7	F09E8.7	wb|lev-1 encodes a non-alpha subunit of nicotinic acetylcholine receptor (nAChR) which, when mutated, confers resistance to levamisole; LEV-1 is required for completely normal locomotion, regulation of egg-laying behavior, and forms a cation channel when		0.99745	0.99434	0.99477	0.99134	0.99245	0.99407	7.36362e-05
wb|F10E9.10|ref|NM_066429|tc|TC195381	A_12_P104073	F10E9.10	F10E9.10	F10E9.10	wb|none available [F10E9.10]			0.98992	0.99542	0.99336	0.99697	0.993918	0.000344503
wb|C06E1.4|ref|NM_066486|gb|U34661|tc|TC179044	A_12_P102889	glr-1	C06E1.4	C06E1.4	wb|glr-1 encodes an AMPA (non-NMDA)-type ionotropic glutamate receptor subunit. GLR-1 activity is required for mediating the behavioral response to light nose touch and the frequency with which animals change locomotory direction in response to sensory cu		0.9953	0.99379	0.99592	0.98901	0.99532	0.993868	7.40892e-05
wb|F57G8.1|ref|NM_074722|tc|TC196973|tc|TC188271	A_12_P102023	srh-180	F57G8.1	F57G8.1	wb|none available [F57G8.1]			0.99528	0.9958	0.99431	0.98996	0.993838	0.000345181
wb|ZK673.11b|wb|ZK673.11a|ref|NM_001047370|ref|NM_001047369	A_12_P116521	ZK673.11	ZK673.11b	ZK673.11	wb|none available [ZK673.11a]		0.98898	0.99541	0.99626	0.9924	0.99595	0.9938	7.42423e-05
wb|F47D12.1c|ref|NM_001027424|tc|TC180920|tc|TC209261	A_12_P113655	gar-2	F47D12.1c	F47D12.1	wb|gar-2 encodes a novel, seven transmembrane-domain G protein-coupled acetylcholine receptor (AChR). when expressed in Xenopus oocytes treated with acetylcholine, GAR-2 is able to activate a mammalian G protein-activated inwardly rectifying K+ (GIRK1) ch		0.99734	0.99883	0.987	0.99304	0.99242	0.993726	7.44093e-05
wb|CC4.2|ref|NM_060877|tc|TC195278	A_12_P114285	nlp-15	CC4.2	CC4.2	wb|none available [CC4.2]		0.99459	0.99457	0.99584	0.98779	0.9958	0.993718	7.44273e-05
wb|R08A2.7|ref|NM_001028900|tc|TC201731	A_12_P108028	R08A2.7	R08A2.7	R08A2.7	wb|none available [R08A2.7]			0.99473	0.99146	0.99373	0.99472	0.99366	0.000346692
wb|T22E7.2|ref|NM_059274|tc|TC191566	A_12_P120215	T22E7.2	T22E7.2	T22E7.2	wb|none available [T22E7.2]		0.98735	0.99625	0.99645	0.98991	0.99814	0.99362	7.4649e-05
wb|AH9.6|ref|NM_001047744|tc|TC191174	A_12_P144885	AH9.6	AH9.6	AH9.6	wb|AH9.6 encodes a novel protein that contains two predicted transmembrane domains and that is conserved in other nematode species. [Source: WormBase] [AH9.6]			0.99725	0.99554	0.9838	0.99778	0.993592	0.000347268
wb|Y113G7A.5|ref|NM_075469|tc|TC182422	A_12_P101747	lgc-55	Y113G7A.5	Y113G7A.5	wb|none available [Y113G7A.5]			0.99344	0.99637	0.98699	0.99745	0.993562	0.000347524
wb|C34B4.3|ref|NM_001028525|tc|TC186716	A_12_P137760	C34B4.3	C34B4.3	C34B4.3	wb|none available [C34B4.3]			0.99476	0.9915	0.99182	0.99562	0.993425	0.000348701
wb|K01A6.6|ref|NM_069821|ens|K01A6.6.1|tc|TC184186	A_12_P149490	K01A6.6	K01A6.6	K01A6.6	wb|none available [K01A6.6]			0.99463	0.99409	0.98885	0.99598	0.993387	0.000349023
wb|F57B7.1a|wb|F57B7.1b|ref|NM_171541|ref|NM_171542	A_12_P109157	F57B7.1	F57B7.1a	F57B7.1	wb|none available [F57B7.1a]			0.99693	0.99374	0.98832	0.99445	0.99336	0.000349259
wb|Y69A2AR.31|ref|NM_067839|tc|TC178587	A_12_P111893	Y69A2AR.31	Y69A2AR.31	Y69A2AR.31	wb|none available [Y69A2AR.31]		0.99979	0.99263	0.99039	0.98922	0.99409	0.993224	7.55512e-05
wb|F27C1.10|ref|NM_059197|gb|FN904875|tc|TC190403	A_12_P151025	F27C1.10	F27C1.10	F27C1.10	wb|none available [F27C1.10]			0.9958	0.99432	0.99118	0.99095	0.993062	0.000351822
wb|F15H10.7|ref|NM_073273|tc|TC180921	A_12_P116742	F15H10.7	F15H10.7	F15H10.7	wb|none available [F15H10.7]		0.97848	0.99738	0.99355	0.99856	0.99727	0.993048	7.59554e-05
wb|T05B9.2|ref|NM_064007|tc|TC198077	A_12_P114847	T05B9.2	T05B9.2	T05B9.2	wb|none available [T05B9.2]		0.97012	0.99609	0.99961	0.99957	0.99973	0.993024	7.60107e-05
wb|W03G11.4.1|wb|W03G11.4.2|ref|NM_077618|tc|TC183471	A_12_P105117	W03G11.4	W03G11.4.1	W03G11.4	ref|Caenorhabditis elegans hypothetical protein (W03G11.4) mRNA, complete cds [NM_077618]		0.99	0.99822	0.99664	0.98688	0.99263	0.992874	7.6357e-05
wb|F08F3.1|ref|NM_072039|tc|TC200163	A_12_P137835	F08F3.1	F08F3.1	F08F3.1	wb|none available [F08F3.1]			0.99557	0.99573	0.98609	0.99385	0.99281	0.000354011
ref|NM_001047344|tc|TC186743	A_12_P158205	T21B4.4	NM_001047344	T21B4.4	ref|Caenorhabditis elegans hypothetical protein (T21B4.4) mRNA, complete cds [NM_001047344]		0.99847	0.99018	0.99508	0.98911	0.99089	0.992746	7.66538e-05
wb|F36G9.9|ref|NM_074600|tc|TC187333	A_12_P104176	sri-2	F36G9.9	F36G9.9	wb|none available [F36G9.9]			0.99199	0.99397	0.99049	0.99448	0.992733	0.000354685
ref|NM_069911|tc|TC178660|tc|TC195051	A_12_P104845	nlr-1	NM_069911	F20B10.1	ref|Caenorhabditis elegans Neurexin Like receptor family member (nlr-1) (nlr-1) mRNA, complete cds [NM_069911]		0.99367	0.99276	0.9907	0.99007	0.99643	0.992726	7.67002e-05
wb|Y105C5A.23|ref|NM_070486|tc|TC185059	A_12_P111637	gnrr-8	Y105C5A.23	Y105C5A.23	wb|none available [Y105C5A.23]			0.99493	0.99588	0.9871	0.99284	0.992687	0.000355077
wb|C06E2.8|ref|NM_001029191|tc|TC202764	A_12_P141751	ins-9	C06E2.8	C06E2.8	wb|ins-9 encodes an insulin-like peptide of the insulin superfamily of proteins (OMIM:176730, 147440). INS-9 is one of 38 insulin-like peptides in C. elegans and although INS-9 overexpression can result in low levels of embryonic and larval lethality, the			0.98963	0.99272	0.99506	0.99326	0.992668	0.000355251
wb|B0294.1|ref|NM_075947|tc|TC200573	A_12_P111970	B0294.1	B0294.1	B0294.1	wb|none available [B0294.1]		0.99245	0.99916	0.99634	0.98656	0.98822	0.992546	7.71196e-05
wb|F16D3.7|tc|TC182823	A_12_P115200	ser-5	F16D3.7	F16D3.7	wb|ser-5 encodes a biogenic amine receptor that is most closely related to mammalian serotonin/5-HT-6 receptors. SER-5 functions in the ASH chemosensory neurons to coordinate sensory input and locomotory behavior and in muscles to regulate serotonin's eff			0.99115	0.99504	0.99171	0.99221	0.992528	0.000356475
wb|F46C5.4|ref|NM_063481|tc|TC197863|tc|TC201057	A_12_P116812	F46C5.4	F46C5.4	F46C5.4	wb|none available [F46C5.4]			0.99302	0.99275	0.99033	0.99361	0.992428	0.000357351
wb|C23H4.1.4|wb|C23H4.1.3|wb|C23H4.1.1|wb|C23H4.1.2	A_12_P114581	cab-1	C23H4.1.4	C23H4.1	wb|Novel protein which has a C-terminal motif weakly homologous to mouse NPDC-1 and is involved in synaptic regulation. it is expressed in various neurons including ventral cord and tail ganglion neurons. it physically interacts with AEX-3, which is a gua		0.99653	0.99425	0.99317	0.98237	0.99487	0.992238	7.78422e-05
wb|C47A4.7	A_12_P138490	C47A4.7	C47A4.7	C47A4.7	wb|none available [C47A4.7]			0.9803	0.99786	0.99899	0.99167	0.992205	0.000359307
ref|NM_064665|tc|TC189668	A_12_P109480	Y54E2A.10	NM_064665	Y54E2A.10	ref|Caenorhabditis elegans hypothetical protein (Y54E2A.10) mRNA, complete cds [NM_064665]			0.99121	0.99321	0.98954	0.99469	0.992162	0.000359682
wb|C09B9.8|ref|NM_001038303|tc|TC195121	A_12_P157500	C09B9.8	C09B9.8	C09B9.8	wb|none available [C09B9.8]			0.99415	0.99386	0.98816	0.99197	0.992035	0.000360808
wb|F09G2.5|ref|NM_072420|tc|TC182075	A_12_P118314	lgc-39	F09G2.5	F09G2.5	wb|none available [F09G2.5]		0.99683	0.99237	0.99211	0.98529	0.99269	0.991858	7.87425e-05
wb|B0478.1a|wb|B0478.1b.3|ref|NM_001026099|ref|NM_171371	A_12_P106773	jnk-1	B0478.1a	B0478.1	wb|jnk-1 encodes a serine/threonine kinase that is the sole C. elegans member of the c-Jun N-terminal kinase (JNK) subgroup of mitogen-activated protein (MAP) kinases. jnk-1 is required for normal coordinated locomotion as well as for normal adult lifespa		0.99286	0.9926	0.99393	0.98572	0.99379	0.99178	7.89285e-05
wb|F32D1.3|ref|NM_071799|tc|TC180104	A_12_P120381	F32D1.3	F32D1.3	F32D1.3	wb|none available [F32D1.3]		0.99561	0.99057	0.98852	0.98768	0.99571	0.991618	7.93161e-05
wb|F42C5.2|ref|NM_068763|tc|TC184778	A_12_P108382	F42C5.2	F42C5.2	F42C5.2	wb|none available [F42C5.2]		0.98592	0.99428	0.99447	0.99012	0.99251	0.99146	7.96959e-05
ref|NM_067388|tc|TC185233	A_12_P102134	acc-4	NM_067388	T27E9.9	ref|Caenorhabditis elegans Acetylcholine-gated Chloride Channel family member (acc-4) (acc-4) mRNA, complete cds [NM_067388]			0.99421	0.99367	0.98327	0.99406	0.991303	0.000367345
wb|C50D2.6|ref|NM_061255|gb|FN890416|tc|TC190992	A_12_P108119	C50D2.6	C50D2.6	C50D2.6	wb|none available [C50D2.6]		0.99755	0.99144	0.98951	0.98858	0.98891	0.991198	8.03295e-05
wb|Y51A2D.19c|ref|NM_001029090|tc|TC178766	A_12_P114290	slo-1	Y51A2D.19c	Y51A2D.19	wb|slo-1 encodes a voltage- and calcium-activated potassium (BK) channel. SLO-1 activity is required for muscle inactivation: mutants have wild-type levels of motor activity, but have less smooth movement and tend to stop and reverse direction. SLO-1 is e		0.99265	0.99518	0.99096	0.98497	0.99188	0.991128	8.04995e-05
wb|Y54G2A.35|ref|NM_171297	A_12_P119029	ser-6	Y54G2A.35	Y54G2A.35	wb|ser-6 encodes a G protein-coupled receptor that is a member of the C. elegans biogenic amine (dopamine, serotonin, octopamine and tyramine) receptor family. in C. elegans, SER-6 functions as part of a signaling pathway that mediates serotonin-induced f		0.97002	0.99677	0.99538	0.99559	0.99766	0.991084	8.06067e-05
wb|K11G12.2|ref|NM_076727|gb|X86403|tc|TC181201	A_12_P105223	acr-2	K11G12.2	K11G12.2	wb|A homolog of a non-alpha type nicotinic acetylcholine receptor subunit that forms a functional channel when co-expressed with the unc-38 alpha subunit. [Source: WormBase] [K11G12.2]			0.99615	0.9931	0.98216	0.99281	0.991055	0.000369578
wb|C12D5.3|ref|NM_072586|tc|TC205212|tc|TC194738	A_12_P111770	C12D5.3	C12D5.3	C12D5.3	wb|none available [C12D5.3]		0.99276	0.99441	0.99378	0.98794	0.98487	0.990752	8.14189e-05
ref|NM_171605|ens|Y39B6A.48c|tc|TC197116	A_12_P101474	hot-2	NM_171605	Y39B6A.48	ref|Caenorhabditis elegans Homolog of Odr-2(Two) family member (hot-2) (hot-2) mRNA, complete cds [NM_171605]		0.99337	0.99296	0.99416	0.97871	0.99224	0.990288	8.2567e-05
wb|R12C12.3|ref|NM_062803|tc|TC187758	A_12_P101788	R12C12.3	R12C12.3	R12C12.3	wb|none available [R12C12.3]		0.98022	0.99334	0.99172	0.99092	0.9952	0.99028	8.25869e-05
wb|ZK180.7|ref|NM_001129362|tc|TC198396	A_12_P144615	ZK180.7	ZK180.7	ZK180.7	wb|none available [ZK180.7]			0.99593	0.99424	0.9837	0.98723	0.990275	0.000376699
wb|C16D9.6|ref|NM_072725|tc|TC187771	A_12_P103649	C16D9.6	C16D9.6	C16D9.6	wb|none available [C16D9.6]		0.98491	0.98895	0.99279	0.99155	0.99314	0.990268	8.26168e-05
wb|C10C6.2|ref|NM_069761|tc|TC186224	A_12_P116961	npr-3	C10C6.2	C10C6.2	wb|C10C6.2 encodes a G-protein-coupled receptor for the FMRFamide-related peptides (FaRPs) encoded by flp-15. C10C6.2 is primarily coupled to Gi/Go proteins, since C10C6.2 signalling is blocked by pertussis toxin. because of its link to Gi/Go proteins, C1			0.98249	0.99233	0.99002	0.99499	0.989958	0.000379634
wb|B0491.8a|wb|B0491.8c|ref|NM_001026728|ref|NM_001026730	A_12_P116425	clh-2	B0491.8a	B0491.8	wb|clh-2 encodes a chloride channel protein that is required for embryonic viability. may have two transcripts transcribed from alternative promoters, and the two transcripts might be expressed in different cell types. [Source: WormBase] [B0491.8a]		0.97716	0.99266	0.9918	0.99086	0.99652	0.9898	8.37909e-05
ref|NM_001028655|ref|NM_001028656|ens|F20G2.6a.1|ens|F20G2.6a.2	A_12_P119207	F20G2.6	NM_001028655	F20G2.6	ref|Caenorhabditis elegans hypothetical protein (F20G2.6) mRNA, complete cds [NM_001028655]			0.98918	0.99493	0.98025	0.99475	0.989777	0.000381307
wb|C09G12.14	A_12_P151632	C09G12.14	C09G12.14	C09G12.14	wb|none available [C09G12.14]			0.97668	0.99085	0.99585	0.99529	0.989667	0.000382333
wb|C56E6.6|ref|NM_062921|tc|TC178840	A_12_P117348	C56E6.6	C56E6.6	C56E6.6	wb|none available [C56E6.6]			0.98811	0.99203	0.98582	0.99266	0.989655	0.00038245
wb|F35B12.8|ref|NM_073546|tc|TC193012	A_12_P112309	glb-15	F35B12.8	F35B12.8	wb|glb-15 encodes a globin with no obvious function in mass RNAi assays. [Source: WormBase] [F35B12.8]			0.9916	0.99302	0.98508	0.98882	0.98963	0.000382683
wb|R04F11.1|ref|NM_073686|tc|TC190728	A_12_P114270	R04F11.1	R04F11.1	R04F11.1	wb|R04F11.1 encodes a claudin homolog that may be required for normal cohesion of apical junctions in epithelia. R04F11.1 is worm-specific, with obvious homologs only in C. elegans. R04F11.1 has no obvious function in mass RNAi assays. claudins are integr		0.97899	0.9884	0.99428	0.99262	0.99373	0.989604	8.42873e-05
ref|NM_073401|tc|TC181947	A_12_P106215	F53B7.2	NM_073401	F53B7.2	ref|Caenorhabditis elegans hypothetical protein (F53B7.2) mRNA, complete cds [NM_073401]		0.98674	0.98734	0.99043	0.99347	0.98993	0.989582	8.43432e-05
wb|M117.1|ref|NM_069833|ens|M117.1.2|ens|M117.1.1	A_12_P113067	M117.1	M117.1	M117.1	wb|none available [M117.1]		0.99602	0.9904	0.98997	0.9829	0.9884	0.989538	8.4455e-05
wb|T25B9.3b|wb|T25B9.3a|ref|NM_001028232|ref|NM_001028231	A_12_P102989	T25B9.3	T25B9.3b	T25B9.3	wb|none available [T25B9.3a]		0.96941	0.99583	0.99531	0.99076	0.99616	0.989494	8.45671e-05
wb|Y95B8A.10b|ref|NM_058386|ref|NM_001129083|tc|TC180203	A_12_P142463	pde-6	Y95B8A.10b	Y95B8A.10	ref|Caenorhabditis elegans PhosphoDiEsterase family member (pde-6) (pde-6) mRNA, complete cds [NM_058386]			0.98934	0.99226	0.99065	0.98568	0.989482	0.000384064
ref|NM_059317|ens|B0207.2.2|ens|B0207.2.1|tc|TC193595	A_12_P113766	B0207.2	NM_059317	B0207.2	ref|Caenorhabditis elegans hypothetical protein (B0207.2) mRNA, complete cds [NM_059317]			0.98569	0.98864	0.98964	0.99391	0.98947	0.000384181
ref|NM_073330|tc|TC180534	A_12_P101276	twk-12	NM_073330	F29F11.4	ref|Caenorhabditis elegans TWiK family of potassium channels family member (twk-12) (twk-12) mRNA, complete cds [NM_073330]		0.96125	0.99573	0.99721	0.99755	0.9955	0.989448	8.46844e-05
wb|F48E3.1a.1|wb|F48E3.1a.2|ref|NM_171727|tc|TC180988	A_12_P103405	gly-12	F48E3.1a.1	F48E3.1	wb|gly-12 encodes an experimentally verified UDP-N-acetylglucosamine alpha-3-D-mannoside beta-1,2-N-acetylglucosaminyltransferase I (GnT I), expressed throughout development in many cell types. gly-12 has no obvious function in vivo, since a deletion alle		0.99439	0.98517	0.98646	0.98842	0.99275	0.989438	8.47098e-05
wb|F57A8.4|ref|NM_073182|tc|TC185603	A_12_P106870	F57A8.4	F57A8.4	F57A8.4	wb|none available [F57A8.4]			0.98911	0.98307	0.9881	0.99721	0.989372	0.000385097
wb|F32B4.1|ref|NM_060539|tc|TC185069	A_12_P120353	F32B4.1	F32B4.1	F32B4.1	wb|none available [F32B4.1]			0.99108	0.98784	0.98354	0.99329	0.988938	0.000389207
wb|C05D12.7|ref|NM_001026750	A_12_P141559	C05D12.7	C05D12.7	C05D12.7	wb|none available [C05D12.7]			0.99796	0.98894	0.97781	0.98954	0.988562	0.000392782
wb|C18G1.8|ref|NM_071880|tc|TC186586	A_12_P114524	C18G1.8	C18G1.8	C18G1.8	wb|none available [C18G1.8]			0.98194	0.98311	0.99309	0.99607	0.988553	0.000392878
wb|F39B2.8|ref|NM_061171|tc|TC181660	A_12_P117822	F39B2.8	F39B2.8	F39B2.8	wb|none available [F39B2.8]		0.99592	0.99247	0.9854	0.97712	0.99068	0.988318	8.76133e-05
wb|F10F2.4|ref|NM_065542|tc|TC181024	A_12_P107582	F10F2.4	F10F2.4	F10F2.4	wb|none available [F10F2.4]			0.99305	0.98856	0.97696	0.99463	0.9883	0.000395303
ref|NM_072957|tc|TC189458	A_12_P173263	T27E4.1	NM_072957	T27E4.1	ref|Caenorhabditis elegans hypothetical protein (T27E4.1) mRNA, complete cds [NM_072957]		0.98827	0.99308	0.98909	0.97388	0.99637	0.988138	8.80886e-05
wb|Y73F8A.2|ref|NM_070438|tc|TC184596	A_12_P102372	lgc-52	Y73F8A.2	Y73F8A.2	wb|none available [Y73F8A.2]			0.98275	0.98993	0.98603	0.99293	0.98791	0.000399076
wb|C15A11.3|ref|NM_059687|gb|AY387697|tc|TC181663	A_12_P119311	sol-1	C15A11.3	C15A11.3	wb|none available [C15A11.3]		0.97756	0.99793	0.991	0.97935	0.99364	0.987896	8.87314e-05
wb|C10F3.3|ref|NM_072152|tc|TC178893	A_12_P118389	acy-2	C10F3.3	C10F3.3	wb|acy-2 encodes an adenylyl cyclase. an intragenic deletion of acy-2 is lethal at the first larval stage of development. the terminal phenotype resembles that seen in loss-of-function gsa-1 mutants. [Source: WormBase] [C10F3.3]			0.98424	0.99024	0.98471	0.99236	0.987888	0.000399295
wb|F16H9.1a|ref|NM_077723|ens|F16H9.1b.1|gb|AF220265	A_12_P105695	rgs-2	F16H9.1a	F16H9.1	wb|rgs-2 encodes a regulator of G protein signaling. by homology, RGS-2 is predicted to function as a GTPase-activating protein for heterotrimeric G-protein alpha-subunits, and in vitro RGS-2 can stimulate the GTPase activity of purified GOA-1. in vivo, r		0.98949	0.98682	0.98517	0.99246	0.98538	0.987864	8.88167e-05
wb|C02H7.2|ref|NM_075746|tc|TC185077	A_12_P101429	C02H7.2	C02H7.2	C02H7.2	wb|none available [C02H7.2]			0.98795	0.98841	0.98274	0.99227	0.987843	0.000399732
wb|T02E9.3|ref|NM_073483|tc|TC180176	A_12_P111864	T02E9.3	T02E9.3	T02E9.3	wb|dop-5 encodes a homolog of human melatonin type 1b receptors, and more generally of mammalian dopamine and serotonin (5-HT) receptors. dop-5 is partly required for male tail curling, with dop-5 (RNAi) animals showing reduced curling in exogenous 5-HT.		0.9896	0.99044	0.99054	0.97505	0.992	0.987526	8.97227e-05
wb|K06A4.2|ref|NM_073046|ens|K06A4.2b|ens|K06A4.2a	A_12_P108275	K06A4.2	K06A4.2	K06A4.2	wb|none available [K06A4.2]		0.93913	0.99964	0.99965	0.99851	0.99928	0.987242	9.04909e-05
wb|F19C7.8b|ref|NM_171323|tc|TC193034	A_12_P143170	F19C7.8	F19C7.8b	F19C7.8	ref|Caenorhabditis elegans hypothetical protein (F19C7.8) mRNA, complete cds [NM_171323]		0.94596	0.99903	0.9974	0.99633	0.99703	0.98715	9.0741e-05
wb|Y75B7AL.1|ref|NM_071004|tc|TC182368	A_12_P104388	glb-33	Y75B7AL.1	Y75B7AL.1	wb|glb-33 encodes a unusual protein with an N-terminal G-protein-coupled/7-transmembrane receptor (GPCR/7TM) domain, and a C-terminal globin domain. glb-33 expression is probably induced by anoxia in a HIF-1-dependent manner. glb-33 has no obvious functio		0.99255	0.99205	0.98799	0.97085	0.99215	0.987118	9.08279e-05
wb|C16E9.4a|ref|NM_171716|gb|U59212|tc|TC179688	A_12_P108554	inx-1	C16E9.4a	C16E9.4	wb|inx-1 encodes a predicted member of the innexin family. expressed in 4-6 anterior neurons. [Source: WormBase] [C16E9.4a]		0.98929	0.99111	0.98704	0.97743	0.99008	0.98699	9.11772e-05
wb|T23D8.2|ref|NM_060235|ens|T23D8.3.1|gb|FN899323	A_12_P102723	tsp-7	T23D8.2	T23D8.2	wb|none available [T23D8.2]		0.99469	0.9917	0.98818	0.96724	0.9929	0.986942	9.13086e-05
wb|F59B10.2|ref|NM_063862|tc|TC183516	A_12_P116825	F59B10.2	F59B10.2	F59B10.2	wb|none available [F59B10.2]			0.99547	0.98551	0.9709	0.99556	0.98686	0.000409401
wb|F44G4.8|ref|NM_063524|ens|F44G4.8b.1|ens|F44G4.8b.2	A_12_P174992	F44G4.8	F44G4.8	F44G4.8	ref|Caenorhabditis elegans hypothetical protein (dep-1) mRNA, complete cds [NM_063524]		0.97287	0.98611	0.99028	0.99145	0.99308	0.986758	9.18137e-05
wb|T07F8.2|ref|NM_063080|tc|TC185250	A_12_P152190	T07F8.2	T07F8.2	T07F8.2	wb|none available [T07F8.2]			0.98614	0.98479	0.98051	0.99541	0.986712	0.000410871
wb|C01F4.2a|ref|NM_059064|tc|TC192118	A_12_P105689	C01F4.2	C01F4.2a	C01F4.2	wb|none available [C01F4.2a]		0.97359	0.99451	0.99496	0.98136	0.98876	0.986636	9.215e-05
wb|F47G4.2|ref|NM_061054|tc|TC180560	A_12_P159475	F47G4.2	F47G4.2	F47G4.2	wb|none available [F47G4.2]		0.99551	0.98666	0.98585	0.97664	0.9875	0.986432	9.2715e-05
wb|F07H5.4|gb|HQ451870|tc|TC197332	A_12_P119000	F07H5.4	F07H5.4	F07H5.4	wb|none available [F07H5.4]		0.99429	0.98969	0.98654	0.97154	0.99005	0.986422	9.27428e-05
wb|C50H11.4|ref|NM_071441|tc|TC187098	A_12_P112099	srt-7	C50H11.4	C50H11.4	wb|none available [C50H11.4]			0.99031	0.98258	0.97945	0.99323	0.986393	0.000414078
wb|R12A1.2.1|ref|NM_071008|tc|TC192188	A_12_P115615	snt-5	R12A1.2.1	R12A1.2	ref|Caenorhabditis elegans SyNapTotagmin family member (snt-5) (snt-5) mRNA, complete cds [NM_071008]		0.98837	0.98127	0.98456	0.98917	0.98825	0.986324	9.30155e-05
wb|T14B1.1.3	A_12_P147560	T14B1.1	T14B1.1.3	T14B1.1	Unknown		0.99714	0.99431	0.9934	0.95917	0.98735	0.986274	9.3155e-05
wb|F21F3.1.2|wb|F21F3.1.1|ref|NM_059074|tc|TC200770	A_12_P113785	F21F3.1	F21F3.1.2	F21F3.1	ref|Caenorhabditis elegans hypothetical protein (F21F3.1) mRNA, complete cds [NM_059074]		0.99785	0.97681	0.98726	0.97584	0.9935	0.986252	9.32163e-05
wb|C09G5.1|ref|NM_063905|tc|TC183694	A_12_P111174	ggr-1	C09G5.1	C09G5.1	wb|ggr-1 encodes a predicted member of the GABA/ glycine receptor family of ligand-gated chloride channels that affects thermotaxis. expressed in AIB, PVR, PVQ, AVH, and SMDV neurons and in some motor neurons in the ventral cord, and in the egg-laying mus			0.9906	0.99009	0.97218	0.99101	0.98597	0.000418347
wb|F43D2.4|ref|NM_171552|ref|NM_001136425|ens|F43D2.4b	A_12_P102468	F43D2.4	F43D2.4	F43D2.4	ref|Caenorhabditis elegans Homolog of Odr-2(Two) family member (hot-1) (hot-1) mRNA, complete cds [NM_171552]		0.98582	0.99534	0.99066	0.9657	0.9911	0.985724	9.47013e-05
ref|NM_001026829|gb|BJ772684	A_12_P117952	C31C9.7	NM_001026829	C31C9.7	ref|Caenorhabditis elegans hypothetical protein (C31C9.7) mRNA, complete cds [NM_001026829]			0.98676	0.99001	0.98741	0.97849	0.985667	0.000421428
wb|B0034.5|ref|NM_062792|tc|TC190215	A_12_P102496	B0034.5	B0034.5	B0034.5	wb|none available [B0034.5]			0.97859	0.98643	0.98704	0.99026	0.98558	0.000422323
wb|K05F1.6b|wb|K05F1.6a|ref|NM_001027063|ref|NM_001027062	A_12_P109520	K05F1.6	K05F1.6b	K05F1.6	wb|none available [K05F1.6a]		0.99969	0.97458	0.98578	0.97621	0.99155	0.985562	9.51614e-05
wb|F13D11.2a|ref|NM_001047778|gb|AF097737|tc|TC178337	A_12_P114685	hbl-1	F13D11.2a	F13D11.2	wb|hbl-1 encodes a C2H2-type zinc finger transcription factor related to Drosophila hunchback. hbl-1 is a heterochronic gene that plays an essential role in regulating developmental timing during postembryonic development. accordingly, mutations in hbl-1		0.9948	0.98818	0.98883	0.98402	0.97175	0.985516	9.52924e-05
wb|Y40B10A.9|ref|NM_071162|tc|TC184622	A_12_P116975	Y40B10A.9	Y40B10A.9	Y40B10A.9	wb|none available [Y40B10A.9]		0.99316	0.98914	0.98147	0.97457	0.98894	0.985456	9.54636e-05
wb|F40A3.7|ref|NM_072633|tc|TC196320	A_12_P102414	F40A3.7	F40A3.7	F40A3.7	wb|none available [F40A3.7]		0.96665	0.99173	0.99127	0.9828	0.99457	0.985404	9.56122e-05
wb|T07D1.3|ref|NM_076044|tc|TC200575	A_12_P118325	T07D1.3	T07D1.3	T07D1.3	wb|none available [T07D1.3]			0.98314	0.99016	0.97356	0.9946	0.985365	0.000424531
wb|K02A6.2|ref|NM_076986|tc|TC203451	A_12_P115697	K02A6.2	K02A6.2	K02A6.2	wb|none available [K02A6.2]		0.98786	0.99124	0.98803	0.97547	0.98376	0.985272	9.59902e-05
wb|C50H2.3|ref|NM_001028559|gb|U33934|tc|TC179314	A_12_P102904	mec-9	C50H2.3	C50H2.3	wb|mec-9 encodes a predicted extracellular protein containing six EGF-like repeats,five Kunitz-type protease inhibitor domains, and a glutamic acid-rich region possibly involved in protein-protein interactions. mec-9 encodes two proteins, only one of whic			0.98827	0.98532	0.97956	0.98747	0.985155	0.000426697
wb|T21B10.6|ref|NM_063503|ens|T21B10.6.2|ens|T21B10.6.1	A_12_P107873	T21B10.6	T21B10.6	T21B10.6	wb|none available [T21B10.6]		0.99051	0.98998	0.98361	0.9785	0.98277	0.985074	9.656e-05
wb|R03H4.7|tc|TC196658	A_12_P112407	R03H4.7	R03H4.7	R03H4.7	wb|none available [R03H4.7]			0.99095	0.98837	0.97032	0.99047	0.985027	0.000428017
wb|ZC328.2|ref|NM_059442|tc|NP501610|tc|TC185908	A_12_P101241	ZC328.2	ZC328.2	ZC328.2	wb|none available [ZC328.2]			0.99047	0.98056	0.97627	0.99254	0.98496	0.000428717
wb|F18G5.2|ref|NM_077157|tc|TC183834	A_12_P102221	pes-8	F18G5.2	F18G5.2	wb|pes-8 encodes a novel protein that contains a proline-rich region and a predicted transmembrane domain, but no otherwise recognizably conserved domains. pes-8 was identified in promoter trapping screens and based on large-scale RNA-mediated interferenc		0.95381	0.98469	0.99401	0.99516	0.99706	0.984946	9.69302e-05
wb|C47E8.3|ref|NM_074223|tc|TC185334	A_12_P103945	C47E8.3	C47E8.3	C47E8.3	wb|none available [C47E8.3]		0.99143	0.9935	0.98715	0.96215	0.99011	0.984868	9.71563e-05
wb|T01B11.1|ref|NM_069036|tc|TC187530	A_12_P101506	T01B11.1	T01B11.1	T01B11.1	wb|none available [T01B11.1]			0.98782	0.98002	0.98126	0.99014	0.98481	0.000430278
wb|K07E8.5|ref|NM_061378|tc|TC190061|tc|TC197704	A_12_P108625	K07E8.5	K07E8.5	K07E8.5	wb|K07E8.5 encodes a homolog of the functionally active Fmrf Receptor (FR. CG2114) of D. melanogaster. it is thus possible that K07E8.5 is a receptor for one of the FMRF-like neurotransmitters in C. elegans (e.g., FLP-1 through FLP-12). [Source: WormBase]			0.9905	0.99081	0.96703	0.99056	0.984725	0.000431164
wb|ZK792.7|ref|NM_069813|tc|TC187601	A_12_P104150	ZK792.7	ZK792.7	ZK792.7	wb|none available [ZK792.7]		0.9794	0.99157	0.98524	0.98004	0.98682	0.984614	9.78961e-05
ref|NM_065569|tc|TC178537	A_12_P117217	acy-1	NM_065569	F17C8.1	ref|Caenorhabditis elegans Adenylyl CYclase family member (acy-1) (acy-1) mRNA, complete cds [NM_065569]		0.99398	0.98656	0.98597	0.96459	0.99131	0.984482	9.82827e-05
ref|NM_001025791|ref|NM_001025792|gb|U40573|gb|U41113	A_12_P109832	avr-14	NM_001025791	B0207.12	ref|Caenorhabditis elegans altered AVeRmectin sensitivity family member (avr-14) (avr-14) mRNA, complete cds [NM_001025791]		0.99663	0.97019	0.98155	0.98848	0.98496	0.984362	9.86354e-05
wb|D2089.3|tc|TC196722	A_12_P161474	D2089.3	D2089.3	D2089.3	wb|none available [D2089.3]			0.98608	0.9804	0.98577	0.98508	0.984333	0.00043528
wb|F47G4.5|ref|NM_061051|tc|TC190703	A_12_P119378	F47G4.5	F47G4.5	F47G4.5	wb|F47G4.5 encodes a paralog of MEI-2 that, like MEI-2, binds MEI-1 in vitro. F47G4.5 might thus be an alternative ligand of MEI-1 in vivo. [Source: WormBase] [F47G4.5]			0.98921	0.98787	0.9708	0.9893	0.984295	0.000435675
tc|TC184337|tc|TC184375|tc|TC198117|tc|TC196960	A_12_P159075	TC184337	TC184337	W01D2.2	tc|Rep: Nuclear receptor NHR-61 - Caenorhabditis elegans, complete [TC184375]			0.97361	0.98791	0.99803	0.97696	0.984128	0.000437444
wb|C02D4.2f|ref|NM_001029169|tc|TC184916	A_12_P116544	ser-2	C02D4.2f	C02D4.2	wb|ser-2 encodes at least four tyramine 7-transmembrane domain receptors (GPCRs), by alternative splicing from three different promoters, that have distinct but partially overlapping expression patterns. ser-2 has at least three alternative promoters that			0.98814	0.98734	0.97393	0.98706	0.984118	0.00043755
wb|B0198.2|ref|NM_077612|ens|B0198.2a|tc|TC192142	A_12_P102094	B0198.2	B0198.2	B0198.2	wb|none available [B0198.2]			0.98143	0.98967	0.97988	0.98442	0.98385	0.00044039
wb|T22C1.7|ref|NM_059792|gb|AB069909|tc|TC180240	A_12_P141278	jph-1	T22C1.7	T22C1.7	wb|jph-1 encodes a junctophilin, a protein that belongs to a transmembrane family of proteins implicated in the formation of the junctional membrane complex that forms between the plasma membrane and the endoplasmic reticulum in excitable cells. this comp		0.98725	0.98546	0.98848	0.97733	0.98056	0.983816	0.000100255
wb|H11E01.3|ref|NM_075898|tc|TC178319	A_12_P178199	H11E01.3	H11E01.3	H11E01.3	wb|none available [H11E01.3]		0.98756	0.99082	0.98265	0.96857	0.98942	0.983804	0.000100291
wb|DH11.4|ref|NM_063272|tc|TC186287	A_12_P113838	DH11.4	DH11.4	DH11.4	wb|none available [DH11.4]			0.99386	0.98871	0.95976	0.99158	0.983478	0.000444373
wb|C43H6.6|ref|NM_076032|tc|TC188530	A_12_P103952	C43H6.6	C43H6.6	C43H6.6	wb|none available [C43H6.6]			0.99176	0.98505	0.96443	0.99209	0.983333	0.000445932
wb|T05C12.2|ref|NM_063315|tc|TC183126	A_12_P107805	acr-14	T05C12.2	T05C12.2	wb|acr-14 encodes a protein that contains neurotransmitter-gated ion-channel ligand-binding and transmembrane domains. [Source: WormBase] [T05C12.2]			0.98805	0.98521	0.96974	0.99002	0.983255	0.000446767
wb|T19F4.1a|wb|T19F4.1b|ref|NM_072346|ref|NM_072345	A_12_P111645	T19F4.1	T19F4.1a	T19F4.1	wb|T19F4.1 encodes, by alternative splicing, two G-protein coupled receptors for the flp-2-encoded peptides SPREPIRFamide (FLP2-A) and LRGEPIRFamide (FLP2-B). T19F4.1B protein has an extension of 30 residues more than T19F4.1A in the intracellular C-termi			0.99512	0.99031	0.96666	0.97999	0.98302	0.00044931
wb|D1073.1a|ref|NM_001083289|tc|TC196765	A_12_P179501	trk-1	D1073.1a	D1073.1	wb|trk-1 encodes a receptor tyrosine kinase that is most closely related to the vertebrate neurotrophin receptors. [Source: WormBase] [D1073.1a]		0.9328	0.99628	0.99489	0.99384	0.99658	0.982878	0.000103097
wb|F56A11.3|ref|NM_067546|gb|AF410936|tc|TC184835	A_12_P114164	efn-4	F56A11.3	F56A11.3	wb|efn-4 encodes a divergent member of the ephrin family of ligands. efn-4 is required for neuroblast migrations during closure of the ventral gastrulation cleft and subsequent epidermal morphogenesis, possibly functioning independently of EFN-1, EFN-2, E		0.98572	0.98879	0.9764	0.97823	0.98481	0.98279	0.000103367
wb|Y47H9C.2|ref|NM_060606|tc|TC186470	A_12_P103115	dhhc-2	Y47H9C.2	Y47H9C.2	wb|none available [Y47H9C.2]		0.98613	0.97784	0.98498	0.98131	0.98298	0.982648	0.000103804
wb|ZK185.2|ref|NM_068185|tc|TC194741|tc|TC183055	A_12_P109909	ZK185.2	ZK185.2	ZK185.2	wb|ZK185.2 encodes an ortholog of human SLC41A1 (OMIM:610801) and bacterial MgtE. like its orthologs, ZK185.2 is predicted to transport Mg(2+) into cells. ZK185.2 is paralogous to K07H8.2 and ZK1053.6, and has no obvious function in mass RNAi assays. [Sou		0.97491	0.99053	0.97819	0.97791	0.99143	0.982594	0.000103971
wb|F02E11.2|ref|NM_062091|ens|F02E11.7b|ens|F02E11.7a	A_12_P103895	F02E11.2	F02E11.2	F02E11.2	wb|none available [F02E11.2]			0.98301	0.9838	0.97229	0.99104	0.982535	0.000454599
wb|C03A7.5|ref|NM_071979|tc|TC190176	A_12_P117741	srx-38	C03A7.5	C03A7.5	wb|none available [C03A7.5]			0.97471	0.98422	0.98503	0.98583	0.982448	0.000455559
wb|C53A5.5|ref|NM_074200|ens|C53A5.5b|ens|C53A5.5a	A_12_P112985	C53A5.5	C53A5.5	C53A5.5	wb|none available [C53A5.5]		0.9846	0.98407	0.98387	0.97202	0.98738	0.982388	0.00010461
wb|T20B12.6b|wb|T20B12.6a|ref|NM_001027602|ref|NM_066230	A_12_P113817	mml-1	T20B12.6b	T20B12.6	wb|mml-1 encodes, by alternative splicing, two isoforms of a bHLH-ZIP protein orthologous to human MLX (OMIM:602976), MLXIP (OMIM:608090), and MLXIPL (OMIM:605678, deleted in Williams-Beuren syndrome). MML-1 has five N-terminal Mondo Conserved Regions, an		0.98623	0.98446	0.97412	0.98418	0.98286	0.98237	0.000104666
wb|F45H10.5|ref|NM_182254|ens|F45H10.5.1|ens|F45H10.5.2	A_12_P160002	F45H10.5	F45H10.5	F45H10.5	wb|none available [F45H10.5]		0.97338	0.99215	0.98639	0.97207	0.98753	0.982304	0.000104872
wb|ZK1067.4|ref|NM_063562|tc|TC182379	A_12_P104580	ZK1067.4	ZK1067.4	ZK1067.4	wb|ZK1067.4 is orthologous to the human gene PROTEOLIPID PROTEIN 1 (PLP1. OMIM:300401), encoding the primary constituent of myelin, which when mutated leads to Pelizaeus-Merzbacher disease (OMIM:312080). [Source: WormBase] [ZK1067.4]		0.99061	0.97245	0.98353	0.97738	0.98676	0.982146	0.000105366
wb|C37C3.11|ref|NM_072626|tc|TC199364	A_12_P118862	C37C3.11	C37C3.11	C37C3.11	wb|none available [C37C3.11]		0.9741	0.98976	0.99058	0.96422	0.99125	0.981982	0.000105881
wb|R186.5|ref|NM_073847|gb|DQ185514|tc|TC183501	A_12_P119271	shw-3	R186.5	R186.5	wb|none available [R186.5]			0.99102	0.98612	0.96878	0.98196	0.98197	0.000460834
wb|Y53F4B.12|ref|NM_064696|tc|TC180474	A_12_P105786	Y53F4B.12	Y53F4B.12	Y53F4B.12	wb|none available [Y53F4B.12]			0.99331	0.98658	0.95636	0.99119	0.98186	0.000462057
wb|F15A2.3|ref|NM_077851|tc|TC187977	A_12_P106239	srd-51	F15A2.3	F15A2.3	wb|none available [F15A2.3]			0.98753	0.97633	0.97223	0.9902	0.981572	0.000465267
wb|F32A7.3b|wb|F32A7.3a|ref|NM_061190|ref|NM_061189	A_12_P100177	eva-1	F32A7.3b	F32A7.3	wb|eva-1 encodes, by alternative splicing, two isoforms of a cell-surface protein that acts cell-autonomously with SAX-3 as a SLT-1 receptor subunit, and is required for guidance of the AVM pioneer axon to the ventral nerve cord. EVA-1's long isoform is p			0.98885	0.98544	0.96453	0.98726	0.98152	0.000465856
wb|T10A3.1b|ref|NM_001029730|tc|TC178406	A_12_P112094	unc-10	T10A3.1b	T10A3.1	wb|unc-10 encodes a protein with zinc-finger, Q/N-rich, PDZ, and C2 domains that is homologous to vertebrate Rim1, a presynaptic protein which binds, and effects the activity of, synaptic vesicle-associated GTP-Rab3. UNC-10 is required for normal locomoti		0.94871	0.99505	0.99123	0.97568	0.99376	0.980886	0.000109383
wb|F16C3.1|ref|NM_060271|gb|FN885538|tc|TC185531	A_12_P117566	F16C3.1	F16C3.1	F16C3.1	wb|none available [F16C3.1]		0.94749	0.98843	0.98826	0.98625	0.9937	0.980826	0.000109578
wb|C11D2.6c|wb|C11D2.6d|ref|NM_171353|ref|NM_171352	A_12_P157610	nca-1	C11D2.6c	C11D2.6	wb|unc-77 encodes, along with nca-2, one of two C. elegans alpha-1-like subunits of a voltage-insensitive cation leak channel related to Drosophila narrow abdomen and the vertebrate Vgcnl1/NALCN proteins. unc-77 functions redundantly with nca-2 to transmi		0.92944	0.99664	0.99466	0.98763	0.99454	0.980582	0.000110374
ref|NM_061943|gb|FN885303|tc|TC186169|tc|TC204250	A_12_P104125	T05A8.5	NM_061943	T05A8.5	ref|Caenorhabditis elegans hypothetical protein (T05A8.5) mRNA, complete cds [NM_061943]			0.97484	0.98776	0.97542	0.98412	0.980535	0.000477026
wb|T07G12.1|ref|NM_069542|ens|T07G12.1b|ens|T07G12.1c	A_12_P104979	T07G12.1	T07G12.1	T07G12.1	wb|cal-4 encodes one of five predicted C. elegans calcium-binding calmodulin homologs (the others being CAL-1, CAL-2, CAL-3 and CMD-1); as loss of cal-4 function via RNA-mediated interference (RNAi) does not result in any abnormalities, the precise role o			0.98553	0.9822	0.96597	0.98843	0.980533	0.000477055
ref|NM_071721|tc|TC190142|tc|TC197674	A_12_P114000	K09D9.1	NM_071721	K09D9.1	ref|Caenorhabditis elegans hypothetical protein (K09D9.1) mRNA, complete cds [NM_071721]		0.99408	0.96919	0.96996	0.98264	0.98649	0.980472	0.000110734
wb|T12A2.16a|wb|T12A2.16b|ref|NM_171874|ref|NM_171155	A_12_P130386	hot-4	T12A2.16a	T12A2.16	wb|none available [T12A2.16a]		0.96676	0.98511	0.98574	0.97754	0.98697	0.980424	0.000110891
wb|T27A10.2|ref|NM_076215|tc|NP371141|tc|TC198005	A_12_P110643	T27A10.2	T27A10.2	T27A10.2	wb|none available [T27A10.2]		0.93179	0.99444	0.99306	0.98747	0.99451	0.980254	0.000111452
wb|B0399.1b.1|ref|NM_182382|tc|TC180298	A_12_P104588	B0399.1	B0399.1b.1	B0399.1	ref|Caenorhabditis elegans hypothetical protein (B0399.1) mRNA, complete cds [NM_182382]		0.92016	0.99886	0.99576	0.9914	0.99484	0.980204	0.000111617
wb|D2085.7|ref|NM_063436|tc|TC195138	A_12_P109402	D2085.7	D2085.7	D2085.7	wb|none available [D2085.7]		0.98796	0.97765	0.97648	0.97409	0.98424	0.980084	0.000112014
wb|R11G1.1|ref|NM_076228|tc|TC178181	A_12_P104126	R11G1.1	R11G1.1	R11G1.1	wb|none available [R11G1.1]			0.98627	0.98566	0.95859	0.98852	0.97976	0.000485989
wb|C26D10.5a|wb|C26D10.5b|ref|NM_001026816|ref|NM_001026817	A_12_P102615	eff-1	C26D10.5a	C26D10.5	wb|eff-1 encodes novel, nematode-specific type I transmembrane and secreted glycoproteins. during development, EFF-1 functions as a fusogen required, in both fusion partners, for the initiation and expansion of membrane mergers that characterize cell fusi		0.9431	0.99283	0.98673	0.98667	0.989	0.979666	0.000113409
ref|NM_001026051|ens|C46F11.6.2|ens|C46F11.6.1|gb|FN893196	A_12_P109919	C46F11.6	NM_001026051	C46F11.6	ref|Caenorhabditis elegans hypothetical protein (C46F11.6) mRNA, complete cds [NM_001026051]			0.99622	0.98982	0.94542	0.98711	0.979642	0.000487362
wb|K03B8.9.2|wb|K03B8.9.1|ref|NM_073496|gb|U19747	A_12_P101037	deg-3	K03B8.9.2	K03B8.9	wb|deg-3 encodes an alpha subunit of a nicotinic acetylcholine receptor (nAChR). originally defined by a gain-of-function mutation that results in neuronal degeneration and uncoordinated movement, DEG-3 can form heteromeric channels with a second alpha su		0.96105	0.99376	0.98749	0.97191	0.98394	0.97963	0.00011353
wb|T06F4.1a|ref|NM_076292|tc|TC195862	A_12_P161338	T06F4.1	T06F4.1a	T06F4.1	wb|none available [T06F4.1a]		0.97542	0.98346	0.9809	0.97579	0.98214	0.979542	0.000113826
wb|K02F6.5|wb|K02F6.8|ref|NM_061890|ref|NM_061891	A_12_P119868	K02F6.5	K02F6.5	K02F6.5	wb|none available [K02F6.5]			0.99289	0.9793	0.95992	0.98598	0.979522	0.000488767
ref|NM_001027122|tc|TC200644	A_12_P120104	T01B7.9	NM_001027122	T01B7.9	ref|Caenorhabditis elegans hypothetical protein (T01B7.9) mRNA, complete cds [NM_001027122]			0.97846	0.9814	0.96905	0.98885	0.97944	0.000489735
wb|F49E12.7|ref|NM_063365|gb|FN881347|tc|TC194378	A_12_P110445	F49E12.7	F49E12.7	F49E12.7	wb|none available [F49E12.7]			0.97213	0.9825	0.9777	0.98541	0.979435	0.000489794
wb|F12B6.1|ref|NM_058548|tc|NP452617|tc|TC178246	A_12_P111147	abt-2	F12B6.1	F12B6.1	wb|abt-2 encodes a predicted ATP-binding cassette (ABC) transporter that is a member of the ABCA subfamily of transport proteins. ABT-2 is predicted to function as a transmembrane protein that couples energy to transport of various molecules across membra		0.99704	0.96328	0.98303	0.97287	0.98062	0.979368	0.000114413
wb|B0024.15|ref|NM_171528|ens|B0024.15.2|ens|B0024.15.1	A_12_P107640	B0024.15	B0024.15	B0024.15	wb|none available [B0024.15]		0.98113	0.96212	0.98338	0.98598	0.98388	0.979298	0.00011465
ref|NM_066131|tc|TC183992	A_12_P112787	lgc-38	NM_066131	F11H8.2	ref|Caenorhabditis elegans Ligand-Gated ion Channel family member (lgc-38) (lgc-38) mRNA, complete cds [NM_066131]		0.99041	0.9782	0.98079	0.96682	0.98023	0.97929	0.000114677
wb|Y57E12AR.1|ref|NM_001038427|tc|TC201236	A_12_P153065	Y57E12AR.1	Y57E12AR.1	Y57E12AR.1	wb|none available [Y57E12AR.1]			0.98388	0.98124	0.97149	0.9805	0.979278	0.000491647
wb|F38B6.6|ref|NM_076722|ens|F38B6.6.2|ens|F38B6.6.1	A_12_P104966	F38B6.6	F38B6.6	F38B6.6	wb|none available [F38B6.6]		0.95799	0.9875	0.98464	0.97558	0.99053	0.979248	0.00011482
wb|F52B10.2|ref|NM_001029527|tc|TC190302	A_12_P149385	hst-3.2	F52B10.2	F52B10.2	wb|none available [F52B10.2]			0.98479	0.98059	0.96783	0.98364	0.979212	0.000492414
wb|F33D4.3|ref|NM_068854|gb|AF042400|tc|TC199437	A_12_P100231	flp-13	F33D4.3	F33D4.3	wb|none available [F33D4.3]		0.9639	0.99312	0.98868	0.96501	0.98418	0.978978	0.00011574
wb|ZK1321.2c|wb|ZK1321.2a|wb|ZK1321.2b|wb|ZK1321.2f.2	A_12_P144675	ZK1321.2	ZK1321.2c	ZK1321.2	wb|shk-1 encodes multiple isoforms of a SHAKER/Kv1 ortholog, which encodes voltage-gated potassium channels expressed in muscle. SHK-1 exhibits delayed rectifier currents and, in the absence of SHL-1, exhibits a significant compensatory increase in curren		0.96074	0.98763	0.9878	0.97462	0.98343	0.978844	0.000116199
wb|R12H7.1|ref|NM_171790|gb|U93195|tc|TC180647	A_12_P100851	unc-9	R12H7.1	R12H7.1	wb|unc-9 encodes an innexin, an integral transmembrane channel protein that is a structural component of invertebrate gap junctions. UNC-9 is required for normal forward locomotion and egg-laying and also plays a role in the response to antihelminthics an		0.97654	0.98204	0.98166	0.97197	0.98175	0.978792	0.000116378
wb|Y41G9A.3|ref|NM_076108|tc|TC184833	A_12_P119336	Y41G9A.3	Y41G9A.3	Y41G9A.3	wb|aakg-3 encodes one of five C. elegans AMP kinase (AMPK) gamma regulatory subunits. [Source: WormBase] [Y41G9A.3]			0.97113	0.97678	0.97531	0.9899	0.97828	0.00050354
wb|F20D6.8|ref|NM_072704|tc|TC186420	A_12_P104509	F20D6.8	F20D6.8	F20D6.8	wb|none available [F20D6.8]		0.98745	0.94662	0.98742	0.97372	0.99601	0.978244	0.000118277
wb|F38E11.7|ref|NM_069272|tc|TC197034	A_12_P104944	wrt-3	F38E11.7	F38E11.7	wb|wrt-3 encodes a hedgehog-like protein, with an N-terminal signal sequence, a Wart domain, and a region of low-complexity sequence. WRT-3 is expressed in the trinucleate pharyngeal gland cell g1 beginning at the three-fold stage of embryogenesis, in sea			0.98201	0.97453	0.96804	0.98837	0.978237	0.000504052
wb|F42G8.7|ref|NM_068956|tc|TC181959	A_12_P113226	F42G8.7	F42G8.7	F42G8.7	wb|none available [F42G8.7]			0.97507	0.97861	0.9725	0.9867	0.97822	0.000504263
wb|C04C3.2|ref|NM_067940|tc|TC183905	A_12_P104899	lgc-9	C04C3.2	C04C3.2	wb|none available [C04C3.2]		0.95727	0.98621	0.98528	0.97722	0.98484	0.978164	0.000118557
wb|T04C12.3.1|ref|NM_073415|gb|BJ101082|tc|TC197684	A_12_P120001	T04C12.3	T04C12.3.1	T04C12.3	ref|Caenorhabditis elegans hypothetical protein (T04C12.3) mRNA, complete cds [NM_073415]		0.99153	0.96938	0.97419	0.97128	0.9843	0.978136	0.000118655
wb|E02H4.1|ref|NM_077979|gb|U76403|tc|TC180941	A_12_P106303	del-1	E02H4.1	E02H4.1	wb|del-1 encodes an ion channel protein of the DEG/ENaC (degenerin/epithelial Na+ channel) family. like other members of the degenerin family, DEL-1 is predicted to function as a sensory mechanotransduction channel, however detailed analysis of the DEL-1			0.98372	0.97777	0.9597	0.99077	0.97799	0.000507047
wb|C33A12.4|ref|NM_069284|tc|TC201518	A_12_P117850	C33A12.4	C33A12.4	C33A12.4	wb|none available [C33A12.4]		0.99235	0.98604	0.98242	0.94787	0.98121	0.977978	0.000119209
wb|F31F6.4b|ref|NM_171804|tc|TC196206	A_12_P136455	flp-8	F31F6.4b	F31F6.4	wb|flp-8 encodes three copies of a FMRFamide-related short peptide neurotransmitter. although the FLP-8 peptide can increase pharyngeal action potential frequency, loss of FLP-8 function does not result in a mutant phenotype, suggesting that FLP-8 may fun		0.97889	0.98989	0.98403	0.94792	0.98855	0.977856	0.000119639
wb|T10H9.2|ref|NM_072284|tc|TC178334	A_12_P107277	scd-2	T10H9.2	T10H9.2	wb|scd-2 encodes the homolog of the anaplastic lymphoma kinase (ALK) receptor tyrosine kinase (RTK) (OMIM:105590, involved in the development of non-Hodgkin's lymphoma in humans). the ALK family of receptor tyrosine kinases belong to the insulin receptor		0.9013	0.99667	0.99744	0.99639	0.99679	0.977718	0.000120128
wb|Y38H6C.8|ref|NM_075550|tc|TC199586	A_12_P116415	Y38H6C.8	Y38H6C.8	Y38H6C.8	wb|none available [Y38H6C.8]			0.98272	0.97556	0.97011	0.98229	0.97767	0.000510943
wb|R04F11.4a|wb|R04F11.4b|ref|NM_001129512|ref|NM_073690	A_12_P152315	twk-13	R04F11.4a	R04F11.4	wb|twk-13 encodes one of 44 C. elegans TWK (two-P domain K+) potassium channel subunits that contain two pore-forming domains and four transmembrane domains. as loss of TWK-13 function via RNA-mediated interference (RNAi) does not result in any abnormalit		0.97277	0.9896	0.97747	0.9587	0.98978	0.977664	0.000120318
wb|ZC504.2|ref|NM_077344|gb|JF416644|tc|TC182437	A_12_P109705	acr-8	ZC504.2	ZC504.2	wb|acr-8 encodes an alpha subunit of nicotinic acetylcholine receptor (nAChR). ACR-8 falls into the 'ACR-8' class of nAChR subunits, which includes ACR-12 and ACR-13. [Source: WormBase] [ZC504.2]		0.9848	0.97529	0.98189	0.96384	0.98223	0.97761	0.00012051
wb|C08G5.6|ref|NM_061403|gb|FN894399|tc|NP371555	A_12_P157130	C08G5.6	C08G5.6	C08G5.6	wb|none available [C08G5.6]			0.97691	0.9841	0.96846	0.98085	0.97758	0.000512043
wb|C54D10.5|ref|NM_073717|tc|TC185962	A_12_P103195	C54D10.5	C54D10.5	C54D10.5	wb|none available [C54D10.5]			0.98717	0.98109	0.95705	0.98499	0.977575	0.000512105
wb|Y37E11AR.6|ref|NM_068011|gb|AF201079|tc|TC187838	A_12_P105877	vab-2	Y37E11AR.6	Y37E11AR.6	wb|The vab-2 gene encodes an ephrin molecule related to human ephrin B2 (OMIM:600527). VAB-2, expressed primarily in neuronal cells, is a ligand for the VAB-1 ephrin receptor and plays a role in embryonic cell movements, epidermal morphogenesis during lat		0.9688	0.98966	0.97922	0.96862	0.98142	0.977544	0.000120745
wb|K10G9.2|ref|NM_066874|tc|TC192618	A_12_P112039	K10G9.2	K10G9.2	K10G9.2	wb|none available [K10G9.2]		0.98246	0.98847	0.98723	0.95954	0.96956	0.977452	0.000121073
wb|F52A8.4|ref|NM_059673|ref|NM_001136303|ens|F52A8.4a	A_12_P118565	F52A8.4	F52A8.4	F52A8.4	ref|Caenorhabditis elegans GLoBin family member (glb-18) (glb-18) mRNA, complete cds [NM_059673]		0.97909	0.99137	0.97903	0.95233	0.9852	0.977404	0.000121244
wb|Y43F8A.5|ref|NM_075372|tc|TC183641	A_12_P102209	Y43F8A.5	Y43F8A.5	Y43F8A.5	wb|none available [Y43F8A.5]		0.96716	0.98527	0.97979	0.97828	0.976	0.9773	0.000121616
wb|Y57A10B.1|ref|NM_064223|tc|TC183755|tc|TC203706	A_12_P109683	Y57A10B.1	Y57A10B.1	Y57A10B.1	wb|none available [Y57A10B.1]		0.9899	0.9894	0.97671	0.94357	0.98679	0.977274	0.00012171
wb|ZK75.1|ref|NM_062795|gb|FN905983|tc|TC203769	A_12_P116459	ins-4	ZK75.1	ZK75.1	wb|ins-4 encodes an insulin-like peptide. [Source: WormBase] [ZK75.1]		0.98093	0.97552	0.97918	0.97303	0.9772	0.977172	0.000122076
wb|F37A8.4|ref|NM_065394|gb|BJ107442|tc|TC195273	A_12_P101041	nlp-10	F37A8.4	F37A8.4	wb|nlp-10 encodes four predicted neuropeptide-like proteins. nlp-10 is part of a GGxY neuropeptide family that has members in several other nematode species. nlp-10 is expressed in a variety of neurons, including ASK, ADL, CAN, two lateral neurons, two an		0.9898	0.97626	0.98414	0.96475	0.97076	0.977142	0.000122184
ref|NM_059465|gb|AY887907|gb|AY954523|tc|TC180198	A_12_P132950	sulp-1	NM_059465	C55B7.6	ref|Caenorhabditis elegans SULfate Permease family member (sulp-1) (sulp-1) mRNA, complete cds [NM_059465]			0.98708	0.98364	0.9519	0.98559	0.977053	0.00051854
wb|E02A10.4|ref|NM_182388|tc|TC196490	A_12_P111744	E02A10.4	E02A10.4	E02A10.4	wb|none available [E02A10.4]		0.93495	0.99683	0.99218	0.97138	0.98969	0.977006	0.000122674
wb|C17H12.10|ref|NM_068644|tc|TC193630	A_12_P116621	C17H12.10	C17H12.10	C17H12.10	wb|none available [C17H12.10]		0.97634	0.96528	0.98368	0.97181	0.98658	0.976738	0.000123646
wb|ZK849.2a|wb|ZK849.2b|wb|ZK849.2c|ref|NM_001026706	A_12_P108461	ZK849.2	ZK849.2a	ZK849.2	wb|none available [ZK849.2a]			0.98459	0.98025	0.95827	0.98379	0.976725	0.000522611
wb|C08G9.1|ref|NM_171381|tc|TC191035	A_12_P105475	C08G9.1	C08G9.1	C08G9.1	wb|none available [C08G9.1]		0.99123	0.98088	0.97789	0.95148	0.98082	0.97646	0.000124662
wb|W07G1.6|ref|NM_064522|tc|TC186794	A_12_P103648	sre-43	W07G1.6	W07G1.6	wb|none available [W07G1.6]			0.97012	0.97377	0.98009	0.98053	0.976128	0.000530115
wb|C56G2.4.1|wb|C56G2.4.3|wb|C56G2.4.2|ref|NM_065984	A_12_P118950	C56G2.4	C56G2.4.1	C56G2.4	ref|Caenorhabditis elegans hypothetical protein (C56G2.4) mRNA, complete cds [NM_065984]		0.96655	0.99231	0.98235	0.95578	0.98352	0.976102	0.000125981
wb|Y39A1C.4|ref|NM_066989|tc|TC181712|tc|TC183617	A_12_P106592	hex-3	Y39A1C.4	Y39A1C.4	wb|hex-3 encodes a beta-N-acetylhexosaminidase. [Source: WormBase] [Y39A1C.4]			0.98556	0.97938	0.96698	0.97136	0.97582	0.000534015
wb|F15A2.6a|ref|NM_001083291|tc|TC179058	A_12_P108556	sad-1	F15A2.6a	F15A2.6	wb|sad-1 encodes a novel serine/threonine protein kinase. SAD-1 activity is required for several aspects of presynaptic development, including termination of axon outgrowth and presynaptic vesicle clustering, in GABAergic motor neurons and the ASI amphid			0.98779	0.97766	0.95519	0.98253	0.975792	0.000534366
wb|F19C6.3|ref|NM_077278|tc|TC184727	A_12_P101679	F19C6.3	F19C6.3	F19C6.3	wb|none available [F19C6.3]			0.96709	0.98483	0.96146	0.98939	0.975693	0.00053564
wb|F16B3.2|ref|NM_071002	A_12_P136169	F16B3.2	F16B3.2	F16B3.2	wb|none available [F16B3.2]			0.96602	0.98113	0.97749	0.97735	0.975498	0.000538135
wb|T05A1.3|ref|NM_069298|tc|TC180284	A_12_P111666	T05A1.3	T05A1.3	T05A1.3	wb|none available [T05A1.3]			0.97158	0.97023	0.97345	0.98667	0.975483	0.000538327
wb|Y39E4B.6|ref|NM_067309|ens|Y39E4B.6.1|tc|TC192813	A_12_P159931	Y39E4B.6	Y39E4B.6	Y39E4B.6	wb|none available [Y39E4B.6]			0.97416	0.97	0.97637	0.98103	0.97539	0.000539514
wb|C38C3.6|ref|NM_071028|tc|TC201228	A_12_P104260	C38C3.6	C38C3.6	C38C3.6	wb|none available [C38C3.6]		0.94851	0.97826	0.98513	0.97276	0.99203	0.975338	0.000128842
wb|C35B1.7|ref|NM_068081|tc|TC200952	A_12_P111203	C35B1.7	C35B1.7	C35B1.7	wb|none available [C35B1.7]		0.91598	0.99076	0.99119	0.99039	0.987	0.975064	0.000129883
wb|M04C7.1|ref|NM_059911|ens|M04C7.1.2|ens|M04C7.1.1	A_12_P120365	M04C7.1	M04C7.1	M04C7.1	wb|gpa-15 encodes a member of the G protein alpha subunit family of heterotrimeric GTPases; it is expressed in ADL, ASH, ASK, PHA, PHB, the distal tip cell, the anchor cell, and many male-specific neurons. [M04C7.1]			0.94303	0.98044	0.98248	0.99403	0.974995	0.000544613
wb|K09F6.10|ref|NM_170977|tc|TC183557	A_12_P106226	K09F6.10	K09F6.10	K09F6.10	wb|none available [K09F6.10]			0.98072	0.98616	0.96496	0.96806	0.974975	0.000544871
wb|Y58G8A.4b|wb|Y58G8A.4a|ref|NM_001029094|ref|NM_001029093	A_12_P158450	Y58G8A.4	Y58G8A.4b	Y58G8A.4	wb|Y58G8A.4 encodes, by alternative splicing, two isoforms of a receptor activated by FLP-18. in cell culture, Y58G8A.4 is bound and activated by FLP-18 peptides with nanomolar affinity, and acts primarily through Gq-alpha signalling in vitro (i.e., proba		0.97185	0.98259	0.97705	0.96576	0.9775	0.97495	0.000130317
wb|F53F8.6|ref|NM_001028793|tc|TC203340	A_12_P112776	F53F8.6	F53F8.6	F53F8.6	wb|none available [F53F8.6]			0.97561	0.9777	0.95854	0.98795	0.97495	0.000545196
wb|F09C3.2|ref|NM_061092|tc|TC191961	A_12_P104315	F09C3.2	F09C3.2	F09C3.2	wb|none available [F09C3.2]		0.99174	0.9698	0.97823	0.96093	0.97379	0.974898	0.000130516
wb|C27A2.7|ref|NM_001026822|ens|C27A2.7.2|ens|C27A2.7.1	A_12_P132845	C27A2.7	C27A2.7	C27A2.7	wb|none available [C27A2.7]			0.98417	0.98178	0.963	0.97061	0.97489	0.000545974
wb|C32A9.1|ref|NM_077321|tc|TC190218	A_12_P117245	C32A9.1	C32A9.1	C32A9.1	wb|none available [C32A9.1]			0.93732	0.98681	0.98226	0.99317	0.97489	0.000545975
wb|Y71A12B.4|ref|NM_061028|tc|NP947805|tc|TC195163	A_12_P103785	trp-4	Y71A12B.4	Y71A12B.4	wb|none available [Y71A12B.4]			0.97891	0.97652	0.95583	0.9881	0.97484	0.000546625
wb|Y57G11C.50|ref|NM_001028363|tc|TC194052	A_12_P131705	Y57G11C.50	Y57G11C.50	Y57G11C.50	wb|none available [Y57G11C.50]			0.97271	0.97758	0.97101	0.97699	0.974573	0.000550114
wb|F37A4.7d|ref|NM_001027397|gb|AF399852|tc|TC178835	A_12_P103061	rbf-1	F37A4.7d	F37A4.7	wb|rbf-1 encodes the sole C. elegans rabphilin homolog. rbf-1 activity is required for normal basal rates of locomotion (in the absence of stimulation) and, in combination with SNARE components ric-4, snb-1, and unc-64, for normal rates of both basal and		0.95575	0.98504	0.98136	0.96262	0.98652	0.974258	0.000132989
ref|NM_076787|tc|TC180818	A_12_P120398	ubc-17	NM_076787	B0403.2	ref|Caenorhabditis elegans UBiquitin Conjugating enzyme family member (ubc-17) (ubc-17) mRNA, complete cds [NM_076787]		0.92964	0.98207	0.98555	0.98317	0.9908	0.974246	0.000133036
wb|T28A8.1|ref|NM_067389|tc|TC185710	A_12_P101830	twk-40	T28A8.1	T28A8.1	wb|none available [T28A8.1]			0.98643	0.97968	0.94367	0.98661	0.974098	0.000556361
wb|ZC404.8.1|wb|ZC404.8.2|ref|NM_072316|gb|AB052819	A_12_P119342	spn-4	ZC404.8.1	ZC404.8	wb|spn-4 encodes a protein containing an RNP-type RNA-binding domain. SPN-4 is required for rotation, but not polarization, of the mitotic spindle in the P1 blastomere of the two-cell stage embryo. SPN-4 is also required for mesectoderm and mesendoderm fo		0.96319	0.99027	0.97476	0.96788	0.97397	0.974014	0.000133943
wb|F11C7.4|ref|NM_078421|tc|TC207658|tc|TC195965	A_12_P106899	crb-1	F11C7.4	F11C7.4	wb|crb-1 encodes a transmembrane protein with EGF-like and laminin repeats homologous to Drosophila CRUMBS. crb-1 appears to function redundantly with let-413 to effect epithelial polarization. CRB-1 localizes to cell junctions of non-cuticular epithelia,		0.98307	0.97519	0.97373	0.96406	0.97373	0.973956	0.00013417
ref|NM_064562|gb|AF039650|tc|TC181535	A_12_P114799	ace-3	NM_064562	Y48B6A.8	ref|Caenorhabditis elegans abnormal ACEtylcholinesterase family member (ace-3) (ace-3) mRNA, complete cds [NM_064562]		0.99184	0.9834	0.98071	0.92361	0.98966	0.973844	0.000134612
wb|F35C8.3.1|wb|F35C8.3.2|ref|NM_076512|ens|F35C8.3	A_12_P117991	F35C8.3.1	F35C8.3.1	F35C8.3	ref|Caenorhabditis elegans JNK Kinase family member (jkk-1) (jkk-1) mRNA, complete cds [NM_076512]			0.97975	0.97469	0.95732	0.98319	0.973738	0.000561138
wb|F11A1.3a|ref|NM_001029376|gb|AF136238|gb|AF136239	A_12_P114784	daf-12	F11A1.3a	F11A1.3	wb|daf-12 encodes a member of the steroid hormone receptor superfamily that is homologous to human VITAMIN D RECEPTOR (VDR. OMIM:601769, mutated in vitamin D-resistant rickets). daf-12 affects dauer formation downstream of the TGF- and insulin signaling p		0.99673	0.97642	0.9756	0.94166	0.97711	0.973504	0.000135958
gb|U36198|tc|TC186949	A_12_P108216	mef-2	U36198	W10D5.1	gb|Caenorhabditis elegans CeMef-2 (mef-2) mRNA, complete cds. [U36198]		0.96298	0.98107	0.9708	0.97526	0.97654	0.97333	0.000136651
wb|Y43F8B.10|ref|NM_075388|tc|TC189906	A_12_P106970	Y43F8B.10	Y43F8B.10	Y43F8B.10	wb|none available [Y43F8B.10]			0.95026	0.97282	0.98163	0.98846	0.973293	0.000567097
wb|H35N03.1|ref|NM_062828|tc|NP858173|tc|TC182408	A_12_P111716	exp-1	H35N03.1	H35N03.1	wb|exp-1 encodes an excitatory, cation-selective GABA receptor. EXP-1 activity is essential for the enteric muscle contractions that are the third in a series of three independent muscle contractions controlling defecation, and when expressed in Xenopus o			0.98488	0.97899	0.94686	0.98202	0.973187	0.000568512
wb|Y105E8A.7b|wb|Y105E8A.7a|ref|NM_001026521|ref|NM_001026520	A_12_P133710	eat-18	Y105E8A.7b	Y105E8A.7	wb|eat-18 encodes a small novel protein with an intracellular N terminus, a single predicted transmembrane domain, and a short, extracellular carboxy terminus. eat-18 is required for proper nicotinic neurotransmission by the excitatory pharyngeal MC neuro		0.98694	0.96977	0.97575	0.95482	0.97858	0.973172	0.000137284
wb|F56A12.2|ref|NM_074163|tc|TC185112	A_12_P118470	F56A12.2	F56A12.2	F56A12.2	wb|none available [F56A12.2]			0.98146	0.9748	0.95015	0.98622	0.973158	0.000568916
wb|F54F12.2b|wb|F54F12.2a|ref|NM_001129229|ref|NM_001129228	A_12_P102695	F54F12.2	F54F12.2b	F54F12.2	wb|none available [F54F12.2a]			0.97965	0.97659	0.96061	0.9757	0.973137	0.000569186
wb|ZK994.6|ref|NM_072788|tc|TC203261	A_12_P100616	ZK994.6	ZK994.6	ZK994.6	wb|none available [ZK994.6]			0.97949	0.98128	0.95843	0.97325	0.973113	0.000569524
ref|NM_072260|tc|TC179300	A_12_P118807	dre-1	NM_072260	K04A8.6	ref|Caenorhabditis elegans Daf-12, REdundant with family member (dre-1) (dre-1) mRNA, complete cds [NM_072260]		0.98664	0.97064	0.97644	0.95291	0.97891	0.973108	0.000137542
wb|C15C8.5|ref|NM_073787|tc|TC187722	A_12_P105758	C15C8.5	C15C8.5	C15C8.5	wb|none available [C15C8.5]			0.98514	0.96809	0.95402	0.98478	0.973008	0.000570944
wb|R13H4.5|ref|NM_073585|tc|TC188750	A_12_P104134	R13H4.5	R13H4.5	R13H4.5	wb|This gene encodes a protein containing an F-box, a motif predicted to mediate protein-protein interactions either with homologs of yeast Skp-1p or with other proteins. [Source: WormBase] [R13H4.5]		0.99357	0.95356	0.96573	0.97759	0.97435	0.97296	0.000138138
wb|D2023.1b.1|wb|D2023.1b.2|ref|NM_001129427|ens|D2023.1b	A_12_P115747	D2023.1b.1	D2023.1b.1	D2023.1	ref|Caenorhabditis elegans hypothetical protein (D2023.1) mRNA, complete cds [NM_001129427]		0.96482	0.97455	0.98288	0.96852	0.97388	0.97293	0.000138259
wb|F45E4.3b.1|wb|F45E4.3b.2|ref|NM_068837|tc|TC179741	A_12_P102040	F45E4.3	F45E4.3b.1	F45E4.3	wb|F45E4.3 encodes a protein containing C-terminal PDZ and C2 Ca2+-binding domains that is related to the mammalian active zone protein Piccolo/Aczonin. loss of F45E4.3 activity has been reported to result in uncoordinated locomotion, suggesting that F45E		0.99082	0.95317	0.98193	0.95142	0.98703	0.972874	0.000138486
wb|Y41D4B.24|ref|NM_067721|tc|TC185253	A_12_P132120	Y41D4B.24	Y41D4B.24	Y41D4B.24	wb|none available [Y41D4B.24]			0.98669	0.97995	0.94951	0.97501	0.97279	0.000573896
wb|F46A9.6.1|ref|NM_060107|gb|X95608|tc|TC183107	A_12_P115623	mec-8	F46A9.6.1	F46A9.6	wb|mec-8 encodes a protein with two RNA recognition motifs (RRM). mec-8 is required for proper development of body wall muscle and chemosensory and touch receptor neurons and as a result, for embryonic and larval development, sensory neuron fasciculation,		0.98429	0.97878	0.96463	0.96767	0.96824	0.972722	0.000139102
wb|C08G5.5|ref|NM_061402|gb|FN876799|tc|TC201168	A_12_P157491	C08G5.5	C08G5.5	C08G5.5	wb|none available [C08G5.5]		0.97134	0.97326	0.97808	0.96634	0.97447	0.972698	0.0001392
wb|T23F1.7b|wb|T23F1.7a|ref|NM_074449|ref|NM_074450	A_12_P104634	dpf-1	T23F1.7b	T23F1.7	wb|none available [T23F1.7a]		0.99643	0.96392	0.97008	0.96284	0.97019	0.972692	0.000139224
ref|NM_076113|tc|NP206377|tc|TC192991	A_12_P102381	flp-18	NM_076113	Y48D7A.2	ref|Caenorhabditis elegans FMRF-Like Peptide family member (flp-18) (flp-18) mRNA, complete cds [NM_076113]		0.98144	0.97804	0.97598	0.94288	0.98511	0.97269	0.000139233
ref|NM_001038320|tc|TC200831	A_12_P132375	F29B9.12	NM_001038320	F29B9.12	ref|Caenorhabditis elegans hypothetical protein (F29B9.12) mRNA, complete cds [NM_001038320]			0.97581	0.97503	0.96533	0.97456	0.972683	0.00057536
wb|T28F3.4b.1|wb|T28F3.4a.2|wb|T28F3.4a.1|ref|NM_182287	A_12_P117756	T28F3.4	T28F3.4b.1	T28F3.4	ref|Caenorhabditis elegans hypothetical protein (T28F3.4) mRNA, complete cds [NM_182287]		0.97553	0.96425	0.97507	0.97329	0.97504	0.972636	0.000139452
wb|C16C2.2b|wb|C16C2.2a.1|ref|NM_170912|ref|NM_170911	A_12_P108635	eat-16	C16C2.2b	C16C2.2	wb|The eat-16 gene encodes an RGS protein that affects movement, pharyngeal pumping, egg laying, and synaptic transmission. it genetically interacts with the egl-30 and goa-1 signaling pathways, and is expressed in excitable cells and in the spermatheca.		0.94779	0.99412	0.98349	0.97446	0.96171	0.972314	0.00014077
wb|K11G9.4.1|ref|NM_072293|tc|TC190477	A_12_P114056	egl-46	K11G9.4.1	K11G9.4	wb|egl-46 encodes a predicted transcription factor and conserved member of a TFIIA-like zinc finger protein family that affects coordinated locomotion, morphology and process formation of the touch cells, male mating efficiency, HSN cell migration, differ		0.99571	0.94797	0.96908	0.97313	0.97564	0.972306	0.000140803
wb|Y48A6B.1|ref|NM_067012|tc|TC185462	A_12_P120056	Y48A6B.1	Y48A6B.1	Y48A6B.1	wb|none available [Y48A6B.1]			0.98498	0.97046	0.95333	0.97912	0.971972	0.000585118
wb|C12D5.5|ref|NM_072583|tc|TC194576	A_12_P120009	C12D5.5	C12D5.5	C12D5.5	wb|none available [C12D5.5]			0.98834	0.98082	0.95079	0.96771	0.971915	0.000585915
wb|C09E8.3.1|wb|C09E8.3.2|ref|NM_061354|ens|C09E8.3	A_12_P102588	C09E8.3.1	C09E8.3.1	C09E8.3	ref|Caenorhabditis elegans MoLTing defective family member (mlt-10) (mlt-10) mRNA, complete cds [NM_061354]		0.96727	0.95621	0.97896	0.98067	0.97621	0.971864	0.000142631
wb|M04C9.5|ref|NM_060092|ens|M04C9.5a|gb|AM498742	A_12_P117924	M04C9.5	M04C9.5	M04C9.5	ref|Caenorhabditis elegans abnormal DYe Filling family member (dyf-5) (dyf-5) mRNA, complete cds [NM_060092]			0.96493	0.97309	0.96491	0.98451	0.97186	0.000586678
wb|C49G7.10|ref|NM_071725|tc|TC195078	A_12_P108821	C49G7.10	C49G7.10	C49G7.10	wb|none available [C49G7.10]		0.9897	0.94991	0.95304	0.97765	0.98792	0.971644	0.00014355
ref|NM_067862|tc|TC198891	A_12_P119687	Y54G2A.16	NM_067862	Y54G2A.16	ref|Caenorhabditis elegans hypothetical protein (Y54G2A.16) mRNA, complete cds [NM_067862]		0.96084	0.9625	0.97686	0.97133	0.98634	0.971574	0.000143843
wb|C02C2.5|ref|NM_066311|tc|TC191711	A_12_P111942	C02C2.5	C02C2.5	C02C2.5	wb|none available [C02C2.5]		0.98103	0.94817	0.97602	0.97653	0.97597	0.971544	0.000143969
wb|C09D8.1b|wb|C09D8.1a|wb|C09D8.1c|wb|C09D8.1d	A_12_P109312	ptp-3	C09D8.1b	C09D8.1	wb|ptp-3 encodes a receptor-like tyrosine phosphatase orthologous to the LAR (Leukocyte Common Antigen Related, OMIM:179590) subfamily of receptor-like tyrosine phosphatases that contain extracellular immunoglobulin-like and fibronectin type III domains a		0.99092	0.97022	0.96634	0.95503	0.97409	0.97132	0.000144912
wb|F59D6.1|ref|NM_071430|tc|TC202768	A_12_P110828	F59D6.1	F59D6.1	F59D6.1	wb|none available [F59D6.1]		0.98225	0.98117	0.97663	0.93911	0.97726	0.971284	0.000145064
wb|T10H9.1|ref|NM_072285|tc|TC186921	A_12_P119613	T10H9.1	T10H9.1	T10H9.1	wb|none available [T10H9.1]			0.97009	0.97537	0.95344	0.98586	0.97119	0.000596049
wb|F14D12.6a|ref|NM_001029397|tc|NP482811|tc|TC185297	A_12_P178659	tag-24	F14D12.6a	F14D12.6	wb|octr-1 encodes a predicted G-protein-coupled seven-transmembrane domain biogenic amine receptor. an OCTR-1::GFP fusion protein is expressed in a very restricted pattern nearly exclusively in a subset of head and tail neurons. [Source: WormBase] [F14D12		0.93515	0.97687	0.97225	0.98396	0.98762	0.97117	0.000145547
wb|ZC487.1b|ref|NM_001047741|tc|TC185228	A_12_P119948	ZC487.1	ZC487.1b	ZC487.1	ref|Caenorhabditis elegans hypothetical protein (ZC487.1) mRNA, complete cds [NM_001047741]		0.92475	0.98756	0.98319	0.97367	0.9861	0.971054	0.00014604
wb|C50H11.8|ref|NM_071431|tc|TC196501	A_12_P104478	C50H11.8	C50H11.8	C50H11.8	wb|none available [C50H11.8]		0.99694	0.97439	0.96584	0.93858	0.97939	0.971028	0.00014615
wb|C14C11.5|ref|NM_072086|tc|TC188783	A_12_P113476	srx-117	C14C11.5	C14C11.5	wb|none available [C14C11.5]			0.96157	0.96867	0.9648	0.98861	0.970912	0.00059997
wb|C35A5.7|ref|NM_073296|tc|TC183481	A_12_P102323	C35A5.7	C35A5.7	C35A5.7	wb|none available [C35A5.7]			0.96315	0.97617	0.95981	0.98316	0.970573	0.000604808
gb|BJ121353|tc|TC199299	A_12_P100339	F36H9.7	BJ121353	F36H9.7	gb|BJ121353 unpublished oligo-capped cDNA library, C. elegans L1 stage Caenorhabditis elegans cDNA clone yk1275c08 5', mRNA sequence [BJ121353]			0.9842	0.97591	0.95132	0.97055	0.970495	0.000605916
wb|T02C5.5d.3|wb|T02C5.5d.2|wb|T02C5.5d.1|ref|NM_001029700	A_12_P115353	unc-2	T02C5.5d.3	T02C5.5	wb|unc-2 encodes a calcium channel alpha subunit required for desensitization to dopamine, normal flexion and speed during movement, normally low sensitivity of whole animals to serotonin, and neuronal migrations promoted by humoral serotonin. UNC-2 is or			0.96625	0.95998	0.97727	0.97828	0.970445	0.000606631
ref|NM_076231|gb|FN890403|tc|TC195373|tc|TC207949	A_12_P118290	C02F12.5	NM_076231	C02F12.5	ref|Caenorhabditis elegans hypothetical protein (C02F12.5) mRNA, complete cds [NM_076231]		0.99296	0.94465	0.96424	0.96793	0.98109	0.970174	0.000149829
ref|NM_001027267|ref|NM_001027268|tc|TC182846	A_12_P114488	lgc-35	NM_001027267	Y46G5A.26	ref|Caenorhabditis elegans Ligand-Gated ion Channel family member (lgc-35) (lgc-35) mRNA, complete cds [NM_001027267]			0.97096	0.97057	0.96347	0.97543	0.970108	0.000611482
wb|B0207.3b|wb|B0207.3a|ref|NM_001025795|ref|NM_001025794	A_12_P106242	gpa-14	B0207.3b	B0207.3	wb|gpa-14 encodes a member of the G protein alpha subunit family of heterotrimeric GTPases. gpa-14 is expressed in ASI, ASJ, ASH, ASK, ADE, PHA, PHB ALA, AVA, CAN, DVA, PVQ, RIA, and in vulval muscle, and also exhibits faint expression in the vulval hypod			0.95366	0.97461	0.97159	0.98026	0.97003	0.000612601
wb|C02D5.2b|wb|C02D5.2a|ref|NM_001047375|ref|NM_001047374	A_12_P101576	C02D5.2	C02D5.2b	C02D5.2	wb|none available [C02D5.2a]		0.99775	0.94209	0.96905	0.96172	0.97951	0.970024	0.000150484
wb|F47F2.1b|wb|F47F2.1c.1|wb|F47F2.1a|wb|F47F2.1c.2	A_12_P150590	F47F2.1	F47F2.1b	F47F2.1	wb|none available [F47F2.1a]			0.98698	0.9647	0.94994	0.97744	0.969765	0.000616441
wb|E01H11.1d|wb|E01H11.1a|ref|NM_001129650|ref|NM_001029345	A_12_P100704	pkc-2	E01H11.1d	E01H11.1	wb|pkc-2 is orthologous to the human gene PROTEIN KINASE C ALPHA (AA 1-672) (PRKCA. OMIM:176960), which when mutated leads to disease. [Source: WormBase] [E01H11.1d]		0.98715	0.96163	0.96139	0.95795	0.97921	0.969466	0.000152944
wb|F12F6.3.3|wb|F12F6.3.2|wb|F12F6.3.1|ref|NM_069779	A_12_P111630	F12F6.3.3	F12F6.3.3	F12F6.3	wb|The rib-1 gene encodes an ortholog of human EXT1, which when mutated leads to hereditary multiple exostoses, type I (OMIM:133700). [Source: WormBase] [F12F6.3.2]		0.93984	0.98049	0.98254	0.97924	0.96432	0.969286	0.000153746
wb|F13B12.4.2|wb|F13B12.4.1|ref|NM_069527|tc|TC184573	A_12_P108717	F13B12.4	F13B12.4.2	F13B12.4	ref|Caenorhabditis elegans hypothetical protein (F13B12.4) mRNA, complete cds [NM_069527]			0.98659	0.96527	0.95195	0.97319	0.96925	0.000623968
wb|Y73B6BL.35|ref|NM_171362|gb|BJ108858|tc|TC198785	A_12_P104913	Y73B6BL.35	Y73B6BL.35	Y73B6BL.35	wb|none available [Y73B6BL.35]		0.98123	0.97445	0.97183	0.94447	0.97337	0.96907	0.000154713
wb|F01D4.4.2|wb|F01D4.4.3|wb|F01D4.4.1|ref|NM_069534	A_12_P101838	egl-21	F01D4.4.2	F01D4.4	wb|egl-21 encodes a putative carboxypeptidase (whose homologs include human enkephalin convertase/carboxypeptidase E). EGL-21 is expressed throughout the nervous system. EGL-21 is required for normal synthesis of FMRFamide-like (FLP) and neuropeptide-like		0.97328	0.98307	0.96954	0.94919	0.97004	0.969024	0.00015492
wb|F49C5.4|ref|NM_064278|tc|TC185523	A_12_P148160	F49C5.4	F49C5.4	F49C5.4	wb|none available [F49C5.4]			0.96819	0.98326	0.93874	0.98514	0.968832	0.000630133
wb|K09C4.8|ref|NM_076159|tc|TC180573	A_12_P105823	sul-1	K09C4.8	K09C4.8	wb|sul-1 encodes a member of the sulfatase family. [Source: WormBase] [K09C4.8]			0.97145	0.96901	0.95726	0.97753	0.968813	0.000630429
wb|F07A11.6b|wb|F07A11.6c|wb|F07A11.6d.1|wb|F07A11.6d.2	A_12_P163056	din-1	F07A11.6b	F07A11.6	Unknown		0.96431	0.98214	0.96714	0.96124	0.96866	0.968698	0.000156392
wb|T25F10.2.2|wb|T25F10.2.1|ref|NM_072308|gb|AF004395	A_12_P131445	dbl-1	T25F10.2.2	T25F10.2	wb|dbl-1 encodes a member of the transforming growth factor beta (TGFbeta) superfamily that includes Drosophila decapentaplegic (Dpp) and the vertebrate bone morphogenetic proteins (BMPs). DBL-1 functions as a dose-dependent ligand for the SMA-6 and DAF-4		0.89325	0.98808	0.9897	0.98492	0.98744	0.968678	0.000156484
wb|C01F1.4|ref|NM_062350|gb|FN901166|tc|TC188142	A_12_P108879	C01F1.4	C01F1.4	C01F1.4	wb|none available [C01F1.4]		0.9636	0.95692	0.97465	0.96512	0.9825	0.968558	0.000157028
wb|C06H2.5|ref|NM_073431|ens|C06H2.5b|ens|C06H2.5a	A_12_P109315	C06H2.5	C06H2.5	C06H2.5	ref|Caenorhabditis elegans GLoBin family member (glb-3) (glb-3) mRNA, complete cds [NM_073431]			0.97167	0.97655	0.94606	0.97969	0.968492	0.000635194
wb|F49F1.14|ref|NM_001038321|tc|TC201059	A_12_P149251	F49F1.14	F49F1.14	F49F1.14	wb|none available [F49F1.14]			0.97578	0.97732	0.94282	0.97738	0.968325	0.000637702
wb|F45E6.4|ref|NM_077695|tc|TC188167	A_12_P165999	lips-1	F45E6.4	F45E6.4	wb|none available [F45E6.4]			0.93186	0.97793	0.96931	0.99358	0.96817	0.000640031
wb|R04B5.8|ref|NM_073193|tc|TC187915	A_12_P116086	srd-49	R04B5.8	R04B5.8	wb|none available [R04B5.8]			0.9338	0.96466	0.98179	0.99146	0.967928	0.000643689
wb|E04D5.5|ref|NM_001026888|tc|TC193807	A_12_P102644	E04D5.5	E04D5.5	E04D5.5	wb|none available [E04D5.5]			0.98892	0.974	0.93072	0.97756	0.9678	0.00064562
wb|F30A10.1|ref|NM_060113|gb|FN897154|tc|TC189363	A_12_P116261	F30A10.1	F30A10.1	F30A10.1	wb|none available [F30A10.1]		0.91996	0.9656	0.98315	0.98343	0.98517	0.967462	0.000162094
wb|W02D9.10|ref|NM_060779|tc|TC197560	A_12_P100409	W02D9.10	W02D9.10	W02D9.10	wb|none available [W02D9.10]		0.9275	0.98711	0.97553	0.97552	0.97124	0.96738	0.000162479
wb|F28B4.2a|ref|NM_076149|tc|TC179642	A_12_P172371	rgl-1	F28B4.2a	F28B4.2	wb|none available [F28B4.2a]		0.98919	0.94955	0.95159	0.97064	0.97588	0.96737	0.000162526
wb|T03F6.4|ref|NM_067356|tc|TC185832	A_12_P159685	T03F6.4	T03F6.4	T03F6.4	wb|none available [T03F6.4]		0.99225	0.95059	0.962	0.96023	0.97142	0.967298	0.000162865
wb|B0304.8|ref|NM_182233|tc|TC187797	A_12_P145030	sra-35	B0304.8	B0304.8	wb|none available [B0304.8]			0.93057	0.97194	0.98306	0.98346	0.967257	0.000653897
wb|F45H11.6|ref|NM_001129007|gb|FN903578|tc|TC178551	A_12_P177328	F45H11.6	F45H11.6	F45H11.6	wb|none available [F45H11.6]			0.98501	0.97156	0.94245	0.96938	0.9671	0.000656318
wb|F45D3.2|ref|NM_073740|tc|TC207237|tc|TC190878	A_12_P118034	F45D3.2	F45D3.2	F45D3.2	wb|none available [F45D3.2]		0.94025	0.98094	0.96455	0.96002	0.98945	0.967042	0.000164075
wb|C30G7.2|ref|NM_001028516|tc|TC196777	A_12_P138032	C30G7.2	C30G7.2	C30G7.2	wb|none available [C30G7.2]			0.95747	0.97118	0.95562	0.98382	0.967023	0.000657512
ref|NM_067065|tc|TC199138	A_12_P105445	nlp-21	NM_067065	Y47D3B.2	ref|Caenorhabditis elegans Neuropeptide-Like Protein family member (nlp-21) (nlp-21) mRNA, complete cds [NM_067065]		0.99031	0.9731	0.97232	0.92106	0.97537	0.966432	0.000166994
wb|W07A12.7|ref|NM_063553|tc|TC207296|tc|TC183071	A_12_P109237	rhy-1	W07A12.7	W07A12.7	wb|none available [W07A12.7]		0.97971	0.95017	0.95616	0.97876	0.9669	0.96634	0.000167438
wb|C01G5.9|ref|NM_068590|tc|TC184772	A_12_P105914	C01G5.9	C01G5.9	C01G5.9	wb|none available [C01G5.9]			0.94126	0.97926	0.9683	0.9763	0.96628	0.000669058
wb|F42G9.2|ref|NM_064856|gb|U27354|tc|TC193369	A_12_P104746	cyn-6	F42G9.2	F42G9.2	wb|cyn-6 encodes a cyclophilin most similar to human secreted cyclophilin type B isoforms that is functional when expressed in E. coli. it is expressed in the intestine. [Source: WormBase] [F42G9.2]		0.99133	0.92701	0.97385	0.96602	0.97154	0.96595	0.000169334
wb|T15H9.1.2|ens|T15H9.7a|ens|T15H9.7b.2|tc|TC192296	A_12_P112415	T15H9.1.2	T15H9.1.2	T15H9.1	ens|This gene encodes a protein containing a DnaJ ('J') domain. [Source: WormBase] [T15H9.7a]		0.96451	0.98014	0.9676	0.94144	0.9754	0.965818	0.00016998
wb|ZK418.7|ref|NM_066145|tc|TC194841	A_12_P108114	ZK418.7	ZK418.7	ZK418.7	wb|none available [ZK418.7]			0.974	0.96531	0.9562	0.96651	0.965505	0.000681309
wb|F52H3.7a|wb|F52H3.7b.4|wb|F52H3.7b.3|wb|F52H3.7b.1	A_12_P132750	lec-2	F52H3.7a	F52H3.7	wb|lec-2 encodes a 'tandem repeat' type galectin (beta-galactosyl-binding lectin) containing two, tandemly arranged carbohydrate recognition domains. by homology, LEC-2 may play roles in cell adhesion and aggregation, proliferation, or programmed cell dea		0.94463	0.99002	0.96977	0.964	0.95899	0.965482	0.000171635
wb|W02B8.5|ref|NM_171050|gb|AF324055|tc|TC196109	A_12_P116442	hot-3	W02B8.5	W02B8.5	wb|none available [W02B8.5]		0.86908	0.99447	0.9926	0.98041	0.99083	0.965478	0.000171657
wb|M04D8.2.1|wb|M04D8.2.2|ref|NM_066822|ens|M04D8.2	A_12_P114560	M04D8.2.1	M04D8.2.1	M04D8.2	ref|Caenorhabditis elegans INSulin related family member (ins-22) (ins-22) mRNA, complete cds [NM_066822]		0.99327	0.94739	0.97255	0.93868	0.97546	0.96547	0.000171695
wb|Y60A3A.27	A_12_P137225	Y60A3A.27	Y60A3A.27	Y60A3A.27	Unknown			0.99183	0.97812	0.93231	0.95929	0.965388	0.000683185
wb|F25C8.3a|wb|F25C8.3b|ref|NM_001028668|ref|NM_001136423	A_12_P113679	unc-80	F25C8.3a	F25C8.3	wb|unc-80 encodes a novel protein, conserved amongst C. elegans, Drosophila, and vertebrates. unc-79 functions in a pathway with unc-77 and nca-2, which encode alpha-1 subunits of voltage-insensitive cation leak channels, to regulate presynaptic activatio		0.94412	0.97258	0.97076	0.96581	0.97364	0.965382	0.00017213
ref|NM_061042|tc|TC203990	A_12_P112119	ins-24	NM_061042	ZC334.3	ref|Caenorhabditis elegans INSulin related family member (ins-24) (ins-24) mRNA, complete cds [NM_061042]			0.97242	0.97781	0.93369	0.97705	0.965243	0.000685506
wb|F18G5.4|ref|NM_077155|tc|TC181438|tc|TC195180	A_12_P107084	lgc-4	F18G5.4	F18G5.4	wb|none available [F18G5.4]			0.95911	0.9761	0.94909	0.97627	0.965143	0.00068711
wb|C30H6.10|ref|NM_171427|tc|TC200598	A_12_P119899	C30H6.10	C30H6.10	C30H6.10	wb|none available [C30H6.10]		0.98154	0.95944	0.97042	0.93168	0.98079	0.964774	0.000175173
wb|C05D2.1a.1|ref|NM_065810|gb|L23110|tc|TC179290	A_12_P100191	daf-4	C05D2.1a.1	C05D2.1	wb|daf-4 encodes a transmembrane serine/threonine kinase that is the sole C. elegans ortholog of the type II transforming growth factor-beta (TGF-b) receptors. DAF-4 activity is required for several biological processes, including entry into and exit from		0.98562	0.95256	0.95696	0.97335	0.95506	0.96471	0.000175495
ref|NM_078095|gb|AY314779|tc|TC183338	A_12_P116369	C18B12.2	NM_078095	C18B12.2	ref|Caenorhabditis elegans hypothetical protein (C18B12.2) mRNA, complete cds [NM_078095]			0.96541	0.96626	0.9416	0.98529	0.96464	0.000695227
wb|K02G10.5|ref|NM_076401|tc|TC181040	A_12_P110013	K02G10.5	K02G10.5	K02G10.5	wb|none available [K02G10.5]		0.98338	0.9431	0.95433	0.95365	0.98741	0.964374	0.000177201
wb|ZK470.2c|ref|NM_171661|tc|TC191412	A_12_P159650	ZK470.2	ZK470.2c	ZK470.2	ref|Caenorhabditis elegans hypothetical protein (ZK470.2) mRNA, complete cds [NM_171661]		0.97471	0.96725	0.97251	0.95721	0.94988	0.964312	0.000177517
ref|NM_064017|tc|TC200215	A_12_P117964	T24F1.4	NM_064017	T24F1.4	ref|Caenorhabditis elegans hypothetical protein (T24F1.4) mRNA, complete cds [NM_064017]		0.88835	0.98256	0.9862	0.97175	0.98975	0.963722	0.000180556
wb|F31B12.4|ref|NM_001029449|tc|TC205686	A_12_P116605	F31B12.4	F31B12.4	F31B12.4	wb|none available [F31B12.4]			0.96405	0.96985	0.93513	0.98523	0.963565	0.000712888
wb|F07H5.7|ref|NM_063471|gb|FN884359|tc|TC196271	A_12_P117513	F07H5.7	F07H5.7	F07H5.7	wb|none available [F07H5.7]			0.97339	0.97293	0.93454	0.97298	0.96346	0.000714635
wb|K02F3.1|ref|NM_064876|tc|TC182852	A_12_P115940	tag-51	K02F3.1	K02F3.1	wb|none available [K02F3.1]		0.95503	0.96993	0.96764	0.95822	0.96645	0.963454	0.00018195
wb|Y73B6BL.26|ref|NM_068584|tc|TC185561	A_12_P102136	lgc-10	Y73B6BL.26	Y73B6BL.26	wb|none available [Y73B6BL.26]		0.93413	0.97726	0.97888	0.94266	0.98397	0.96338	0.000182338
wb|F47D12.6|ref|NM_065978|tc|TC201915	A_12_P104898	F47D12.6	F47D12.6	F47D12.6	wb|none available [F47D12.6]		0.99112	0.94623	0.95395	0.96241	0.96312	0.963366	0.000182411
wb|T19C4.6a|wb|T19C4.6b|ref|NM_001129546|ref|NM_073439	A_12_P117402	gpa-1	T19C4.6a	T19C4.6	wb|gpa-1 encodes a member of the G protein alpha subunit family of heterotrimeric GTPases that is involved in chemotaxis to water-soluble odorants. it is expressed in sensory neurons and in the spicule and phasmid neurons of the male tail. [Source: WormBa			0.94552	0.95917	0.96883	0.9799	0.963355	0.000716386
wb|ZK355.2a.1|ref|NM_061999|tc|TC186553	A_12_P106727	ZK355.2	ZK355.2a.1	ZK355.2	ref|Caenorhabditis elegans hypothetical protein (ZK355.2) mRNA, complete cds [NM_061999]		0.96757	0.97603	0.96325	0.95901	0.95063	0.963298	0.000182767
wb|M02F4.3|ref|NM_076119	A_12_P102968	M02F4.3	M02F4.3	M02F4.3	wb|M02F4.3 encodes a predicted transmembrane protein orthologous to human ACDP1-ACDP4 and S. cerevisiae MAM3, and paralogous to C01H6.6, C33D12.2, C52D10.12, R04E5.2, and R13G10.4. by orthology with MAM3, M02F4.3 may participate in metal homoeostasis. M02		0.87387	0.98863	0.97892	0.98465	0.99038	0.96329	0.000182811
wb|C13G3.2|ref|NM_073405|gb|AF324058|tc|TC194805	A_12_P100533	hot-6	C13G3.2	C13G3.2	wb|none available [C13G3.2]		0.96543	0.97	0.96649	0.95116	0.96303	0.963222	0.000183167
wb|F26D11.10|ref|NM_072649|tc|TC182202	A_12_P110962	inx-4	F26D11.10	F26D11.10	wb|none available [F26D11.10]		0.95024	0.95275	0.97034	0.95663	0.98589	0.96317	0.00018344
wb|ZC21.2b|wb|ZC21.2a.2|wb|ZC21.2a.1|ref|NM_001047425	A_12_P107495	trp-1	ZC21.2b	ZC21.2	wb|trp-1 encodes a predicted transmembrane protein with similarity to transient receptor potential (TRP) ion channels. a TRP-1::GFP reporter fusion is expressed in motor neurons, interneurons, vulval and intestinal muscles, and the BAG sensory neuron. as		0.84614	0.99241	0.99047	0.98959	0.99646	0.963014	0.000184267
wb|C01B7.5|ref|NM_072865|tc|TC199954	A_12_P107947	C01B7.5	C01B7.5	C01B7.5	wb|none available [C01B7.5]			0.96767	0.97743	0.92435	0.98199	0.96286	0.000724695
wb|F18A12.8b|wb|F18A12.8a|ref|NM_182128|ref|NM_062137	A_12_P108127	peptidase	F18A12.8b	F18A12.8	wb|F18A12.8 encodes two isoforms of a neprilysin. neprilysins are thermolysin-like zinc metallopeptidases, found on the outer surface of animal cells, that negatively regulate small signalling peptides (e.g., enkephalin, tachykinin, insulin, and natriuret		0.98939	0.96118	0.96523	0.92276	0.97555	0.962822	0.000185282
wb|F56A11.7|gb|BJ104024	A_12_P160614	F56A11.7	F56A11.7	F56A11.7	wb|none available [F56A11.7]			0.99483	0.96752	0.9373	0.95159	0.96281	0.000725539
tc|TC197946	A_12_P106496	TC197946	TC197946	E02H4.5	Unknown			0.91226	0.96851	0.98173	0.98801	0.962627	0.000728629
wb|C35C5.10a|wb|C35C5.10b|ref|NM_001029274|ref|NM_001129643	A_12_P117638	C35C5.10a	C35C5.10a	C35C5.10	wb|none available [C35C5.10a]			0.96715	0.96299	0.93789	0.9822	0.962557	0.000729815
wb|Y22D7AL.7|ref|NM_065023|tc|TC185924	A_12_P100278	Y22D7AL.7	Y22D7AL.7	Y22D7AL.7	wb|none available [Y22D7AL.7]		0.95646	0.96867	0.96798	0.94298	0.97663	0.962544	0.000186765
wb|K09E2.4a|ref|NM_001029607|tc|TC189768	A_12_P114010	rig-1	K09E2.4a	K09E2.4	wb|none available [K09E2.4a]		0.97165	0.95563	0.96154	0.95413	0.96962	0.962514	0.000186926
ref|NM_059464|ref|NM_059463|ref|NM_059466|ens|K06A5.8a	A_12_P109667	K06A5.8	NM_059464	K06A5.8	ref|Caenorhabditis elegans hypothetical protein (K06A5.8) mRNA, complete cds [NM_059464]		0.90558	0.98404	0.983	0.95668	0.98178	0.962216	0.00018853
wb|C16H3.1|ref|NM_078445|tc|TC194696	A_12_P110816	C16H3.1	C16H3.1	C16H3.1	wb|none available [C16H3.1]			0.97381	0.97335	0.91862	0.98232	0.962025	0.000738912
ref|NM_062842|tc|TC187213	A_12_P103143	C30B5.7	NM_062842	C30B5.7	ref|Caenorhabditis elegans hypothetical protein (C30B5.7) mRNA, complete cds [NM_062842]			0.95527	0.97541	0.94001	0.97723	0.96198	0.000739684
wb|H03E18.2|ref|NM_077043|tc|TC195321	A_12_P115349	H03E18.2	H03E18.2	H03E18.2	wb|none available [H03E18.2]			0.95763	0.96238	0.9502	0.97768	0.961973	0.000739813
wb|C25E10.11|ref|NM_072947|tc|TC203665	A_12_P119024	C25E10.11	C25E10.11	C25E10.11	wb|none available [C25E10.11]			0.97849	0.9721	0.91437	0.98256	0.96188	0.000741407
wb|AH9.4|ref|NM_076016|tc|TC186628	A_12_P106879	AH9.4	AH9.4	AH9.4	wb|none available [AH9.4]			0.94749	0.96928	0.94256	0.98694	0.961568	0.000746809
wb|F14F11.1g|wb|F14F11.1b|wb|F14F11.1c.1|wb|F14F11.1c.2	A_12_P118989	F14F11.1	F14F11.1g	F14F11.1	Unknown		0.98409	0.92663	0.96504	0.95816	0.97256	0.961296	0.000193562
wb|F21A3.7|ref|NM_074460|tc|TC202280|tc|TC194058	A_12_P135680	lgc-31	F21A3.7	F21A3.7	wb|none available [F21A3.7]			0.98081	0.97202	0.91649	0.9748	0.96103	0.000756188
wb|Y69H2.17	A_12_P134412	Y69H2.17	Y69H2.17	Y69H2.17	wb|none available [Y69H2.17]			0.93312	0.97594	0.95381	0.98118	0.961013	0.000756494
wb|D1007.19|ref|NM_001083132|tc|TC204273	A_12_P137689	D1007.19	D1007.19	D1007.19	wb|none available [D1007.19]			0.90341	0.9772	0.9795	0.98385	0.96099	0.000756891
wb|F25G6.4|ref|NM_072805|tc|TC183564	A_12_P119391	acr-15	F25G6.4	F25G6.4	wb|A homolog of an alpha type nicotinic acetylcholine receptor subunit involved in the mediation of fast synaptic transmission at neuromuscular junctions. [Source: WormBase] [F25G6.4]		0.9588	0.96996	0.96924	0.9407	0.96603	0.960946	0.000195509
wb|T20G5.5|ref|NM_066855|tc|TC178560	A_12_P103822	epac-1	T20G5.5	T20G5.5	wb|none available [T20G5.5]			0.96034	0.95891	0.93831	0.9858	0.96084	0.000759528
wb|C16B8.4|ref|NM_076286|tc|TC183517	A_12_P114372	C16B8.4	C16B8.4	C16B8.4	wb|none available [C16B8.4]			0.97723	0.95624	0.94038	0.9686	0.960612	0.000763546
wb|T07F12.2|ref|NM_076430|tc|TC194860	A_12_P139065	T07F12.2	T07F12.2	T07F12.2	wb|none available [T07F12.2]		0.92811	0.96751	0.96889	0.97298	0.96552	0.960602	0.000197441
wb|ZK337.2|ref|NM_061210|tc|TC182359	A_12_P113920	ZK337.2	ZK337.2	ZK337.2	wb|none available [ZK337.2]		0.97665	0.96803	0.9578	0.9356	0.96435	0.960486	0.000198096
wb|W06B11.1|ref|NM_076580|tc|TC205203|tc|TC191294	A_12_P100986	W06B11.1	W06B11.1	W06B11.1	wb|W06B11.1 encodes an alpha-tubulin acetyltransferase. W06B11.1 functions redundantly with its paralog, MEC-17, for acetylation of K40 on MEC-12 alpha-tubulin, an alpha-tubulin enriched in the touch receptor neurons. [Source: WormBase] [W06B11.1]			0.96089	0.97175	0.93024	0.97894	0.960455	0.00076634
wb|Y71F9B.5b.1|wb|Y71F9B.5a|ref|NM_058627|ref|NM_001026642	A_12_P110629	lin-17	Y71F9B.5b.1	Y71F9B.5	wb|lin-17 encodes one of four C. elegans Frizzled homologs, integral membrane proteins that contain an external cysteine rich domain (CRD) and seven transmembrane domains and that function in a wide variety of species as receptors for Wnt glycoprotein sig		0.97451	0.95608	0.9703	0.95169	0.94955	0.960426	0.000198436
ref|NM_066893|tc|TC186126	A_12_P100724	M03C11.1	NM_066893	M03C11.1	ref|Caenorhabditis elegans hypothetical protein (M03C11.1) mRNA, complete cds [NM_066893]		0.97981	0.96115	0.96897	0.91676	0.97465	0.960268	0.000199334
wb|T11F9.1|ref|NM_073502|tc|TC184352	A_12_P103509	T11F9.1	T11F9.1	T11F9.1	wb|none available [T11F9.1]			0.91248	0.97107	0.97282	0.98469	0.960265	0.000769723
wb|F55D10.5|ref|NM_076409|gb|AY849796|tc|NP023330	A_12_P111351	acc-3	F55D10.5	F55D10.5	wb|none available [F55D10.5]		0.88081	0.96535	0.98391	0.98322	0.98756	0.96017	0.000199893
wb|T03D8.3|ref|NM_075619|gb|FN878963|tc|TC191930	A_12_P107587	sbt-1	T03D8.3	T03D8.3	wb|sbt-1 encodes the C. elegans ortholog of the neuroendocrine chaperone 7B2. by homology, SBT-1 is predicted to function in the maturation/activation of the EGL-3/PC2 proprotein convertase. accordingly, mass spectrometry analysis indicates that sbt-1 act		0.97298	0.96028	0.96306	0.93385	0.97031	0.960096	0.000200315
wb|C27A2.8|ref|NM_001026823|gb|FN880494|tc|TC199493	A_12_P137795	C27A2.8	C27A2.8	C27A2.8	wb|none available [C27A2.8]			0.96916	0.97484	0.92966	0.96642	0.96002	0.000774103
ref|NM_001029776|gb|FN903955|tc|TC206423	A_12_P117014	flp-28	NM_001029776	W07E11.4	ref|Caenorhabditis elegans FMRF-Like Peptide family member (flp-28) (flp-28) mRNA, complete cds [NM_001029776]			0.95566	0.97244	0.93534	0.97633	0.959942	0.000775494
wb|K06C4.9|ref|NM_072899|tc|TC183300	A_12_P100054	K06C4.9	K06C4.9	K06C4.9	wb|none available [K06C4.9]			0.94038	0.95121	0.95875	0.98873	0.959767	0.000778643
wb|R12G8.1|ref|NM_075085|tc|TC199127	A_12_P101234	R12G8.1	R12G8.1	R12G8.1	wb|none available [R12G8.1]			0.97833	0.97187	0.91389	0.97492	0.959753	0.000778914
wb|C07A9.12|ref|NM_001025984|tc|TC192961	A_12_P157200	C07A9.12	C07A9.12	C07A9.12	wb|none available [C07A9.12]			0.95595	0.96112	0.9442	0.97729	0.95964	0.000780944
wb|W10C8.1|ref|NM_058654|tc|TC186922	A_12_P179164	ccb-2	W10C8.1	W10C8.1	wb|none available [W10C8.1]			0.9635	0.9567	0.94925	0.96896	0.959603	0.000781622
wb|ZK721.3|ref|NM_077086|tc|NP232950|tc|TC189071	A_12_P104773	ZK721.3	ZK721.3	ZK721.3	wb|none available [ZK721.3]			0.94907	0.96436	0.94091	0.98373	0.959518	0.000783162
wb|C16D6.2|ref|NM_077700|tc|TC183793	A_12_P151385	C16D6.2	C16D6.2	C16D6.2	wb|none available [C16D6.2]			0.96057	0.95963	0.94219	0.97519	0.959395	0.000785384
gb|GQ453435	A_12_P177683	GQ453435	GQ453435	Y39G8C.3	gb|Caenorhabditis elegans BK channel interacting protein 1 (bkip-1) mRNA, complete cds. [GQ453435]			0.93079	0.96341	0.96517	0.97807	0.95936	0.000786021
tc|TC208452	A_12_P101087	TC208452	TC208452	Y71D11A.1	Unknown			0.96208	0.95578	0.94335	0.97573	0.959235	0.000788297
wb|ZK971.1|ref|NM_063812|tc|TC198151|tc|TC207330	A_12_P115140	ZK971.1	ZK971.1	ZK971.1	wb|none available [ZK971.1]			0.99128	0.98227	0.91692	0.94569	0.95904	0.000791862
wb|T01B10.4b|wb|T01B10.4a.2|wb|T01B10.4a.1|ref|NM_171742	A_12_P139580	nhr-14	T01B10.4b	T01B10.4	ref|Caenorhabditis elegans Nuclear Hormone Receptor family member (nhr-14) (nhr-14) mRNA, complete cds [NM_171742]			0.97364	0.94591	0.97006	0.94593	0.958885	0.000794702
wb|F10E7.9|ref|NM_063068|ens|F10E7.9.2|ens|F10E7.9.1	A_12_P115560	F10E7.9	F10E7.9	F10E7.9	wb|none available [F10E7.9]		0.995	0.91316	0.96604	0.94272	0.97684	0.958752	0.000208139
wb|F13H6.1b|ref|NM_001129441|ens|F13H6.1b.1|tc|TC191679	A_12_P149640	F13H6.1b	F13H6.1b	F13H6.1	ref|Caenorhabditis elegans hypothetical protein (F13H6.1) mRNA, complete cds [NM_001129441]		0.83931	0.99063	0.98833	0.98593	0.98951	0.958742	0.000208202
wb|K03B4.7b|wb|K03B4.7a.2|wb|K03B4.7a.1|ref|NM_182355	A_12_P114471	cpg-8	K03B4.7b	K03B4.7	wb|cpg-8 encodes, by alternative splicing, two putatively secreted small proteins of 115 and 99 residues. the large CPG-8 isoform has 6 potential chondroitin attachment sites, 5 of them verified by mass spectrometry. CPG-8 has no obvious function in mass		0.95452	0.95049	0.97404	0.96183	0.9527	0.958716	0.000208352
ref|NM_069208|tc|TC192094	A_12_P113192	rab-28	NM_069208	Y11D7A.4	ref|Caenorhabditis elegans RAB family member (rab-28) (rab-28) mRNA, complete cds [NM_069208]			0.96609	0.95948	0.93284	0.97639	0.9587	0.000798108
wb|C09B9.1|ref|NM_068308|tc|TC187003	A_12_P116438	C09B9.1	C09B9.1	C09B9.1	wb|none available [C09B9.1]			0.96925	0.97122	0.92531	0.96812	0.958475	0.000802267
tc|NP016799	A_12_P105358	NP016799	NP016799	C02B4.3	tc|GB|Z50004.1|CAA90292.1 weak similarity with E. coli hemolysin D protein (Swiss Prot accession number P09986) [NP016799]			0.97461	0.91149	0.98826	0.95941	0.958442	0.000802871
wb|C25H3.5|ref|NM_062710|tc|TC197501	A_12_P106960	flp-27	C25H3.5	C25H3.5	wb|none available [C25H3.5]		0.94341	0.96386	0.96607	0.94235	0.97645	0.958428	0.000210067
wb|C31B8.7|ref|NM_071388|tc|TC183669	A_12_P107666	C31B8.7	C31B8.7	C31B8.7	wb|none available [C31B8.7]			0.94836	0.95967	0.95673	0.96884	0.9584	0.000803657
ref|NM_067281|gb|EB993411|tc|NP007219|tc|TC208287	A_12_P100293	flp-14	NM_067281	Y37D8A.15	ref|Caenorhabditis elegans FMRF-Like Peptide family member (flp-14) (flp-14) mRNA, complete cds [NM_067281]		0.98001	0.95004	0.96935	0.92032	0.97187	0.958318	0.000210726
wb|Y48B6A.9|ref|NM_064563|gb|FN883789|tc|TC197573	A_12_P137085	hot-7	Y48B6A.9	Y48B6A.9	wb|hot-7 encodes a predicted membrane-associated protein that is a member of the Ly-6 superfamily of glycosylphosphatidylinositol (GPI)-linked signaling proteins and is homologous to ODR-2, a neuronally expressed protein required for olfaction. as loss of		0.94545	0.94691	0.97149	0.95572	0.97112	0.958138	0.000211807
wb|B0564.9|wb|B0564.6a|wb|B0564.6b|ref|NM_001047441	A_12_P104113	B0564.9	B0564.9	B0564.9	wb|none available [B0564.9]			0.97968	0.96348	0.94505	0.94329	0.957875	0.000813457
wb|F56B3.10|ref|NM_067580|tc|TC194308	A_12_P100383	gst-40	F56B3.10	F56B3.10	wb|none available [F56B3.10]			0.96825	0.96581	0.92584	0.9713	0.9578	0.000814866
wb|F15G9.5|ref|NM_077236|tc|TC190978	A_12_P101624	F15G9.5	F15G9.5	F15G9.5	wb|none available [F15G9.5]			0.94603	0.9559	0.96135	0.96785	0.957782	0.000815194
wb|C40C9.5a|wb|C40C9.5b|ref|NM_182454|ref|NM_077882	A_12_P158690	nlg-1	C40C9.5a	C40C9.5	wb|nlg-1 encodes the sole C. elegans neuroligin homolog. nlg-1 activity is required for a subset of sensory behaviors and sensory processing, and for normal sensitivity to oxidative stress and mercury compounds. NLG-1 is expressed in a variety of neurons,		0.94045	0.97352	0.95895	0.95259	0.963	0.957702	0.000214449
wb|C03G5.7|ref|NM_077044|tc|TC199397	A_12_P119395	flp-5	C03G5.7	C03G5.7	wb|flp-5 encodes a predicted FMRFamide-like peptide neurotransmitter that increases action potential frequency in the pharyngeal muscle when applied to the pharynx of dissected worms. expressed in the sensory neurons ASE and PVM. [Source: WormBase] [C03G5		0.98083	0.94261	0.96886	0.92934	0.96591	0.95751	0.000215622
ref|NM_076455|tc|TC201777	A_12_P101117	ZC449.4	NM_076455	ZC449.4	ref|Caenorhabditis elegans hypothetical protein (ZC449.4) mRNA, complete cds [NM_076455]		0.99102	0.93418	0.96489	0.92462	0.97241	0.957424	0.00021615
wb|R05C11.1|ref|NM_067759|gb|FM248667|tc|TC195392	A_12_P106574	R05C11.1	R05C11.1	R05C11.1	wb|none available [R05C11.1]		0.92383	0.95937	0.97217	0.94309	0.98595	0.956882	0.000219501
wb|ZK1307.7|ref|NM_063673|tc|TC184558	A_12_P154555	ZK1307.7	ZK1307.7	ZK1307.7	wb|none available [ZK1307.7]			0.91332	0.97038	0.96236	0.98127	0.956832	0.000833242
wb|C44F1.5|ref|NM_065364|tc|TC178825	A_12_P107986	acy-3	C44F1.5	C44F1.5	wb|acy-3 encodes a predicted member of the adenylyl cyclase family with highest similarity to human adenylate cyclase type 5. expressed in the support cells of ciliated neurons, in the head and tail ganglia, in two pairs of neurons in the retrovesicular g			0.96347	0.96165	0.92695	0.97429	0.95659	0.000837906
ref|NM_077164|tc|TC194808	A_12_P115378	B0416.3	NM_077164	B0416.3	ref|Caenorhabditis elegans hypothetical protein (B0416.3) mRNA, complete cds [NM_077164]			0.93987	0.9599	0.94903	0.97702	0.956455	0.000840513
wb|T07D10.6|ref|NM_182018|tc|TC200121	A_12_P103975	flp-33	T07D10.6	T07D10.6	wb|none available [T07D10.6]			0.9762	0.96398	0.92058	0.96369	0.956113	0.000847162
wb|C05D11.4|ref|NM_066002|tc|TC184397	A_12_P110594	let-756	C05D11.4	C05D11.4	wb|let-756 encodes an fibroblast growth factor (FGF)-like ligand that is required for progression through early larval development. LET-756 is expressed from late embryogenesis to adulthood, with a peak of expression in larvae. with EGL-17, LET-756 is red		0.83156	0.9927	0.98765	0.98407	0.98415	0.956026	0.000224897
wb|F27E11.3a|wb|F27E11.3b|ref|NM_071564|gb|DQ178242	A_12_P120393	cfz-2	F27E11.3a	F27E11.3	wb|cfz-2 encodes a member of the Frizzled family of membrane receptors. [Source: WormBase] [F27E11.3a]		0.96115	0.97936	0.94888	0.91639	0.97313	0.955782	0.000226452
wb|F22F4.3a|wb|F22F4.3b|ref|NM_076600|ref|NM_001129666	A_12_P148415	klp-13	F22F4.3a	F22F4.3	wb|klp-13 encodes an atypical kinesin-like motor protein similar to Saccharomyces cerevisiae Kip3, which has been implicated in nuclear migration. as loss of KLP-13 function via RNA-mediated interference (RNAi) does not result in any abnormalities, the pr			0.94022	0.96687	0.93937	0.97528	0.955435	0.000860456
wb|M195.3|ref|NM_063360|tc|TC180758	A_12_P118391	amt-3	M195.3	M195.3	wb|amt-3 encodes one of four C. elegans homologs of AMT1 (AT11_ARATH), a high-affinity ammonium transporter from Arabidopsis thaliana. AMT-3 is closely similar to its paralog AMT-2, with somewhat more distant paralogy to AMT-1 and AMT-4. [Source: WormBase		0.93933	0.95714	0.95906	0.94574	0.97576	0.955406	0.000228875
wb|Y59H11AR.4|ref|NM_069066|tc|TC184466	A_12_P131905	Y59H11AR.4	Y59H11AR.4	Y59H11AR.4	wb|none available [Y59H11AR.4]			0.9089	0.96451	0.96772	0.98038	0.955377	0.000861595
wb|Y43F4A.1a|ref|NM_001027699|tc|TC180953	A_12_P104831	Y43F4A.1	Y43F4A.1a	Y43F4A.1	wb|none available [Y43F4A.1a]		0.9743	0.94972	0.94488	0.95179	0.9559	0.955318	0.000229445
wb|Y22D7AR.3|ref|NM_065039|tc|TC206770	A_12_P109258	Y22D7AR.3	Y22D7AR.3	Y22D7AR.3	wb|none available [Y22D7AR.3]			0.93202	0.95452	0.96114	0.9734	0.95527	0.000863723
wb|M163.3|ref|NM_078009|tc|TC204587	A_12_P166723	his-24	M163.3	M163.3	wb|The his-24 gene encodes a histone H1 isoform (H1.1) that is essential for chromatin silencing and germline development. [Source: WormBase] [M163.3]		0.98399	0.93622	0.95933	0.96915	0.92664	0.955066	0.000231087
wb|C06E8.3a|wb|C06E8.3c|ref|NM_171179|ref|NM_066126	A_12_P157125	prk-1	C06E8.3a	C06E8.3	wb|none available [C06E8.3a]		0.95095	0.9616	0.95959	0.94781	0.95483	0.954956	0.000231806
wb|R08F11.7|ref|NM_071647|tc|TC180112	A_12_P100545	peroxidase	R08F11.7	R08F11.7	wb|none available [R08F11.7]			0.96318	0.9586	0.92631	0.97151	0.9549	0.00087109
wb|C03E10.4|ref|NM_073463|ens|C03E10.4.1|tc|TC183108	A_12_P114049	C03E10.4	C03E10.4	C03E10.4	wb|gly-20 is orthologous to the human gene MANNOSYL (ALPHA-1,6-)-GLYCOPROTEIN BETA-1,2-N-ACETYLGLUCOSAMINYLTRANSFERASE (MGAT2; OMIM:602616), which when mutated leads to carbohydrate-deficient glycoprotein syndrome, type II. [C03E10.4]		0.96635	0.94788	0.94942	0.96469	0.94509	0.954686	0.000233582
wb|F23A7.4.2|wb|F23A7.4.1|ref|NM_078240|tc|TC206598	A_12_P106938	F23A7.4	F23A7.4.2	F23A7.4	ref|Caenorhabditis elegans hypothetical protein (F23A7.4) mRNA, complete cds [NM_078240]		0.91313	0.98672	0.97198	0.93422	0.96717	0.954644	0.00023386
wb|C45G9.11|ref|NM_065676|tc|TC187056	A_12_P106400	C45G9.11	C45G9.11	C45G9.11	wb|none available [C45G9.11]			0.96053	0.95597	0.93008	0.97172	0.954575	0.000877608
wb|Y58A7A.6|ref|NM_071962|tc|NP385595	A_12_P118920	glb-32	Y58A7A.6	Y58A7A.6	wb|glb-32 encodes a globin with no obvious function in mass RNAi assays. [Source: WormBase] [Y58A7A.6]		0.80342	0.99244	0.99382	0.98948	0.99347	0.954526	0.000234647
wb|T12D8.4|ref|NM_067415|tc|TC195565|tc|TC184785	A_12_P172464	T12D8.4	T12D8.4	T12D8.4	wb|none available [T12D8.4]		0.95697	0.9626	0.97324	0.90322	0.97352	0.95391	0.000238757
wb|Y71F9B.8|ref|NM_058634|gb|AF304125|tc|TC181456	A_12_P119678	Y71F9B.8	Y71F9B.8	Y71F9B.8	wb|none available [Y71F9B.8]		0.95564	0.95847	0.95513	0.95201	0.9471	0.95367	0.000240378
wb|F20D12.7|ref|NM_171390|tc|TC199568	A_12_P110577	F20D12.7	F20D12.7	F20D12.7	wb|none available [F20D12.7]		0.8752	0.99418	0.90684	0.99601	0.99508	0.953462	0.000241795
wb|F35H12.6|ref|NM_171619|tc|TC196000	A_12_P105744	F35H12.6	F35H12.6	F35H12.6	wb|none available [F35H12.6]		0.96533	0.92685	0.96371	0.93762	0.9731	0.953322	0.000242748
wb|K02E10.8b|ref|NM_001129687|tc|TC195248|tc|TC180634	A_12_P150030	syg-1	K02E10.8b	K02E10.8	wb|syg-1 encodes a novel transmembrane protein that is a member of the immunoglobulin superfamily of proteins. during larval development, SYG-1 activity is required cell autonomously within the HSNL neuron to specify proper synaptic specificity with its t		0.88407	0.98831	0.96878	0.97308	0.95156	0.95316	0.00024386
wb|F12F3.1c|wb|F12F3.1a.2|wb|F12F3.1b|wb|F12F3.1a.1	A_12_P106379	exp-2	F12F3.1c	F12F3.1	wb|exp-2 encodes a member of the six-transmembrane voltage-activated (Kv-type) family of potassium channels. exp-2 is required for normal pharyngeal muscle action potentials and hence, for normal feeding behavior. in addition, exp-2 is required for chemot		0.86929	0.98705	0.97957	0.94898	0.97954	0.952886	0.00024575
wb|C31H5.3|ref|NM_001136284|ref|NM_060028|ens|C31H5.3b	A_12_P111986	C31H5.3	C31H5.3	C31H5.3	ref|Caenorhabditis elegans AcetylCholine Receptor family member (acr-19) (acr-19) mRNA, complete cds [NM_001136284]			0.97164	0.949	0.90274	0.98714	0.95263	0.000917568
wb|T24C4.3|ref|NM_064880|tc|TC199809	A_12_P107565	T24C4.3	T24C4.3	T24C4.3	wb|none available [T24C4.3]			0.96974	0.966	0.91416	0.95917	0.952267	0.000925195
wb|K08F8.1b.2|wb|K08F8.1b.1|wb|K08F8.1d.1|wb|K08F8.1d.2	A_12_P115701	K08F8.1	K08F8.1b.2	K08F8.1	Unknown		0.98317	0.92159	0.95864	0.9493	0.94836	0.952212	0.000250453
wb|F47G4.4.2|wb|F47G4.4.1|ref|NM_061052|tc|TC180469	A_12_P101991	F47G4.4	F47G4.4.2	F47G4.4	wb|F47G4.4 encodes a paralog of MEI-2 that, like MEI-2, binds MEI-1 in vitro. F47G4.4 might thus be an alternative ligand of MEI-1 in vivo. [Source: WormBase] [F47G4.4.2]		0.83798	0.98495	0.98547	0.97351	0.97771	0.951924	0.000252493
wb|F28F9.3|ref|NM_068021|tc|TC203733|tc|TC203892	A_12_P119376	F28F9.3	F28F9.3	F28F9.3	wb|none available [F28F9.3]			0.95569	0.96493	0.93985	0.94704	0.951877	0.000933467
wb|ZK402.5|ref|NM_075860|tc|TC182826	A_12_P110556	ZK402.5	ZK402.5	ZK402.5	wb|none available [ZK402.5]			0.98979	0.95586	0.95514	0.90651	0.951825	0.000934589
wb|C46E1.1|ref|NM_078155|ens|R03A10.6.2|ens|R03A10.6.1	A_12_P102135	C46E1.1	C46E1.1	C46E1.1	wb|none available [C46E1.1]			0.95395	0.96078	0.91288	0.97927	0.95172	0.000936829
wb|T13H5.6|ref|NM_063400|tc|TC183648	A_12_P110244	T13H5.6	T13H5.6	T13H5.6	wb|none available [T13H5.6]			0.95769	0.96028	0.92775	0.96091	0.951658	0.000938164
wb|F48F7.1|ref|NM_077921|ens|F48F7.1b|gb|DQ178241	A_12_P136120	F48F7.1	F48F7.1	F48F7.1	ref|Caenorhabditis elegans Argonaute (plant)-Like Gene family member (alg-1) (alg-1) mRNA, complete cds [NM_077921]		0.95911	0.95501	0.95776	0.94765	0.93847	0.9516	0.000254798
wb|F21D12.1a|wb|F21D12.1d|wb|F21D12.1b|ref|NM_001026929	A_12_P100798	nhr-21	F21D12.1a	F21D12.1	wb|none available [F21D12.1a]			0.92575	0.9432	0.96199	0.97522	0.95154	0.000940682
wb|C29A12.7|ref|NM_001129397|tc|TC193977	A_12_P133181	C29A12.7	C29A12.7	C29A12.7	wb|none available [C29A12.7]			0.98572	0.97415	0.90041	0.94587	0.951537	0.000940738
wb|E03D2.2b|wb|E03D2.2a|ref|NM_071768|ref|NM_071767	A_12_P104694	nlp-9	E03D2.2b	E03D2.2	wb|none available [E03D2.2a]		0.9484	0.97342	0.95113	0.94128	0.94269	0.951384	0.000256349
wb|F20A1.4|ref|NM_072378|tc|TC181840	A_12_P110522	F20A1.4	F20A1.4	F20A1.4	wb|none available [F20A1.4]			0.92969	0.93993	0.95211	0.98325	0.951245	0.00094703
wb|Y39F10A.1|ref|NM_061404|tc|TC196907	A_12_P113681	Y39F10A.1	Y39F10A.1	Y39F10A.1	wb|none available [Y39F10A.1]			0.94	0.96367	0.93433	0.96627	0.951067	0.000950868
wb|ZC13.10|ref|NM_001038486|tc|TC190457	A_12_P137295	ZC13.10	ZC13.10	ZC13.10	wb|none available [ZC13.10]			0.92404	0.961	0.94728	0.9719	0.951055	0.000951139
wb|F57G12.1.1|wb|F57G12.1.2|ref|NM_077634|tc|TC192172	A_12_P102243	F57G12.1	F57G12.1.1	F57G12.1	ref|Caenorhabditis elegans hypothetical protein (F57G12.1) mRNA, complete cds [NM_077634]		0.96859	0.95253	0.95106	0.94712	0.93515	0.95089	0.000259927
wb|ZK682.7|ref|NM_073002|tc|NP023130|tc|TC191966	A_12_P119958	ZK682.7	ZK682.7	ZK682.7	wb|none available [ZK682.7]		0.89957	0.96124	0.96828	0.95434	0.97079	0.950844	0.000260264
wb|Y38H6C.3|ref|NM_075544|tc|TC200875	A_12_P103316	dct-14	Y38H6C.3	Y38H6C.3	wb|none available [Y38H6C.3]			0.98156	0.94305	0.90853	0.96923	0.950592	0.000961211
wb|M01B2.2|wb|T26E4.12|ref|NM_074372|ref|NM_074541	A_12_P102682	srd-28	M01B2.2	M01B2.2	wb|none available [M01B2.2]			0.94561	0.96268	0.92785	0.96576	0.950475	0.000963784
wb|Y48E1B.8|ref|NM_064452|tc|TC198436	A_12_P103674	Y48E1B.8	Y48E1B.8	Y48E1B.8	wb|none available [Y48E1B.8]		0.97726	0.8469	0.97396	0.98752	0.96657	0.950442	0.000263217
wb|C52B9.7a|ref|NM_171668|tc|TC185349	A_12_P103955	paf-2	C52B9.7a	C52B9.7	wb|paf-2 encodes one of two C. elegans homologs of mammalian Type II platelet-activating factor-acetylhydrolase (PAF-AH). paf-2 activity is essential for embryonic morphogenesis, specifically for the proper organization, alignment, and adhesion of hypoder		0.97257	0.90816	0.94442	0.96268	0.96357	0.95028	0.000264411
ref|NM_062551|gb|FN875603|tc|TC199332|tc|TC195804	A_12_P156840	F58A6.2	NM_062551	F58A6.2	ref|Caenorhabditis elegans hypothetical protein (F58A6.2) mRNA, complete cds [NM_062551]			0.9056	0.9631	0.957	0.97513	0.950207	0.000969669
wb|F32D8.1|ref|NM_073369|tc|TC196791|tc|TC188965	A_12_P118302	F32D8.1	F32D8.1	F32D8.1	wb|none available [F32D8.1]		0.8284	0.98172	0.98357	0.97616	0.98094	0.950158	0.000265321
wb|ZK637.1.2|wb|ZK637.1.1|ref|NM_066559|tc|TC191718	A_12_P101717	ZK637.1	ZK637.1.2	ZK637.1	ref|Caenorhabditis elegans hypothetical protein (ZK637.1) mRNA, complete cds [NM_066559]		0.8959	0.97752	0.9737	0.93486	0.96851	0.950098	0.000265764
wb|Y41E3.18|tc|NP177328	A_12_P114865	Y41E3.18	Y41E3.18	Y41E3.18	wb|none available [Y41E3.18]			0.93496	0.96253	0.99771	0.90456	0.94994	0.000975588
wb|W02C12.2|ref|NM_068058|ens|W02C12.2a|tc|TC193677	A_12_P119842	W02C12.2	W02C12.2	W02C12.2	wb|none available [W02C12.2]		0.97206	0.93935	0.96592	0.93226	0.94003	0.949924	0.000267061
wb|F53F4.17|ref|NM_001083277|ens|F53F4.17.2|ens|F53F4.17.1	A_12_P149910	F53F4.17	F53F4.17	F53F4.17	wb|none available [F53F4.17]			0.96173	0.96962	0.89929	0.96887	0.949878	0.000976974
wb|K08C7.4|ref|NM_069570|tc|TC196269	A_12_P173758	K08C7.4	K08C7.4	K08C7.4	wb|none available [K08C7.4]			0.9149	0.95761	0.96432	0.96198	0.949703	0.000980866
wb|C39F7.1|ref|NM_070995|tc|TC189938	A_12_P108861	C39F7.1	C39F7.1	C39F7.1	wb|none available [C39F7.1]			0.95805	0.96249	0.91963	0.9565	0.949167	0.000992858
wb|C05B5.7|ref|NM_066820|gb|AF220159|tc|TC184859	A_12_P102086	C05B5.7	C05B5.7	C05B5.7	wb|rgs-1 encodes a regulator of G protein signaling; by homology, RGS-1 is predicted to function as a GTPase-activating protein for heterotrimeric G-protein alpha-subunits, and in vitro RGS-1 can stimulate the GTPase activity of purified GOA-1; in vivo, r		0.80862	0.98508	0.98563	0.98614	0.98002	0.949098	0.000273311
wb|F28D1.10|ref|NM_069967|tc|TC178731	A_12_P111961	gex-3	F28D1.10	F28D1.10	wb|The gex-3 gene encodes a homolog of NAP1/NCKAP1, a mammalian protein ligand of the small GTPase Rac1, and of Drosophila HEM2/NAP1/KETTE. gex-3 is required for tissue morphogenesis and cell migrations. in gex-3 mutants, cells differentiate properly but		0.969	0.9565	0.93303	0.95493	0.93164	0.94902	0.000273901
wb|H20E11.1a|ref|NM_001028088|tc|TC183533	A_12_P110829	H20E11.1	H20E11.1a	H20E11.1	wb|none available [H20E11.1a]			0.87644	0.97049	0.98094	0.96821	0.94902	0.000996193
wb|F14F11.2|ref|NM_063350|tc|TC199626	A_12_P117663	F14F11.2	F14F11.2	F14F11.2	wb|none available [F14F11.2]		0.93566	0.97151	0.95765	0.92626	0.95243	0.948702	0.000276346
wb|F21F3.5|ref|NM_059071|gb|X98600|tc|TC182483	A_12_P115420	unc-38	F21F3.5	F21F3.5	wb|unc-38 encodes a nicotinic acetylcholine receptor (nAChR) alpha subunit. UNC-38 is required for normal locomotion and egg-laying, and functions as a subunit of a ligand-gated ion channel that likely mediates fast actions of acetylcholine at neuromuscul		0.98654	0.88717	0.95715	0.96464	0.94686	0.948472	0.000278128
wb|T21H3.3.1|wb|T21H3.3.2|ref|NM_070985|gb|AJ132193	A_12_P118654	cmd-1	T21H3.3.1	T21H3.3	wb|cmd-1 encodes a putative homolog of calmodulin 1 that affects growth rate and fertility. [Source: WormBase] [T21H3.3.1]		0.83951	0.99864	0.98452	0.94059	0.97885	0.948422	0.00027852
wb|T25B9.10|ref|NM_069598|ens|T25B9.10a|tc|TC184984	A_12_P114756	T25B9.10	T25B9.10	T25B9.10	ref|Caenorhabditis elegans hypothetical protein (T25B9.10) mRNA, complete cds [NM_069598]		0.94891	0.95705	0.94625	0.91097	0.97759	0.948154	0.000280607
wb|M03F8.6|ref|NM_072149|tc|TC194599	A_12_P146340	M03F8.6	M03F8.6	M03F8.6	wb|none available [M03F8.6]		0.87907	0.95808	0.96173	0.9673	0.97453	0.948142	0.000280702
wb|K05C4.11|ref|NM_061159|tc|TC184549	A_12_P106019	K05C4.11	K05C4.11	K05C4.11	wb|none available [K05C4.11]		0.95228	0.95892	0.95277	0.90412	0.971	0.947818	0.000283249
wb|Y37E11AL.1|ref|NM_068000|tc|TC185972	A_12_P107488	Y37E11AL.1	Y37E11AL.1	Y37E11AL.1	wb|none available [Y37E11AL.1]		0.8752	0.97755	0.97835	0.93099	0.97636	0.94769	0.000284264
wb|B0273.2.1|wb|F18A11.1.1|ref|NM_068419|ref|NM_064372	A_12_P106441	puf-7	B0273.2.1	B0273.2	wb|puf-7 encodes a protein 97% identical to PUF-6 and functions redundantly with the other PUF genes, fbf-1, fbf-2, puf-6, and puf-8, during primordial germ cell development, based on combinatorial RNAi. interacts with NOS-2 in yeast two-hybrid screens. [		0.95891	0.97419	0.93067	0.95371	0.91936	0.947368	0.000286825
wb|R01E6.6|ref|NM_077866|tc|TC189370	A_12_P106315	R01E6.6	R01E6.6	R01E6.6	wb|glb-20 encodes a globin. glb-20 transcription is higher in L3 and dauers than in young adults. glb-20 has no obvious function in mass RNAi assays. [Source: WormBase] [R01E6.6]		0.94932	0.94051	0.95552	0.93698	0.95441	0.947348	0.000286984
wb|F48C11.3|ref|NM_077786|tc|TC198310	A_12_P101967	nlp-3	F48C11.3	F48C11.3	wb|nlp-3 encodes a neuropeptide-like protein of the GFxGF family with similarity to orcokinins, highly conserved peptides native to crustaceans that enhance hindgut contractions. NLP-3 is expressed in neurons in the head, pharynx, and vulva, and in the in		0.97583	0.94174	0.95403	0.896	0.96869	0.947258	0.000287706
wb|C02C6.2a|ref|NM_001029162|tc|TC182099	A_12_P179445	olrn-1	C02C6.2a	C02C6.2	wb|olrn-1 encodes, by alternative splicing, two isoforms of a transmembrane protein required for differentiation of the AWC[ON] neuron, expression of str-2 in AWC[ON], adaptation to benzaldehyde, chemotaxis to butanone, and enhancement of chemotaxis to bu		0.84084	0.975	0.96642	0.96899	0.98472	0.947194	0.000288222
wb|C18A3.6b.2|wb|C18A3.6a|wb|C18A3.6b.1|ref|NM_001026802	A_12_P112914	C18A3.6b.2	C18A3.6b.2	C18A3.6	wb|rab-3 encodes a rab3 homolog, a member of the Ras GTPase superfamily, and affects sensitivity to aldicarb and the distribution of synaptic vesicle populations and thereby affects synaptic transmission, track amplitude and speed of movement, chemotaxis		0.9692	0.9152	0.93623	0.95461	0.96031	0.94711	0.000288894
wb|C09B7.1c|wb|C09B7.1b|wb|C09B7.1a|ref|NM_001029202	A_12_P157275	ser-7	C09B7.1c	C09B7.1	wb|ser-7 encodes an ortholog of mammalian 5-HT7 metabotropic serotonin receptors. SER-7 is required for stimulation of egg-laying or pharyngeal pumping by serotonin (5-HT), for regular pumping in response to bacteria, and probably also for 5-HT to activat		0.87132	0.96292	0.95792	0.96868	0.97438	0.947044	0.000289427
wb|C11D9.1|ref|NM_058966|tc|TC181996	A_12_P109691	C11D9.1	C11D9.1	C11D9.1	wb|none available [C11D9.1]		0.98215	0.93922	0.92121	0.9201	0.97109	0.946754	0.000291772
wb|F53B1.8|ref|NM_075993|tc|TC179926	A_12_P135501	F53B1.8	F53B1.8	F53B1.8	wb|none available [F53B1.8]		0.95483	0.94674	0.93695	0.92955	0.96495	0.946604	0.000292991
wb|C35D10.12|ref|NM_065617|tc|TC186618	A_12_P101065	C35D10.12	C35D10.12	C35D10.12	wb|none available [C35D10.12]		0.89855	0.95956	0.9668	0.92923	0.97864	0.946556	0.000293384
wb|H03A11.1|ref|NM_078126|tc|TC182893	A_12_P104548	H03A11.1	H03A11.1	H03A11.1	wb|H03A11.1 encodes an FAM20 ortholog. murine FAM20A is a secreted protein expressed in hematopoietic cells. [Source: WormBase] [H03A11.1]		0.97807	0.92582	0.92118	0.94473	0.96252	0.946464	0.000294135
wb|F23B12.9|ref|NM_074174|gb|AF057309|tc|TC197276	A_12_P113953	egl-1	F23B12.9	F23B12.9	wb|egl-1 encodes a novel protein that contains a region similar to the BH3 (Bcl-2 homology region 3) domain of mammalian cell death activators. EGL-1 functions as an upstream activator in the general programmed cell death pathway and positively regulates		0.95248	0.8985	0.97354	0.98359	0.92337	0.946296	0.000295513
wb|ZK675.1.2|wb|ZK675.1.1|ref|NM_063261|tc|TC207884	A_12_P159215	ptc-1	ZK675.1.2	ZK675.1	wb|ptc-1 encodes an ortholog of Drosophila PATCHED (PTC) and human PTCH (OMIM:601309, mutated in basal cell nevus syndrome), which defines one of seven paralogous families of sterol sensing domain (SSD) proteins. PTC-1 is required for cytokinesis in the g		0.92822	0.97623	0.94046	0.95047	0.93577	0.94623	0.000296055
wb|T23G4.1.1|wb|T23G4.1.2|ref|NM_070246|ens|T23G4.1	A_12_P113297	T23G4.1.1	T23G4.1.1	T23G4.1	ref|Caenorhabditis elegans T lineage defect, LePtoderan tail family member (tlp-1) (tlp-1) mRNA, complete cds [NM_070246]		0.95942	0.95223	0.95372	0.9209	0.94416	0.946086	0.000297242
wb|C09F5.2|ref|NM_064829|ens|C09F5.2a|tc|TC196346	A_12_P110393	C09F5.2	C09F5.2	C09F5.2	ref|Caenorhabditis elegans hypothetical protein (W06E11.7) mRNA, complete cds [NM_064829]		0.97777	0.93806	0.94035	0.93794	0.93595	0.946014	0.000297838
ref|NM_064474|ens|Y54G9A.3c|ens|Y54G9A.3a|ens|Y54G9A.3b	A_12_P115713	kqt-3	NM_064474	Y54G9A.3	ref|Caenorhabditis elegans potassium channel, KvQLT family member (kqt-3) (kqt-3) mRNA, complete cds [NM_064474]		0.98684	0.91545	0.94564	0.94208	0.93991	0.945984	0.000298087
ref|NM_078220|tc|TC182310	A_12_P110263	C09G1.4	NM_078220	C09G1.4	ref|Caenorhabditis elegans hypothetical protein (C09G1.4) mRNA, complete cds [NM_078220]		0.97043	0.91665	0.95468	0.95615	0.92853	0.945288	0.000303904
wb|Y73B6BL.1|ref|NM_068586|tc|TC180259	A_12_P107029	Y73B6BL.1	Y73B6BL.1	Y73B6BL.1	wb|Y73B6BL.1 is orthologous to the human gene TRANSTHYRETIN (PREALBUMIN, AMYLOIDOSIS TYPE I) (TYR. OMIM:176300), which when mutated leads to disease. [Source: WormBase] [Y73B6BL.1]		0.95004	0.90444	0.96283	0.93884	0.96929	0.945088	0.000305596
wb|Y37E11B.6|ref|NM_067979|tc|TC201169	A_12_P114496	Y37E11B.6	Y37E11B.6	Y37E11B.6	wb|Y37E11B.6 encodes an ortholog of Rpp21 (Rpr2), a protein subunit of the endoribonuclease RNAse P, which cleaves tRNA precursors to produce their mature 5' end. [Source: WormBase] [Y37E11B.6]		0.9844	0.84108	0.96966	0.97478	0.95542	0.945068	0.000305769
wb|Y76B12C.1|ref|NM_067757|tc|TC179757	A_12_P116352	Y76B12C.1	Y76B12C.1	Y76B12C.1	wb|none available [Y76B12C.1]		0.82758	0.98327	0.98292	0.94171	0.98789	0.944674	0.000309129
wb|R05D7.3|ref|NM_060675|tc|NP334946|tc|TC203926	A_12_P113595	R05D7.3	R05D7.3	R05D7.3	wb|none available [R05D7.3]		0.98368	0.96273	0.93989	0.88815	0.94865	0.94462	0.000309588
wb|F53H8.4|ref|NM_075781|tc|TC188067	A_12_P163228	sms-2	F53H8.4	F53H8.4	wb|none available [F53H8.4]		0.94606	0.89869	0.94919	0.96315	0.96534	0.944486	0.000310739
wb|F32H5.7|tc|TC194922	A_12_P111658	twk-43	F32H5.7	F32H5.7	wb|none available [F32H5.7]		0.96788	0.90748	0.93474	0.95307	0.95863	0.94436	0.000311826
wb|T22C1.11|ref|NM_059796|tc|TC184369	A_12_P113207	T22C1.11	T22C1.11	T22C1.11	wb|none available [T22C1.11]		0.99388	0.8251	0.96066	0.97319	0.96768	0.944102	0.000314067
wb|F55C12.4|ref|NM_062768|tc|TC194011	A_12_P112002	F55C12.4	F55C12.4	F55C12.4	wb|none available [F55C12.4]		0.80261	0.98036	0.97343	0.97812	0.98556	0.944016	0.000314818
wb|C53B7.5|ref|NM_076756|gb|U49449|tc|TC186407	A_12_P107415	odr-10	C53B7.5	C53B7.5	wb|odr-10 encodes a member of the 7-transmembrane family of odorant receptors which affects chemotaxis to the volatile odorant diacetyl. ODR-10 is strongly expressed in the cilia of the AWA olfactory neurons and, at low levels, in the CEP neurons. express		0.93331	0.91413	0.97213	0.91825	0.97888	0.94334	0.000320754
wb|C55B7.2.1|wb|C55B7.2.2|ref|NM_059473|ens|C55B7.2	A_12_P106491	C55B7.2.1	C55B7.2.1	C55B7.2	ref|Caenorhabditis elegans GLYcosylation related family member (gly-2) (gly-2) mRNA, complete cds [NM_059473]		0.91374	0.96011	0.93718	0.94155	0.9639	0.943296	0.000321144
wb|ZC334.2|ref|NM_061043|tc|TC202028	A_12_P107670	ins-30	ZC334.2	ZC334.2	wb|ins-30 encodes an insulin-like peptide. [Source: WormBase] [ZC334.2]		0.8754	0.97358	0.97248	0.93152	0.9615	0.942896	0.000324715
wb|F48D6.2a|wb|F48D6.2b|ref|NM_001029518|ref|NM_001029517	A_12_P108889	srv-5	F48D6.2a	F48D6.2	wb|none available [F48D6.2a]		0.75265	0.99092	0.98845	0.98789	0.99355	0.942692	0.000326563
wb|C04D8.1|ref|NM_001136361|ref|NM_066476|ens|C04D8.1a	A_12_P115271	C04D8.1	C04D8.1	C04D8.1	ref|Caenorhabditis elegans PAR-6 At Contacts (abnormal early localization of PAR-6) family member (pac-1) (pac-1) mRNA, complete cds [NM_001136361]		0.94688	0.92915	0.94149	0.9656	0.92939	0.942502	0.000328266
wb|ZC334.1|ref|NM_061044|gb|EC001494|tc|TC199374	A_12_P105409	ins-26	ZC334.1	ZC334.1	wb|ins-26 encodes an insulin-like peptide. [Source: WormBase] [ZC334.1]		0.97614	0.87121	0.95738	0.96013	0.94689	0.94235	0.000329648
wb|F31E8.2b|ref|NM_062993|gb|L15302|tc|TC184377	A_12_P103620	snt-1	F31E8.2b	F31E8.2	wb|snt-1 encodes two proteins, SNT-1A and SNT-1B, that are orthologous to the synaptic vesicle protein synaptotagmin 1. snt-1 is required for synaptic vesicle recycling (endocytosis) as well as for proper control of synaptic vesicle exocytosis and neurotr		0.97624	0.94142	0.94145	0.88257	0.96986	0.942308	0.000330029
wb|T10D4.6|ref|NM_062051|tc|TC179946	A_12_P112698	T10D4.6	T10D4.6	T10D4.6	wb|none available [T10D4.6]		0.96258	0.9481	0.90921	0.93337	0.95557	0.941766	0.000334998
wb|C26F1.10|ref|NM_072610|gb|BJ126470|tc|TC200397	A_12_P116760	flp-21	C26F1.10	C26F1.10	wb|flp-21 encodes a single FMRFamide-related neuropeptide (FaRP) that serves as a ligand for NPR-1, a G protein-coupled receptor that regulates social versus solitary feeding behavior in several Caenorhabditis species. genetic analysis suggests that FLP-2		0.97216	0.92375	0.95845	0.91421	0.93928	0.94157	0.000336813
wb|F13B12.5|ref|NM_069525|gb|AF070472|tc|TC191376	A_12_P110101	ins-1	F13B12.5	F13B12.5	wb|ins-1 encodes an insulin-like peptide orthologous to human insulin (INS. OMIM:176730, mutated in hyperproinsulinemia and diabetes mellitus type II). INS-1 is one of 38 insulin-like peptides in C. elegans and when overexpressed can antagonize insulin-li		0.97308	0.89159	0.95517	0.92902	0.95896	0.941564	0.000336869
wb|F13D2.2|ref|NM_077464|tc|TC185475	A_12_P110627	gnrr-6	F13D2.2	F13D2.2	wb|none available [F13D2.2]		0.97175	0.85901	0.95986	0.94643	0.96815	0.94104	0.000341767
wb|Y42H9AR.5|ref|NM_068950|gb|AU206722|tc|TC199301	A_12_P111373	Y42H9AR.5	Y42H9AR.5	Y42H9AR.5	wb|none available [Y42H9AR.5]		0.96513	0.91345	0.94869	0.94755	0.93023	0.94101	0.000342047
wb|W09G10.3|ref|NM_062168|tc|TC187845	A_12_P104182	W09G10.3	W09G10.3	W09G10.3	wb|none available [W09G10.3]		0.93036	0.93877	0.94816	0.92116	0.96375	0.94044	0.000347453
wb|F39G3.8|ref|NM_071870|tc|TC186558	A_12_P118253	tig-2	F39G3.8	F39G3.8	wb|tig-2 (like dbl-1, daf-7, and unc-129) encodes a TGF-beta-like protein. [Source: WormBase] [F39G3.8]		0.94473	0.9264	0.94568	0.92546	0.95959	0.940372	0.000348103
wb|F10G7.5a|wb|F10G7.5b|ref|NM_001047294|ref|NM_001047295	A_12_P105855	F10G7.5	F10G7.5a	F10G7.5	wb|none available [F10G7.5a]		0.94902	0.9275	0.93082	0.93529	0.9583	0.940186	0.000349887
wb|W06H8.5|tc|TC203325|tc|TC191811	A_12_P161953	W06H8.5	W06H8.5	W06H8.5	wb|none available [W06H8.5]		0.84706	0.98362	0.97328	0.92499	0.9716	0.94011	0.000350623
wb|F37D6.6|ref|NM_060345|tc|TC185064	A_12_P112878	tag-68	F37D6.6	F37D6.6	wb|none available [F37D6.6]		0.81871	0.98359	0.97347	0.94659	0.97585	0.939642	0.00035516
wb|C36H8.3.2|wb|C36H8.3.1|ref|NM_070035|ens|C36H8.3	A_12_P130228	C36H8.3.2	C36H8.3.2	C36H8.3	ref|Caenorhabditis elegans FMRF-Like Peptide family member (flp-9) (flp-9) mRNA, complete cds [NM_070035]		0.96329	0.95727	0.94789	0.85943	0.96989	0.939554	0.000356016
wb|F42H10.3|ref|NM_066473|tc|TC191162	A_12_P113490	F42H10.3	F42H10.3	F42H10.3	wb|none available [F42H10.3]		0.97318	0.90515	0.94503	0.9157	0.95836	0.939484	0.000356698
wb|F52H2.5|ref|NM_076061|ens|F52H2.5.2|ens|F52H2.5.1	A_12_P117549	F52H2.5	F52H2.5	F52H2.5	wb|none available [F52H2.5]		0.97644	0.84357	0.94397	0.96942	0.96297	0.939274	0.000358763
wb|F44G4.7|ref|NM_063523|tc|NP011243|tc|TC185244	A_12_P112093	F44G4.7	F44G4.7	F44G4.7	wb|none available [F44G4.7]		0.70524	0.99712	0.99817	0.99458	0.9988	0.938782	0.000363656
wb|C01C4.1|ref|NM_076239|tc|TC195221	A_12_P108539	nlp-1	C01C4.1	C01C4.1	wb|nlp-1 encodes a predicted neuropeptide-like protein of the MSFamide family with similarity to Aplysia californica (sea hare) buccalin, a neuropeptide that regulates acetylcholine-induced muscle contraction. NLP-1 is expressed in the phasmid PHB tail se		0.93648	0.94242	0.95856	0.90296	0.95225	0.938534	0.000366111
wb|ZK154.6a|ref|NM_001029816|tc|TC200293|tc|TC204475	A_12_P120385	ZK154.6	ZK154.6a	ZK154.6	wb|none available [ZK154.6a]		0.85267	0.9573	0.95712	0.96395	0.96094	0.938396	0.0003675
wb|F15A4.11|ref|NM_064251|tc|TC200513	A_12_P119263	tag-281	F15A4.11	F15A4.11	wb|none available [F15A4.11]		0.95687	0.94416	0.93726	0.92812	0.92304	0.93789	0.000372622
wb|R03E9.1.1|ref|NM_076735|ens|R03E9.1|tc|TC189484	A_12_P103152	R03E9.1.1	R03E9.1.1	R03E9.1	ref|Caenorhabditis elegans MAD-Like family member (mdl-1) (mdl-1) mRNA, complete cds [NM_076735]		0.90314	0.96857	0.95651	0.93799	0.92233	0.937708	0.000374482
wb|R173.3|ref|NM_076786|tc|TC181824	A_12_P119040	esterase	R173.3	R173.3	wb|none available [R173.3]		0.88468	0.96199	0.96661	0.89807	0.97582	0.937434	0.0003773
wb|C26D10.6a.2|wb|C26D10.6b|wb|C26D10.6a.1|ref|NM_001026820	A_12_P111111	C26D10.6	C26D10.6a.2	C26D10.6	ref|Caenorhabditis elegans hypothetical protein (C26D10.6) mRNA, complete cds [NM_001026820]		0.99011	0.92107	0.93211	0.92	0.92343	0.937344	0.000378228
wb|F22F1.1|ref|NM_076974|gb|AF012253|tc|TC193505	A_12_P103928	hil-3	F22F1.1	F22F1.1	wb|none available [F22F1.1]		0.95768	0.88875	0.93833	0.97186	0.92796	0.936916	0.000382676
wb|K02G10.4c|wb|K02G10.4a|ref|NM_001029581|ref|NM_001029583	A_12_P150623	flp-11	K02G10.4c	K02G10.4	wb|none available [K02G10.4a]		0.80148	0.98491	0.97869	0.95254	0.96396	0.936316	0.000389001
ref|NM_068670|tc|TC185774	A_12_P113970	T22D1.12	NM_068670	T22D1.12	ref|Caenorhabditis elegans hypothetical protein (T22D1.12) mRNA, complete cds [NM_068670]		0.93607	0.92921	0.95231	0.91474	0.94838	0.936142	0.000390842
wb|K07C11.7a|ref|NM_072715|tc|TC197658|tc|TC193154	A_12_P116553	K07C11.7	K07C11.7a	K07C11.7	wb|K07C11.7 encodes one of three C. elegans metallophoshopesterase that are related to human 239FB, which is encoded by a gene in the 11p13-p14 chromosomal region associated with various tumors and WAGR (Wilms' tumor, aniridia, genitourinary anomalies, an		0.96829	0.87241	0.93737	0.94436	0.95635	0.935756	0.000394977
wb|T10B10.3.1|ref|NM_078122	A_12_P104836	T10B10.3	T10B10.3.1	T10B10.3	ref|Caenorhabditis elegans hypothetical protein (T10B10.3) mRNA, complete cds [NM_078122]		0.90324	0.94988	0.94862	0.9605	0.9158	0.935608	0.000396572
wb|B0222.4|ref|NM_072971|tc|TC182364	A_12_P105359	tag-38	B0222.4	B0222.4	wb|none available [B0222.4]		0.94504	0.89307	0.9458	0.96257	0.92993	0.935282	0.000400108
wb|Y54G2A.25c|wb|Y54G2A.25a|ref|NM_001028325|ref|NM_001028327	A_12_P118101	lad-2	Y54G2A.25c	Y54G2A.25	wb|lad-2 encodes one of two C. elegans L1CAM molecules. LAD-2 is a noncanonical member of the L1CAM branch of the immunoglobulin superfamily and is most closely related to Drosophila Neuroglian. mutational analyses indicate that lad-2 is required for prop		0.96095	0.92307	0.91607	0.91124	0.96444	0.935154	0.000401504
wb|F35C5.6.1|wb|F35C5.6.2|ref|NM_064342|tc|TC185167	A_12_P118966	clec-63	F35C5.6.1	F35C5.6	ref|Caenorhabditis elegans C-type LECtin family member (clec-63) (clec-63) mRNA, complete cds [NM_064342]		0.896	0.97077	0.96116	0.87604	0.96788	0.93437	0.000410157
wb|C16A3.9.1|wb|C16A3.9.2|ref|NM_065992|tc|TC204374	A_12_P141825	rps-13	C16A3.9.1	C16A3.9	wb|rps-13 encodes a small ribosomal subunit S13 protein. by homology, RPS-13 is predicted to function in protein biosynthesis. in C. elegans, RPS-13 activity is required for embryonic and germline development. [Source: WormBase] [C16A3.9.1]		0.92139	0.96738	0.95296	0.8839	0.94419	0.933964	0.000414703
wb|H05L03.3.1|wb|H05L03.3.2|ref|NM_076588|tc|TC195775	A_12_P117785	H05L03.3	H05L03.3.1	H05L03.3	ref|Caenorhabditis elegans hypothetical protein (H05L03.3) mRNA, complete cds [NM_076588]		0.88601	0.92824	0.95746	0.94818	0.94952	0.933882	0.000415627
wb|K11D9.1a|ref|NM_001027506|gb|AB039949|tc|TC179766	A_12_P111812	klp-7	K11D9.1a	K11D9.1	wb|klp-7 encodes two isoforms of a kinesin, related to XKCM1/MCAK, that is required to pull mitotic spindles asymmetrically to the posterior, probably by means of their posterior spindle poles, at the end of anaphase during the first embryonic mitosis. [S		0.75418	0.98398	0.97514	0.98869	0.96483	0.933364	0.000421524
ref|NM_072970|tc|TC183243	A_12_P118406	B0222.3	NM_072970	B0222.3	ref|Caenorhabditis elegans hypothetical protein (B0222.3) mRNA, complete cds [NM_072970]		0.95279	0.8861	0.92727	0.93491	0.96513	0.93324	0.000422929
wb|B0280.5|ref|NM_066150|ens|B0280.5.2|ens|B0280.5.1	A_12_P111148	B0280.5	B0280.5	B0280.5	wb|cpg-2 encodes a protein with six chitin-binding peritrophin-A domains and three mucin-like regions; CPG-2 is individually dispensable for normal embryonic development; however, CPG-2 and CPG-1 are jointly required for osmotic integrity of early embryos		0.88815	0.99015	0.9416	0.94203	0.90295	0.932976	0.000425967
wb|F28F9.1|ref|NM_068023|gb|AY224511|gb|AY289599	A_12_P105902	zag-1	F28F9.1	F28F9.1	wb|zag-1 encodes a homeodomain protein of the ZFH class which consists of a homeodomain flanked by two clusters of C2H2-type zinc fingers and is related to transcriptional repressors encoded by Drosophila zfh-1 and the vertebrate ZEB genes. ZAG-1 is requi		0.86735	0.96641	0.95357	0.91756	0.95866	0.93271	0.000429047
wb|T07F12.4|ref|NM_076432|tc|TC190401	A_12_P104794	T07F12.4	T07F12.4	T07F12.4	wb|none available [T07F12.4]		0.94942	0.88468	0.95674	0.92817	0.94389	0.93258	0.000430559
wb|K09E4.4.2|wb|K09E4.4.1|ref|NM_064547|tc|TC180518	A_12_P112441	K09E4.4	K09E4.4.2	K09E4.4	wb|K09E4.4 is orthologous to the human gene N-ACETYLGALACTOSAMINIDASE, ALPHA- (NAGLU. OMIM:104170), which when mutated leads to disease. [Source: WormBase] [K09E4.4.2]		0.94443	0.9378	0.95018	0.89457	0.93562	0.93252	0.000431258
wb|C51E3.7b|ref|NM_073213|gb|U04995|tc|TC182172	A_12_P104096	egl-3	C51E3.7b	C51E3.7	wb|The egl-3 gene encodes a homolog of a mammalian proprotein convertase that participates in peptide secretion. [Source: WormBase] [C51E3.7b]		0.96564	0.97584	0.95045	0.87673	0.89384	0.9325	0.000431494
wb|C05E7.3|ref|NM_077752|tc|TC199737	A_12_P105951	C05E7.3	C05E7.3	C05E7.3	wb|none available [C05E7.3]		0.7608	0.97875	0.97579	0.95896	0.98292	0.931444	0.000444006
wb|C08C3.3|ref|NM_066294|gb|AF277990|gb|M22751	A_12_P114008	mab-5	C08C3.3	C08C3.3	wb|mab-5 encodes a homeodomain transcription factor related to the Antennapedia, Ultrabithorax, and abdominal-A family of homeodomain proteins. during postembryonic development, mab-5 is required cell autonomously for specification of posterior cell fates		0.93158	0.96589	0.93051	0.89165	0.9367	0.931266	0.000446131
wb|F07H5.3a|wb|F07H5.3b|gb|EC018189|tc|TC204053	A_12_P103393	F07H5.3a	F07H5.3a	F07H5.3	wb|none available [F07H5.3a]		0.9689	0.89866	0.93913	0.89096	0.95797	0.931124	0.000447846
wb|W09G12.9|ref|NM_067654|tc|TC201593	A_12_P115519	W09G12.9	W09G12.9	W09G12.9	wb|none available [W09G12.9]		0.88478	0.95036	0.94374	0.93953	0.93667	0.931016	0.000449153
wb|T22B11.2|ref|NM_068214|tc|TC186484	A_12_P119601	T22B11.2	T22B11.2	T22B11.2	wb|none available [T22B11.2]		0.90517	0.92705	0.95407	0.95678	0.91142	0.930898	0.000450585
wb|Y40C5A.4b|wb|Y40C5A.4a|ref|NM_171377|ref|NM_171378	A_12_P101816	Y40C5A.4	Y40C5A.4b	Y40C5A.4	wb|none available [Y40C5A.4a]		0.91629	0.9607	0.95155	0.87827	0.94755	0.930872	0.000450902
wb|F02D8.4.2|wb|F02D8.4.1|ref|NM_074283|tc|TC188624	A_12_P114132	carboxypeptidase	F02D8.4.2	F02D8.4	ref|Caenorhabditis elegans hypothetical protein (carboxypeptidase) mRNA, complete cds [NM_074283]		0.98776	0.79135	0.94088	0.95774	0.97462	0.93047	0.000455827
wb|T01D3.1|ref|NM_073987|tc|TC191589	A_12_P147325	T01D3.1	T01D3.1	T01D3.1	wb|none available [T01D3.1]		0.97389	0.89659	0.92918	0.91586	0.93536	0.930176	0.000459444
wb|F20C5.2b|ref|NM_001027968|gb|AB017106|tc|TC178771	A_12_P113461	klp-11	F20C5.2b	F20C5.2	wb|klp-11 encodes a kinesin motor protein that functions as a subunit of C. elegans heterotrimeric kinesin-II. in vitro microtubule gliding assays demonstrate that purified kinesin-II and OSM-3, a homomeric kinesin-II motor, cooperatively generate movemen		0.98552	0.90725	0.89861	0.90163	0.95641	0.929884	0.000463074
wb|K02A4.2.2|tc|TC200074	A_12_P108984	gpc-1	K02A4.2.2	K02A4.2	wb|The gpc-1 gene encodes a heterotrimeric guanine nucleotide-binding protein gamma subunit, expressed specifically in sensory neurons, that is involved in taste adaptation. [Source: WormBase] [K02A4.2.2]		0.97879	0.92718	0.95079	0.84488	0.94743	0.929814	0.000463949
wb|T07E3.6b.2|wb|T07E3.6b.1|wb|T07E3.6a|ref|NM_171177	A_12_P112117	pdf-1	T07E3.6b.2	T07E3.6	wb|none available [T07E3.6a]		0.95534	0.95052	0.95048	0.83044	0.96082	0.92952	0.000467637
wb|T14B1.2|ref|NM_077225|gb|FJ165553|tc|TC185435	A_12_P112143	T14B1.2	T14B1.2	T14B1.2	wb|aex-2 encodes a G-protein-coupled receptor. aex-2 functions in the nervous system to activate a G(s) alpha (gsa-1) signaling pathway that regulates defecation in the hermaphrodite digestive tract. an AEX-2::GFP reporter fusion is expressed in the nerve		0.80057	0.96983	0.97069	0.93746	0.96687	0.929084	0.000473158
wb|W08D2.1|ref|NM_069353|tc|TC185694	A_12_P112304	egl-20	W08D2.1	W08D2.1	wb|egl-20 encodes a member of the WNT family of developmental signaling proteins that affects migration of QL and QR and their descendents. expressed in muscle and epidermal cells at the posterior of the worm. [Source: WormBase] [W08D2.1]		0.91955	0.94878	0.92899	0.93252	0.91529	0.929026	0.000473887
wb|T22H6.6a|wb|T22H6.6b|ref|NM_001083304|ref|NM_001083303	A_12_P147730	gei-3	T22H6.6a	T22H6.6	wb|gei-3 encodes a member of the high mobility group (HMG) protein family. interacts with GEX-3 in yeast two-hybrid assays. [Source: WormBase] [T22H6.6a]		0.82962	0.96476	0.94953	0.95641	0.9447	0.929004	0.000474173
wb|C54G4.5|ref|NM_059799|tc|TC202605	A_12_P104188	C54G4.5	C54G4.5	C54G4.5	wb|none available [C54G4.5]		0.98032	0.79875	0.93932	0.95498	0.97016	0.928706	0.00047799
wb|R11B5.1|ref|NM_076057|tc|TC181444	A_12_P106418	tbc-12	R11B5.1	R11B5.1	wb|none available [R11B5.1]		0.98521	0.93386	0.9057	0.91368	0.90375	0.92844	0.000481409
wb|C49A9.7|ref|NM_068529|tc|TC185764	A_12_P118576	C49A9.7	C49A9.7	C49A9.7	wb|none available [C49A9.7]		0.67444	0.99292	0.99012	0.98863	0.99353	0.927928	0.000488106
wb|C47G2.2|ref|NM_064010|tc|TC188150	A_12_P114563	unc-130	C47G2.2	C47G2.2	wb|A member of the forkhead domain family of transcription factors that affects the generation of the AWA and ASG chemosensory neurons and is partially required for male tail morphogenesis and embryogenesis. it is expressed in the AWA and ASG precursors.		0.95177	0.89233	0.93821	0.95031	0.90438	0.9274	0.000495029
wb|C28D4.9|ref|NM_069329|tc|TC184529	A_12_P109242	nhr-138	C28D4.9	C28D4.9	wb|none available [C28D4.9]		0.76019	0.96586	0.96973	0.9553	0.98544	0.927304	0.000496319
wb|C15H11.2|ref|NM_074165|ens|C15H11.2a|ens|C15H11.2b	A_12_P107383	C15H11.2	C15H11.2	C15H11.2	wb|none available [C15H11.2]		0.90895	0.89856	0.9341	0.92217	0.97217	0.92719	0.000497822
wb|C48A7.1a|ref|NM_171379|gb|AF023602|tc|TC178049	A_12_P105438	egl-19	C48A7.1a	C48A7.1	wb|egl-19 encodes an ortholog of the alpha subunit of mammalian L-type calcium ion channels that affects muscle contraction in late embryonic morphogenesis, movement, egg-laying, mating and feeding. egl-19 is expressed in muscle cells and some neurons. [S		0.7557	0.96903	0.96085	0.96305	0.98688	0.927102	0.000499013
wb|T21C12.1a|ref|NM_001027610|gb|AF151643|gb|AF151641	A_12_P113933	unc-49	T21C12.1a	T21C12.1	wb|unc-49 encodes multiple subunits of a heteromeric GABA receptor. unc-49 activity is required for postsynaptic GABA responsiveness and thus for normal regulation of locomotion. UNC-49::GFP reporter fusions for at least two isoforms are expressed in dors		0.6511	0.99748	0.99717	0.99405	0.99517	0.926994	0.000500486
wb|R13H8.1c|wb|R13H8.1b|ref|NM_001026423|ref|NM_001026424	A_12_P105570	daf-16	R13H8.1c	R13H8.1	wb|daf-16 encodes the sole C. elegans forkhead box O (FOXO) homologue. DAF-16 functions as a transcription factor that acts in the insulin/IGF-1-mediated signaling (IIS) pathway that regulates dauer formation, longevity, fat metabolism, stress response, a		0.92903	0.97813	0.92224	0.89595	0.90936	0.926942	0.00050114
wb|F13D12.10|ref|NM_182212|tc|TC194657	A_12_P113584	F13D12.10	F13D12.10	F13D12.10	wb|none available [F13D12.10]		0.84736	0.9647	0.95029	0.90821	0.96399	0.92691	0.000501572
wb|F22D3.6|ref|NM_063023	A_12_P107380	F22D3.6	F22D3.6	F22D3.6	wb|The F22D3.6 gene encodes a paracaspase homolog that may be involved in apoptosis, and that is orthologous to the human gene MUCOSA ASSOCIATED LYMPHOID TISSUE LYMPHOMA TRANSLOCATION GENE 1 (MALT1. OMIM:604860). [Source: WormBase] [F22D3.6]		0.98195	0.85532	0.90524	0.9346	0.95683	0.926788	0.000503213
wb|E01G4.3.2|wb|E01G4.3.1|wb|E01G4.3.3|ref|NM_064433	A_12_P111497	E01G4.3.2	E01G4.3.2	E01G4.3	ref|Caenorhabditis elegans hypothetical protein (E01G4.3) mRNA, complete cds [NM_064433]		0.964	0.91478	0.91329	0.93359	0.90693	0.926518	0.000506858
ref|NM_171246|ref|NM_171247|tc|TC184545|tc|TC185133	A_12_P104917	inx-18	NM_171246	C18H7.2	ref|Caenorhabditis elegans INneXin family member (inx-18) (inx-18) mRNA, complete cds [NM_171246]		0.9323	0.92211	0.95704	0.859	0.9621	0.92651	0.000506969
wb|M79.4|ref|NM_077375|tc|TC202773|tc|TC197805	A_12_P112751	flp-19	M79.4	M79.4	wb|none available [M79.4]		0.85216	0.94926	0.96482	0.91182	0.9542	0.926452	0.000507757
wb|F36A2.6.1|wb|F36A2.6.2|ref|NM_059983|tc|TC198944	A_12_P102776	rps-15	F36A2.6.1	F36A2.6	wb|rps-15 encodes a small ribosomal subunit S15 protein. [Source: WormBase] [F36A2.6.1]		0.90966	0.95998	0.94824	0.91479	0.89893	0.92632	0.00050955
wb|F56C11.6b|wb|F56C11.6a|ref|NM_182061|ref|NM_058287	A_12_P109278	carboxylesterases	F56C11.6b	F56C11.6	wb|none available [F56C11.6a]		0.93699	0.88507	0.93966	0.91559	0.95177	0.925816	0.00051646
wb|R144.7b|ref|NM_001047403|tc|TC178935	A_12_P173172	R144.7b	R144.7b	R144.7	wb|larp-1 encodes an La-related protein containing an La RNA-binding motif and a conserved LARP1 domain. loss of larp-1 activity results in defective oogenesis, which is suppressed by loss of function mutations in Ras-MAPK signaling components, suggesting		0.90701	0.96899	0.89385	0.93295	0.92574	0.925708	0.000517952
wb|F56B6.5b|wb|F56B6.5a|ref|NM_001047794|ref|NM_001047793	A_12_P106682	uvt-6	F56B6.5b	F56B6.5	wb|npr-16 encodes a G protein-coupled receptor that is most similar to the mammalian somatostatin receptors. npr-16 was first identified in molecular analyses of gene products linked to the vitellogenin (vit) loci on the X chromosome. npr-16 mRNA is expre		0.93862	0.79723	0.96691	0.94845	0.97669	0.92558	0.000519735
wb|K01D12.4|ref|NM_073702|tc|TC196751|tc|TC204560	A_12_P154070	twk-14	K01D12.4	K01D12.4	wb|none available [K01D12.4]		0.92353	0.80195	0.96645	0.95095	0.98433	0.925442	0.000521653
wb|F01E11.5b|wb|F01E11.5c|wb|F01E11.5a|ref|NM_001038448	A_12_P119363	tyra-2	F01E11.5b	F01E11.5	wb|none available [F01E11.5a]		0.85593	0.92088	0.96207	0.92424	0.96276	0.925176	0.000525363
gb|AB032258|tc|TC205084	A_12_P103575	ins-11	AB032258	C17C3.4	gb|Caenorhabditis elegans mRNA for ceinsulin-3, complete cds. [AB032258]		0.93444	0.84496	0.94694	0.95217	0.94728	0.925158	0.000525615
wb|T17A3.2|ref|NM_064752|tc|TC192987	A_12_P116035	T17A3.2	T17A3.2	T17A3.2	wb|none available [T17A3.2]		0.71186	0.96835	0.98117	0.97483	0.98813	0.924868	0.000529721
wb|F42G10.2|ref|NM_077281|tc|TC186678	A_12_P116643	mkk-4	F42G10.2	F42G10.2	wb|mkk-4 encodes a MAP (mitogen-activated protein) kinase kinase that is a member of the MKK4 family of MAPKK's. MKK-4 activity is required in presynaptic neurons, in a dose-dependent manner, for normal presynaptic development and morphology. in regulatin		0.73205	0.98017	0.9695	0.96814	0.97349	0.92467	0.000532519
wb|ZC64.3a|wb|ZC64.3b|ref|NM_171659|ref|NM_001029806	A_12_P118160	ceh-18	ZC64.3a	ZC64.3	wb|ceh-18 encodes a POU-class homeodomain transcription factor. CEH-18 is required in hermaphrodites for specific aspects of gonadal sheath cell differentiation, such as normal cell shape and position, that are essential for negative regulation of oocyte		0.84757	0.96266	0.94805	0.91405	0.95054	0.924574	0.000533864
wb|T28D6.4|ref|NM_067060|tc|TC179123	A_12_P113014	T28D6.4	T28D6.4	T28D6.4	wb|none available [T28D6.4]		0.96696	0.91458	0.93901	0.86426	0.93524	0.92401	0.000541943
wb|T12G3.8|ref|NM_171420|gb|AY038065	A_12_P109850	beta-1,3-galactosyltransferase	T12G3.8	T12G3.8	wb|The bre-5 gene encodes a putative beta-1,3-galactosyltransferase that is predicted to transfer galactose onto proteins or lipids. BRE-5 is required for Cry5B toxicity. [Source: WormBase] [T12G3.8]		0.98327	0.81754	0.90391	0.95429	0.96007	0.923816	0.000544754
wb|Y38C1AA.4|ref|NM_067474|gb|AY145133|tc|TC181900	A_12_P119226	tcl-2	Y38C1AA.4	Y38C1AA.4	wb|none available [Y38C1AA.4]		0.96288	0.92359	0.89339	0.94967	0.8895	0.923806	0.000544892
wb|C43F9.8|ref|NM_069554|tc|TC194138	A_12_P101058	efn-2	C43F9.8	C43F9.8	wb|none available [C43F9.8]		0.87224	0.96021	0.93486	0.90184	0.94967	0.923764	0.000545502
wb|T19D7.4|ref|NM_075735|tc|TC193283	A_12_P106653	T19D7.4	T19D7.4	T19D7.4	wb|none available [T19D7.4]		0.93851	0.85245	0.91611	0.93921	0.97196	0.923648	0.000547189
ref|NM_078035|tc|TC179248	A_12_P110119	C26G2.2	NM_078035	C26G2.2	ref|Caenorhabditis elegans hypothetical protein (C26G2.2) mRNA, complete cds [NM_078035]		0.92669	0.85087	0.91264	0.95238	0.97531	0.923578	0.00054821
wb|W02B8.1|ref|NM_064512|gb|FN907309|tc|TC197872	A_12_P114467	W02B8.1	W02B8.1	W02B8.1	wb|none available [W02B8.1]		0.89946	0.90412	0.91508	0.9424	0.95671	0.923554	0.000548556
ref|NM_060799|tc|TC185040	A_12_P108993	H16D19.4	NM_060799	H16D19.4	ref|Caenorhabditis elegans hypothetical protein (H16D19.4) mRNA, complete cds [NM_060799]		0.75866	0.91746	0.97473	0.98311	0.98337	0.923466	0.000549859
wb|F13E9.11b|wb|F13E9.11a|ref|NM_001129298|ref|NM_069614	A_12_P105450	F13E9.11	F13E9.11b	F13E9.11	wb|none available [F13E9.11a]		0.95993	0.95976	0.91752	0.82158	0.95722	0.923202	0.00055372
wb|C06G8.1|ref|NM_069599|tc|TC187012	A_12_P159016	C06G8.1	C06G8.1	C06G8.1	wb|none available [C06G8.1]		0.94198	0.9554	0.93451	0.86644	0.91729	0.923124	0.000554864
wb|F13B10.1e.1|wb|F13B10.1e.2|ref|NM_001026082|gb|AY834227	A_12_P157995	tir-1	F13B10.1e.1	F13B10.1	wb|tir-1 encodes the C. elegans ortholog of the human TIR domain-containing protein SARM. from N- to C-terminus, TIR-1 contains HEAT-Armadillo repeats, two sterile alpha motif (SAM) domains and a Toll-interleukin 1 (IL1) receptor (TIR) domain. tir-1 funct		0.72685	0.97587	0.96733	0.9751	0.9704	0.92311	0.000555093
ref|NM_059757|tc|TC192039	A_12_P100384	nlp-8	NM_059757	D2005.2	ref|Caenorhabditis elegans Neuropeptide-Like Protein family member (nlp-8) (nlp-8) mRNA, complete cds [NM_059757]		0.86888	0.91836	0.95151	0.92759	0.9488	0.923028	0.000556281
wb|B0244.2|ref|NM_065844|gb|AJ245560|gb|AF126740	A_12_P109731	ida-1	B0244.2	B0244.2	wb|ida-1 encodes a protein tyrosine phosphatase-like receptor, orthologous to the mammalian type I diabetes autoantigens IA-2 and phogrin that are expressed in dense core vesicles of neuroendocrine tissue and involved in regulated protein secretion. in C.		0.81535	0.95582	0.9501	0.94521	0.94818	0.922932	0.000557706
wb|F26D11.11b|wb|F26D11.11a|ref|NM_001028680|ref|NM_001028679	A_12_P132285	let-413	F26D11.11b	F26D11.11	wb|let-413 encodes a protein with strong similarity to human ERBIN, rat DENSIN, Drosophila SCRIB and its human ortholog hSCRIB. LET-413 protein is localized to the basolateral region of epithelial cells, and is required for the assembly of adherens juncti		0.96767	0.96092	0.89228	0.95556	0.83741	0.922768	0.00056014
wb|F22D3.2a|ref|NM_001026935|ens|F22D3.2a.1	A_12_P150305	F22D3.2a	F22D3.2a	F22D3.2	wb|F22D3.2 encodes an ortholog of human folliculin (OMIM:607273, mutated in Birt-Hogg-Dube syndrome). [F22D3.2a]		0.95676	0.94629	0.90852	0.91761	0.88446	0.922728	0.00056073
wb|C07G2.1b.1|wb|C07G2.1a.2|wb|C07G2.1b.2|wb|C07G2.1a.1	A_12_P157161	C07G2.1b.1	C07G2.1b.1	C07G2.1	wb|cpg-1 encodes, by alternative splicing, two isoforms of a protein with three chitin-binding peritrophin-A domains and two mucin-like regions. CPG-1 is individually dispensable for normal embryonic development. however, CPG-1 and CPG-2 are jointly requi		0.88825	0.98165	0.91054	0.9329	0.90016	0.9227	0.000561148
wb|F28E10.1b.2|wb|F28E10.1c|wb|F28E10.1b.1|ref|NM_001027982	A_12_P101062	F28E10.1	F28E10.1b.2	F28E10.1	ref|Caenorhabditis elegans hypothetical protein (F28E10.1) mRNA, complete cds [NM_001027982]		0.97675	0.9666	0.93768	0.82991	0.90253	0.922694	0.000561242
wb|R11.4|ref|NM_078239|tc|TC203457	A_12_P100741	R11.4	R11.4	R11.4	wb|none available [R11.4]		0.88621	0.89372	0.94561	0.94277	0.94275	0.922212	0.000568461
wb|C13G3.1|ref|NM_073404|tc|TC195365	A_12_P117524	C13G3.1	C13G3.1	C13G3.1	wb|none available [C13G3.1]		0.78507	0.96577	0.94846	0.94341	0.96663	0.921868	0.00057368
wb|T04C12.6.1|wb|T04C12.6.2|tc|TC199793	A_12_P119805	T04C12.6.1	T04C12.6.1	T04C12.6	wb|act-1 encodes an actin isoform that is required for proper body wall muscle and pharyngeal muscle structures and the motility of animals. actins have highly similar amino acid sequences. ACT-1 is identical to ACT-3. act-1 functions redundantly with two		0.94035	0.8872	0.90299	0.93629	0.94245	0.921856	0.000573851
ref|NM_001028411|ref|NM_001028412|tc|TC181127	A_12_P108560	Y77E11A.12	NM_001028411	Y77E11A.12	ref|Caenorhabditis elegans hypothetical protein (Y77E11A.12) mRNA, complete cds [NM_001028411]		0.9847	0.90312	0.92422	0.89027	0.90615	0.921692	0.000576352
wb|C18D4.6a|wb|C18D4.6c|ref|NM_075041|tc|TC189984	A_12_P101207	C18D4.6	C18D4.6a	C18D4.6	wb|none available [C18D4.6a]		0.92883	0.86931	0.94923	0.94633	0.91451	0.921642	0.000577115
wb|ZK287.8b|wb|ZK287.8a|ref|NM_001029139|ref|NM_001029140	A_12_P142270	her-1	ZK287.8b	ZK287.8	wb|her-1 generates two transcripts, the larger of which encodes a small, secreted, cysteine-rich protein (HER-1A) required for normal sex determination in wild-type XO male animals, while being dispensable for sex determination in XX hermaphrodites. trans		0.9432	0.854	0.95841	0.8899	0.96189	0.92148	0.0005796
wb|F26E4.11.1|ref|NM_060201|tc|TC202229|tc|TC182066	A_12_P107994	hrdl-1	F26E4.11.1	F26E4.11	ref|Caenorhabditis elegans HRD-Like (E3 ubiquitin ligase related) family member (hrdl-1) (hrdl-1) mRNA, complete cds [NM_060201]		0.90783	0.98178	0.92472	0.91315	0.87985	0.921466	0.000579813
wb|F08C6.1a.1|ref|NM_001029361|tc|TC179051	A_12_P118174	adt-2	F08C6.1a.1	F08C6.1	ref|Caenorhabditis elegans ADAMTS family member (adt-2) (adt-2) mRNA, complete cds [NM_001029361]		0.97104	0.84803	0.88943	0.97574	0.92307	0.921462	0.000579878
wb|C10G6.1b.1|wb|C10G6.1a.2|wb|C10G6.1a.1|ref|NM_001026153	A_12_P158950	C10G6.1	C10G6.1b.1	C10G6.1	ref|Caenorhabditis elegans hypothetical protein (C10G6.1) mRNA, complete cds [NM_001026153]		0.97481	0.9192	0.88771	0.90869	0.9163	0.921342	0.000581719
wb|F58E10.7|ref|NM_074076|tc|TC193168	A_12_P118483	F58E10.7	F58E10.7	F58E10.7	wb|none available [F58E10.7]		0.95952	0.86672	0.9461	0.87764	0.95563	0.921122	0.000585119
wb|C37C3.8a.1|wb|C37C3.8a.2|ref|NM_171486|tc|TC189791	A_12_P116906	tag-253	C37C3.8a.1	C37C3.8	ref|Caenorhabditis elegans Temporarily Assigned Gene name family member (tag-253) (tag-253) mRNA, complete cds [NM_171486]		0.93189	0.84806	0.93631	0.93725	0.94958	0.920618	0.000592971
wb|F41B4.2b.3|wb|F41B4.2b.2|wb|F41B4.2b.1|ref|NM_001029475	A_12_P108816	F41B4.2	F41B4.2b.3	F41B4.2	ref|Caenorhabditis elegans hypothetical protein (F41B4.2) mRNA, complete cds [NM_001029475]		0.93362	0.88981	0.93078	0.91028	0.93799	0.920496	0.000594883
wb|Y95B8A.6b|wb|Y95B8A.6a.2|wb|Y95B8A.6a.1|ref|NM_058387	A_12_P113685	Y95B8A.6	Y95B8A.6b	Y95B8A.6	ref|Caenorhabditis elegans hypothetical protein (Y95B8A.6) mRNA, complete cds [NM_058387]		0.94259	0.94064	0.93337	0.8667	0.91879	0.920418	0.000596112
wb|K04B12.1|ref|NM_064600|gb|AB162421|tc|NP856584	A_12_P106482	plx-2	K04B12.1	K04B12.1	wb|plx-2 encodes one of two C. elegans plexins, conserved transmembrane proteins that function as semaphorin receptors in both vertebrates and invertebrates. plx-2 activity is essential for proper male tail and epidermal morphogenesis and for normal axon		0.70187	0.9873	0.98021	0.94808	0.98268	0.920028	0.000602317
wb|F13H6.5|ref|NM_072222|tc|TC185039	A_12_P100916	F13H6.5	F13H6.5	F13H6.5	wb|none available [F13H6.5]		0.94157	0.89104	0.93916	0.87519	0.95183	0.919758	0.000606594
wb|C52B9.6|ref|NM_076331|gb|AY255664|tc|TC182699	A_12_P119809	twk-28	C52B9.6	C52B9.6	wb|none available [C52B9.6]		0.98511	0.78092	0.92178	0.95004	0.95869	0.919308	0.00061385
wb|R07D5.1|ref|NM_078114|ens|R07D5.1a|ens|R07D5.1c	A_12_P114352	R07D5.1	R07D5.1	R07D5.1	wb|unc-7 encodes an innexin required for gap junction formation in invertebrates; UNC-7 is also required for normal locomotion, egg-laying, inhibition of feeding by tapping, avermectin sensitivity, and ivermectin sensitivity, as well as for the antagonism		0.73878	0.98039	0.94686	0.96613	0.96414	0.91926	0.000614636
wb|M110.5a.1|ref|NM_063330|tc|TC183336	A_12_P181396	dab-1	M110.5a.1	M110.5	wb|dab-1 encodes an ortholog of the cytoplasmic adaptor protein DISABLED, required for normal molting and meiotic arrest. DAB-1 is also required for EGL-17 secretion from vulval cells, and thus indirectly for normal sex myoblast (SM) migration and egg-lay		0.88774	0.9824	0.91355	0.92716	0.88503	0.919176	0.000615979
wb|Y15E3A.5|ref|NM_171806|ens|Y15E3A.5.1|tc|TC197802	A_12_P102824	Y15E3A.5	Y15E3A.5	Y15E3A.5	wb|none available [Y15E3A.5]		0.97063	0.91952	0.91588	0.84982	0.93751	0.918672	0.000624214
ref|NM_063480|tc|TC193680|tc|TC194632	A_12_P107541	F46C5.2	NM_063480	F46C5.2	ref|Caenorhabditis elegans hypothetical protein (F46C5.2) mRNA, complete cds [NM_063480]		0.64936	0.99234	0.98906	0.97059	0.99185	0.91864	0.000624789
wb|F54E7.2.1|wb|F54E7.2.2|ref|NM_065820|ens|F54E7.2.3	A_12_P104425	rps-12	F54E7.2.1	F54E7.2	wb|rps-12 encodes a small ribosomal subunit S12 protein. by homology, RPS-12 is predicted to function in protein biosynthesis. in C. elegans, RPS-12 activity is required for embryonic and germline development, normal movement, and the overall health of th		0.8803	0.95378	0.94221	0.88199	0.93401	0.918458	0.00062774
wb|F26F4.6|ref|NM_065624|ens|F26F4.6.1|tc|TC190213	A_12_P159945	F26F4.6	F26F4.6	F26F4.6	wb|none available [F26F4.6]		0.90681	0.85604	0.94702	0.94399	0.93796	0.918364	0.000629295
wb|R173.4|ref|NM_171717|gb|FN896254|tc|TC201019	A_12_P101000	flp-26	R173.4	R173.4	wb|none available [R173.4]		0.89579	0.88025	0.95392	0.90795	0.95294	0.91817	0.000632515
wb|F59B8.1a|wb|F59B8.1b|ref|NM_001028078|ref|NM_001028077	A_12_P132180	F59B8.1a	F59B8.1a	F59B8.1	wb|none available [F59B8.1a]		0.92669	0.94258	0.936	0.82668	0.95857	0.918104	0.000633618
wb|H10E21.5|ref|NM_064728|tc|TC183697	A_12_P110354	H10E21.5	H10E21.5	H10E21.5	wb|none available [H10E21.5]		0.92332	0.83136	0.95506	0.91644	0.96237	0.91771	0.000640216
wb|K08E5.2a|wb|K08E5.2b.3|ref|NM_001027502|ref|NM_181984	A_12_P117158	nac-3	K08E5.2a	K08E5.2	wb|nac-3 encodes a high affinity, sodium-coupled dicarboxylate transporter that is one of four C. elegans proteins related to Drosophila Indy and the mammalian NaDC1 and NaDC3 transporters. when expressed in a heterologous system, NAC-3 exhibits high affi		0.84665	0.88603	0.93436	0.96358	0.95719	0.917562	0.000642711
wb|F08B4.6|ref|NM_069090|gb|AB037941|gb|AB038044	A_12_P103879	hst-1	F08B4.6	F08B4.6	wb|hst-1 encodes the C. elegans ortholog of N-deacetylase/N-sulfotransferase (NDST), a bifunctional enzyme that catalyzes N-deacetylation and N-sulfation of N-acetylglucosamine residues in heparan sulfate. loss of hst-1 activity has been reported to resul		0.94973	0.87435	0.91801	0.92684	0.91885	0.917556	0.000642808
wb|W05B10.1|ref|NM_073763|tc|TC197764	A_12_P109159	his-74	W05B10.1	W05B10.1	wb|none available [W05B10.1]		0.86867	0.98133	0.9291	0.90561	0.90205	0.917352	0.000646264
wb|T01C3.6.1|wb|T01C3.6.2|ref|NM_074289|tc|TC200081	A_12_P119855	rps-16	T01C3.6.1	T01C3.6	wb|rps-16 encodes a small ribosomal subunit S16 protein. [Source: WormBase] [T01C3.6.1]		0.83554	0.97106	0.94671	0.88719	0.94599	0.917298	0.000647185
wb|F45D3.4b|wb|F45D3.4a.1|ref|NM_001028760|ref|NM_001028759	A_12_P110356	F45D3.4b	F45D3.4b	F45D3.4	ref|Caenorhabditis elegans hypothetical protein (F45D3.4) mRNA, complete cds [NM_001028760]		0.95962	0.91681	0.90734	0.87413	0.92472	0.916524	0.000660459
wb|T23F11.3a.2|wb|T23F11.3b|wb|T23F11.3a.1|ref|NM_001083181	A_12_P101145	cdka-1	T23F11.3a.2	T23F11.3	wb|cdka-1 encodes the C. elegans ortholog of the cyclin-dependent kinase 5 (CDK5) activator p35/Nck5a. loss of cdka-1 activity via RNAi reveals that CDKA-1 is required to prevent convulsions induced by exposure to the GABA antagonist pentylenetetrazole (P		0.66078	0.99254	0.98601	0.96098	0.98217	0.916496	0.000660991
wb|W10C8.2|ref|NM_058652|gb|U37532|tc|TC184514	A_12_P117064	pop-1	W10C8.2	W10C8.2	wb|pop-1 encodes an HMG box-containing protein that is the sole C. elegans member of the TCF/LEF family of transcription factors. in C. elegans, POP-1 functions as a component of the canonical and noncanonical Wnt signaling pathways that are required for		0.81504	0.98601	0.95876	0.87981	0.94224	0.916372	0.000663105
wb|R07E3.4|ref|NM_077332|tc|TC189980	A_12_P111348	R07E3.4	R07E3.4	R07E3.4	wb|none available [R07E3.4]		0.99214	0.80999	0.89209	0.951	0.93646	0.916336	0.000663731
wb|C14B9.7.2|wb|C14B9.7.1|ref|NM_066373|tc|TC193305	A_12_P119914	rpl-21	C14B9.7.2	C14B9.7	wb|rpl-21 encodes a large ribosomal subunit L21 protein. by homology, RPL-21 is predicted to function in protein biosynthesis. in C. elegans, RPL-21 activity is required for embryonic and germline development. [Source: WormBase] [C14B9.7.2]		0.81453	0.96402	0.95331	0.91246	0.93041	0.914946	0.00068832
wb|H36L18.2.2|wb|H36L18.2.1|ref|NM_077712|tc|TC196311	A_12_P114232	H36L18.2	H36L18.2.2	H36L18.2	ref|Caenorhabditis elegans hypothetical protein (H36L18.2) mRNA, complete cds [NM_077712]		0.95972	0.9533	0.94675	0.75952	0.95521	0.9149	0.000689158
wb|K04D7.4|ref|NM_069462|ens|K04D7.4a	A_12_P104031	K04D7.4	K04D7.4	K04D7.4	wb|none available [K04D7.4]		0.95106	0.77133	0.94431	0.94017	0.96756	0.914886	0.000689408
wb|C14B9.6c|ref|NM_066372|ens|C14B9.6a.1|tc|TC196555	A_12_P172572	gei-8	C14B9.6c	C14B9.6	wb|gei-8 encodes a novel protein highly similar to C. briggsae BP:CBP04038 that contains a glutamine/asparagine (Q/N)-rich ('prion') domain (by the algorithm of Michelitsch and Weissman) and two myb-like DNA-binding domains. interacts with GEX-3 in yeast		0.97695	0.83827	0.88184	0.92961	0.94692	0.914718	0.000692432
wb|H10D18.5|ref|NM_071656|tc|NP949630|tc|TC196729	A_12_P114680	H10D18.5	H10D18.5	H10D18.5	wb|none available [H10D18.5]		0.9432	0.91235	0.93482	0.87472	0.90837	0.914692	0.000692897
wb|Y67D8B.4|ref|NM_067897|ens|Y67D8B.4a|ens|Y67D8B.4b	A_12_P102169	Y67D8B.4	Y67D8B.4	Y67D8B.4	wb|none available [Y67D8B.4]		0.67883	0.97939	0.97606	0.96591	0.97289	0.914616	0.000694315
wb|R13A1.8|ref|NM_068741|tc|TC187646	A_12_P112867	glb-23	R13A1.8	R13A1.8	wb|glb-23 encodes a globin. glb-23 transcription is higher in L3 and dauers than in young adults. glb-23 has no obvious function in mass RNAi assays. [Source: WormBase] [R13A1.8]		0.8543	0.91975	0.94416	0.90423	0.95003	0.914494	0.000696491
ref|NM_058859|tc|TC183580	A_12_P103866	C50F2.8	NM_058859	C50F2.8	ref|Caenorhabditis elegans hypothetical protein (C50F2.8) mRNA, complete cds [NM_058859]		0.92526	0.93641	0.92106	0.85746	0.93185	0.914408	0.000698056
wb|F46G11.4|ref|NM_076573|gb|C44451|tc|TC203657	A_12_P107713	F46G11.4	F46G11.4	F46G11.4	wb|none available [F46G11.4]		0.80984	0.90108	0.95083	0.93651	0.9722	0.914092	0.000703844
wb|C53D5.1b|wb|C53D5.1c.1|wb|C53D5.1c.2|wb|C53D5.1a	A_12_P119149	C53D5.1	C53D5.1b	C53D5.1	wb|none available [C53D5.1a]		0.98501	0.74795	0.94065	0.92992	0.96636	0.913978	0.000705954
wb|C52D10.11|ref|NM_070650|tc|TC194993	A_12_P113950	flp-17	C52D10.11	C52D10.11	wb|flp-17 encodes a FMRFamide-related neuropeptide. FLP-17 displays potent excitatory activity on pharyngeal muscle pumping. a flp-17::gfp promoter fusion is expressed in the ciliated BAG neuron and M5 pharyngeal motoneuron, as well as in male-specific ra		0.98256	0.85142	0.91119	0.85715	0.9666	0.913784	0.000709521
wb|R10D12.8|ref|NM_074062|tc|TC181745	A_12_P114879	R10D12.8	R10D12.8	R10D12.8	wb|none available [R10D12.8]		0.98633	0.77256	0.89713	0.95057	0.95953	0.913224	0.00071996
wb|T24D8.5|ref|NM_076025|tc|TC195868	A_12_P172677	nlp-2	T24D8.5	T24D8.5	wb|none available [T24D8.5]		0.89172	0.92763	0.95338	0.87705	0.91553	0.913062	0.000722988
wb|C08B11.1|ref|NM_063276|tc|TC179928	A_12_P106126	zyg-11	C08B11.1	C08B11.1	wb|zyg-11 encodes a protein containing four diverged leucine-rich repeats and an armadillo-like helical domain and is conserved in metazoa, but not found in Drosophila. during development, ZYG-11 functions as the substrate-recognition subunit for a CUL-2-		0.938	0.91649	0.87506	0.93077	0.90271	0.912606	0.000731618
wb|F57G8.5|ref|NM_074729|tc|TC183158	A_12_P172312	F57G8.5	F57G8.5	F57G8.5	wb|none available [F57G8.5]		0.9012	0.82836	0.93459	0.93624	0.96135	0.912348	0.000736549
wb|C27H6.1|ref|NM_073165|ens|C27H6.1b|tc|TC178180	A_12_P172242	C27H6.1	C27H6.1	C27H6.1	wb|unc-41 encodes an ortholog of Drosophila STONED A (STNA) required for normal locomotion; a beta-strand in the mu-adaptin-like domain of UNC-41 binds the C2A domain of SNT-1, and this binding is required for SNT-1 endocytosis, punctate localization of U		0.94076	0.86918	0.89834	0.89717	0.95605	0.9123	0.000737465
wb|F09A5.4a|ref|NM_077784|tc|TC189881	A_12_P108172	F09A5.4	F09A5.4a	F09A5.4	wb|none available [F09A5.4a]		0.95442	0.93774	0.87898	0.85661	0.93365	0.91228	0.000737849
wb|Y39A1A.24|ref|NM_066938|tc|TC192317	A_12_P113973	Y39A1A.24	Y39A1A.24	Y39A1A.24	wb|none available [Y39A1A.24]		0.97512	0.83062	0.88588	0.91607	0.95102	0.911742	0.000748239
wb|Y41D4B.5.2|wb|Y41D4B.5.1|ref|NM_067714|tc|TC192115	A_12_P119046	rps-28	Y41D4B.5.2	Y41D4B.5	wb|rps-28 encodes a small ribosomal subunit S28 protein. [Source: WormBase] [Y41D4B.5.2]		0.85919	0.92162	0.94435	0.8994	0.93398	0.911708	0.000748895
wb|F56F11.1|ref|NM_065233|tc|TC203121	A_12_P105739	F56F11.1	F56F11.1	F56F11.1	wb|none available [F56F11.1]		0.60277	0.99073	0.9886	0.98301	0.99311	0.911644	0.000750217
wb|ZK593.6.1|wb|ZK593.6.2|ref|NM_069634|ens|ZK593.6a	A_12_P146985	ZK593.6.1	ZK593.6.1	ZK593.6	ref|Caenorhabditis elegans LC3, GABARAP and GATE-16 family member (lgg-2) (lgg-2) mRNA, complete cds [NM_069634]		0.94881	0.93741	0.9259	0.88188	0.86374	0.911548	0.000752012
wb|R10E12.2|ref|NM_066813|tc|TC185629	A_12_P115990	R10E12.2	R10E12.2	R10E12.2	wb|none available [R10E12.2]		0.95789	0.77382	0.95007	0.94431	0.93104	0.911426	0.00075441
wb|C09F12.1|ref|NM_077446|ens|C09F12.1.1|ens|C09F12.1.2	A_12_P102118	C09F12.1	C09F12.1	C09F12.1	wb|clc-1 encodes a claudin homolog, closely similar to CLC-2, that is required for normal cohesion of apical junctions in epithelia; claudins are integral membrane proteins with four transmembrane sequences that are found in mammalian tight junctions (TJs		0.96818	0.89898	0.88874	0.89197	0.90861	0.911296	0.000756945
wb|C48E7.1|ref|NM_059407|gb|FN875872|tc|TC195639	A_12_P106013	C48E7.1	C48E7.1	C48E7.1	wb|none available [C48E7.1]		0.98287	0.84519	0.85821	0.93523	0.93479	0.911258	0.000757698
wb|Y12A6A.2|ref|NM_077880|tc|TC193970	A_12_P113978	Y12A6A.2	Y12A6A.2	Y12A6A.2	wb|none available [Y12A6A.2]		0.71523	0.96502	0.96988	0.94611	0.95734	0.910716	0.000768444
wb|M110.4b|ref|NM_001027089|tc|TC178685	A_12_P133686	ifg-1	M110.4b	M110.4	wb|ifg-1 encodes, by alternative splicing, two orthologs of the translation initiation factor 4F, ribosome/mRNA-bridging subunit (eIF-4G). by homology, IFG-1 is predicted to function in poly(A) tail-dependent translation initiation. loss of ifg-1 activity		0.9325	0.95779	0.89392	0.89611	0.87182	0.910428	0.000774169
wb|F37C12.9.2|wb|F37C12.9.1|ref|NM_066171|gb|FM250196	A_12_P161823	rps-14	F37C12.9.2	F37C12.9	wb|rps-14 encodes a small ribosomal subunit S14 protein. by homology, RPS-14 is predicted to function in protein biosynthesis. in C. elegans, RPS-14 activity is required for embryonic and germline development, as well as the overall health of the animal.		0.88019	0.95094	0.94206	0.85449	0.9243	0.910396	0.000774812
wb|T13C5.6|ref|NM_076639|tc|TC196390	A_12_P117596	T13C5.6	T13C5.6	T13C5.6	wb|none available [T13C5.6]		0.9535	0.89408	0.9041	0.90471	0.8948	0.910238	0.000777985
wb|Y44A6D.2|ref|NM_075610|gb|BJ766330|tc|TC201994	A_12_P118261	Y44A6D.2	Y44A6D.2	Y44A6D.2	wb|none available [Y44A6D.2]		0.98868	0.88229	0.94343	0.80486	0.93176	0.910204	0.000778682
wb|Y67A6A.2|ref|NM_001136327|ref|NM_060206|ens|Y67A6A.2b.3	A_12_P100420	Y67A6A.2	Y67A6A.2	Y67A6A.2	ref|Caenorhabditis elegans Nuclear Hormone Receptor family member (nhr-62) (nhr-62) mRNA, complete cds [NM_001136327]		0.96044	0.87832	0.88264	0.9002	0.9293	0.91018	0.000779156
wb|H02I12.1|ref|NM_069744|ens|H02I12.1.1|ens|H02I12.1.2	A_12_P111050	H02I12.1	H02I12.1	H02I12.1	wb|cbd-1 encodes a large (1319-residue) protein with 12 chitin-binding peritrophin-A domains; cbd-1(RNAi) animals have an osmotically-sensitive embryonic lethal phenotype, perhaps because of defects in chitin and eggshell synthesis; like CEJ-1 and CPG-2,		0.94769	0.98085	0.88737	0.81102	0.92257	0.9099	0.00078483
wb|F15A2.2|ref|NM_077848|gb|AJ512338|tc|TC181217	A_12_P114495	tre-4	F15A2.2	F15A2.2	wb|none available [F15A2.2]		0.95829	0.7961	0.89148	0.94723	0.95617	0.909854	0.000785766
wb|ZK1010.1.2|wb|ZK1010.1.1|ref|NM_067294|tc|TC200733	A_12_P101571	ubq-2	ZK1010.1.2	ZK1010.1	wb|ubq-2 encodes a bifunctional protein that contains two domains. an N-terminal ubiquitin peptide, and a C-terminal large ribosomal subunit protein L40 peptide. [Source: WormBase] [ZK1010.1.2]		0.85623	0.96308	0.94179	0.86771	0.92014	0.90979	0.00078706
ref|NM_058803|tc|TC187989|tc|TC192926	A_12_P118281	F21A9.2	NM_058803	F21A9.2	ref|Caenorhabditis elegans hypothetical protein (F21A9.2) mRNA, complete cds [NM_058803]		0.91894	0.87919	0.92453	0.88772	0.93742	0.90956	0.000791751
wb|C28C12.2|ref|NM_069052|tc|TC194925	A_12_P103458	C28C12.2	C28C12.2	C28C12.2	wb|none available [C28C12.2]		0.87969	0.97377	0.92297	0.88438	0.88623	0.909408	0.00079487
wb|C44B11.4|ref|NM_171094|tc|TC196069	A_12_P103434	C44B11.4	C44B11.4	C44B11.4	wb|none available [C44B11.4]		0.81066	0.95081	0.95174	0.88724	0.94464	0.909018	0.000802925
wb|T11G6.4|ref|NM_069609|tc|TC183130	A_12_P152050	T11G6.4	T11G6.4	T11G6.4	wb|none available [T11G6.4]		0.8336	0.83769	0.92987	0.97669	0.96675	0.90892	0.000804962
wb|F53H10.2a|ref|NM_073368|tc|TC179475	A_12_P104554	F53H10.2	F53H10.2a	F53H10.2	wb|none available [F53H10.2a]		0.94453	0.94387	0.89888	0.82317	0.93239	0.908568	0.000812302
wb|F27C1.4|ref|NM_059190|tc|TC200942	A_12_P115171	F27C1.4	F27C1.4	F27C1.4	wb|none available [F27C1.4]		0.8598	0.8789	0.93204	0.9295	0.94257	0.908562	0.000812424
wb|B0393.1.1|ref|NM_065577|gb|FN897562|tc|TC190865	A_12_P102922	rps-0	B0393.1.1	B0393.1	wb|rps-0 encodes a small ribosomal subunit SA protein that appears to function as both a ribosomal component and a laminin receptor. by homology, RPS-0 is predicted to play roles in protein biosynthesis and cell adhesion. in C. elegans, RPS-0 activity is		0.90273	0.95249	0.9368	0.83602	0.9143	0.908468	0.000814398
wb|T15B7.3|ref|NM_072337|tc|TC188973	A_12_P102451	col-143	T15B7.3	T15B7.3	wb|none available [T15B7.3]		0.84339	0.93389	0.94473	0.91596	0.90301	0.908196	0.000820129
wb|C36E8.2|ref|NM_065401|tc|TC191744	A_12_P119019	glb-11	C36E8.2	C36E8.2	wb|glb-11 encodes a globin. glb-11 transcription is higher in L3 and dauers than in young adults. glb-11 has no obvious function in mass RNAi assays. glb-11 expression is induced by anoxia in a HIF-1 dependent manner, although it is also paradoxically upr		0.74755	0.9863	0.95834	0.88831	0.96046	0.908192	0.000820236
wb|C07D10.4|ref|NM_063151|gb|FN904953|tc|TC186022	A_12_P114884	nas-7	C07D10.4	C07D10.4	wb|nas-7 encodes an astacin-like metalloprotease. a NAS-7::GFP reporter fusion is first expressed in embryos just prior to hatching and, in adult animals, is seen in anterior cells adjacent to the pharyngeal metacarpus and terminal bulb. [Source: WormBase		0.91262	0.82061	0.92994	0.92223	0.95503	0.908086	0.000822461
wb|C07F11.1|ref|NM_001025812|tc|TC178427	A_12_P104567	tol-1	C07F11.1	C07F11.1	wb|tol-1 encodes a predicted transmembrane protein that is the sole C. elegans Toll-like receptor (TLR). TOL-1 is required for proper embryonic development and for pathogen avoidance behavior, and is expressed primarily in the nervous system. [Source: Wor		0.7606	0.92433	0.94808	0.97037	0.93682	0.90804	0.000823449
wb|Y80D3A.10|ref|NM_075286|gb|BJ121668|tc|TC200421	A_12_P168819	nlp-42	Y80D3A.10	Y80D3A.10	wb|none available [Y80D3A.10]		0.94402	0.95427	0.91649	0.90789	0.81734	0.908002	0.000824244
wb|F09C12.1|ref|NM_062550|tc|NP023907|tc|TC184500	A_12_P104245	ggr-3	F09C12.1	F09C12.1	wb|ggr-3 encodes a predicted member of the GABA/ glycine receptor family of ligand-gated chloride channels. expressed in the AVA, AVB, SMDD, DVA, SIAD, and in some other neurons of the nerve ring. [Source: WormBase] [F09C12.1]		0.72226	0.93276	0.96432	0.93417	0.98547	0.907796	0.000828654
ref|NM_063067|gb|C47650|tc|TC207223|tc|TC201130	A_12_P167469	rpl-33	NM_063067	F10E7.7	ref|Caenorhabditis elegans Ribosomal Protein, Large subunit family member (rpl-33) (rpl-33) mRNA, complete cds [NM_063067]		0.80087	0.96192	0.95529	0.89643	0.92316	0.907534	0.000834243
wb|C27H5.1|ref|NM_063089|gb|FN894771|tc|TC199507	A_12_P106359	pdl-1	C27H5.1	C27H5.1	wb|pdl-1 encodes the C. elegans ortholog of the mammalian cGMP phosphodiesterase delta subunit (PDE6D). genetic analyses indicate that pdl-1 plays a role in regulating gustatory plasticity. [Source: WormBase] [C27H5.1]		0.9065	0.91142	0.93444	0.84276	0.94072	0.907168	0.00084213
wb|F26D10.3.1|ref|NM_070667|tc|TC204257	A_12_P100943	hsp-1	F26D10.3.1	F26D10.3	wb|hsp-1 encodes hsp70A, a member of the heat shock family of proteins. hsp70A is closely related to the Drosophila heat inducible hsp70s and the S. cerevisiae SSA hsp70 subfamily. the hsp-1 gene is normally expressed throughout development and upon heat-		0.78048	0.97125	0.93543	0.93821	0.90986	0.907046	0.000844788
wb|C37H5.1|ref|NM_071899	A_12_P100149	nex-4	C37H5.1	C37H5.1	wb|nex-4 encodes a predicted annexin. [Source: WormBase] [C37H5.1]		0.84849	0.96279	0.95136	0.80825	0.96327	0.906832	0.000849449
wb|R107.8|ref|NM_066606|tc|TC178349	A_12_P106788	lin-12	R107.8	R107.8	wb|The lin-12 gene encodes a member of the Notch/LIN-12/glp-1 transmembrane receptor family that affects cell fate specification events during development, notably including the anchor cell, secondary vulval precursor cells, and the embryonic ABplp lineag		0.97685	0.81406	0.91492	0.92987	0.89833	0.906806	0.000850012
ref|NM_058437|ens|Y48G8AR.2.2|ens|Y48G8AR.2.1|tc|NP949569	A_12_P112354	Y48G8AR.2	NM_058437	Y48G8AR.2	ref|Caenorhabditis elegans hypothetical protein (Y48G8AR.2) mRNA, complete cds [NM_058437]		0.89274	0.92976	0.9538	0.83018	0.92505	0.906306	0.000860997
wb|ZK757.2|ref|NM_066789|tc|TC190180	A_12_P105313	ZK757.2	ZK757.2	ZK757.2	wb|none available [ZK757.2]		0.68576	0.94526	0.9644	0.96294	0.96959	0.90559	0.000877001
wb|T20B3.14|ref|NM_182405|gb|BJ770833|tc|TC204960	A_12_P117325	T20B3.14	T20B3.14	T20B3.14	wb|none available [T20B3.14]		0.95931	0.80007	0.95247	0.92807	0.88737	0.905458	0.000879941
wb|C05D10.2c|wb|C05D10.2a|ref|NM_171145|ref|NM_171144	A_12_P119050	C05D10.2	C05D10.2c	C05D10.2	wb|none available [C05D10.2a]		0.60481	0.97203	0.9785	0.98104	0.98957	0.90519	0.000886079
wb|E04A4.8.3|wb|E04A4.8.2|wb|E04A4.8.1|ref|NM_068229	A_12_P178579	rpl-20	E04A4.8.3	E04A4.8	wb|rpl-20 encodes a large ribosomal subunit L18a protein. [Source: WormBase] [E04A4.8.3]		0.8647	0.96951	0.93593	0.88884	0.86685	0.905166	0.000886543
wb|Y54G11A.10a|wb|Y54G11A.10b|ref|NM_001129192|ref|NM_064581	A_12_P114631	lin-7	Y54G11A.10a	Y54G11A.10	wb|lin-7 encodes a protein that contains a PDZ domain and an L27 domain, two protein interaction domains that likely serve as organizational centers for large macromolecular complexes in polarized cells. LIN-7 is required for proper basolateral localizati		0.83768	0.97132	0.94012	0.86373	0.91274	0.905118	0.000887637
wb|T05F1.3.1|wb|T05F1.3.2|ref|NM_060154|gb|AF016512	A_12_P157801	rps-19	T05F1.3.1	T05F1.3	wb|rps-19 encodes a small ribosomal subunit S19 protein, orthologous to human RPS19 (OMIM:603474, mutated in Diamond-Blackfan anemia). [Source: WormBase] [T05F1.3.1]		0.89528	0.93893	0.92811	0.86336	0.89917	0.90497	0.000891001
wb|F22E12.4d|wb|F22E12.4a.1|wb|F22E12.4b.1|ref|NM_001028663	A_12_P103101	egl-9	F22E12.4d	F22E12.4	wb|egl-9 encodes a dioxygenase that negatively regulates hypoxia inducible factor (hif-1) by hydroxylating prolyl residues in HIF-1. [Source: WormBase] [F22E12.4d]		0.6199	0.96612	0.96512	0.9855	0.98535	0.904398	0.000904217
wb|C06B8.8.1|wb|C06B8.8.4|wb|C06B8.8.3|wb|C06B8.8.5	A_12_P119464	rpl-38	C06B8.8.1	C06B8.8	wb|rpl-38 encodes a large ribosomal subunit L38 protein. [Source: WormBase] [C06B8.8.1]		0.86582	0.92243	0.93463	0.86468	0.93425	0.904362	0.000904975
wb|R07A4.1|ref|NM_077394|gb|AF005246|tc|TC181464	A_12_P103200	egl-36	R07A4.1	R07A4.1	wb|egl-36 encodes a Shaw-type voltage-gated potassium channel that regulates egg laying and defecation. expression of egl-36::gfp reporters is observed in several different cell types including muscle cells such as the uterine and vulval egg-laying muscle		0.74653	0.91106	0.95319	0.9415	0.96911	0.904278	0.000906943
wb|F20B6.8c.3|wb|F20B6.8b|wb|F20B6.8c.4|wb|F20B6.8c.1	A_12_P156640	hpk-1	F20B6.8c.3	F20B6.8	wb|hpk-1 encodes a predicted dual-specificity protein kinase with distant homology to the vertebrate protein kinase DYRK1A and the Drosophila homolog mini-brain. increased expression of DYRK1A is implicated in the neuropathology of trisomy 21/Down syndrom		0.85705	0.93173	0.91111	0.89207	0.92844	0.90408	0.000911522
wb|T02C5.3a|wb|T02C5.3b|ref|NM_001129703|ref|NM_076078	A_12_P133995	igcm-3	T02C5.3a	T02C5.3	wb|igcm-3 encodes protein containing an immunoglobulin-like domain. loss of igcm-3 activity via RNAi results in a moderate increase in fat content, suggesting that igcm-3 may play a role in regulating lipid metabolism. [Source: WormBase] [T02C5.3a]		0.97073	0.88532	0.88451	0.94813	0.83169	0.904076	0.000911622
wb|Y71G12B.4|ref|NM_058497|tc|TC196223|tc|TC188714	A_12_P158857	Y71G12B.4	Y71G12B.4	Y71G12B.4	wb|none available [Y71G12B.4]		0.97196	0.90631	0.89949	0.82344	0.91888	0.904016	0.000913021
wb|Y34D9A.2|ref|NM_058414|tc|TC188572	A_12_P103251	Y34D9A.2	Y34D9A.2	Y34D9A.2	wb|none available [Y34D9A.2]		0.54027	0.99551	0.99454	0.99745	0.99122	0.903798	0.000918242
wb|ZC247.3|ref|NM_060295|gb|X54355|tc|TC194689	A_12_P111260	lin-11	ZC247.3	ZC247.3	wb|lin-11 encodes a predicted LIM homeodomain transcription factor that affects vulval development, neuronal development and fate specification, utse cell differentiation, and fertility. it is expressed in some neurons, the vulva, pi cells and their proge		0.93709	0.93722	0.9062	0.84233	0.89603	0.903774	0.00091868
wb|R10E11.1c|ref|NM_001129239|tc|TC191699|tc|TC192002	A_12_P174967	cbp-1	R10E11.1c	R10E11.1	wb|cbp-1 encodes a homolog of the mammalian transcriptional cofactors CBP (OMIM:600140) and p300 (E1A-BINDING PROTEIN, 300-KD. OMIM:602700) that have been shown to possess histone acetyltransferase activity, and which, when mutated, lead to Rubinstein-Tay		0.78792	0.92488	0.92152	0.92085	0.96124	0.903282	0.000930302
wb|R102.2|ref|NM_069574|gb|BJ113517|tc|TC199144	A_12_P101826	R102.2	R102.2	R102.2	wb|none available [R102.2]		0.90721	0.88616	0.94099	0.88236	0.8989	0.903124	0.000934047
ref|NM_064683|ref|NM_182143|ens|E01F3.1d|ens|E01F3.1c	A_12_P101975	pde-3	NM_064683	E01F3.1	ref|Caenorhabditis elegans PhosphoDiEsterase family member (pde-3) (pde-3) mRNA, complete cds [NM_064683]		0.74296	0.96221	0.92259	0.9303	0.95731	0.903074	0.000935264
wb|R10E11.4|ref|NM_066763|gb|AJ005867|tc|TC186085	A_12_P104892	sqv-3	R10E11.4	R10E11.4	wb|sqv-3 encodes a beta(1,4)-galactosyltransferase, biochemically active in vitro, that is required for cytokinesis of one-cell embryos, vulval morphogenesis, and chondroitin synthesis. SQV-3 is orthologous to human human galactosyltransferase I (B4GALT7.		0.93321	0.8076	0.89907	0.96889	0.90516	0.902786	0.000942143
wb|F56F3.6.1|ref|NM_065510|ens|F56F3.6|gb|AB009658	A_12_P100566	F56F3.6.1	F56F3.6.1	F56F3.6	ref|Caenorhabditis elegans INSulin related family member (ins-17) (ins-17) mRNA, complete cds [NM_065510]		0.797	0.92905	0.94793	0.8977	0.94218	0.902772	0.00094248
wb|F47B10.8|ref|NM_077422|ens|F47B10.8d|ens|F47B10.8b	A_12_P119989	F47B10.8	F47B10.8	F47B10.8	ref|Caenorhabditis elegans hypothetical protein (F47B10.8) mRNA, complete cds [NM_077422]		0.75866	0.96137	0.95418	0.88533	0.95234	0.902376	0.00095205
ref|NM_063505|gb|AJ512489|gb|FN875713|tc|TC195271	A_12_P104631	cal-2	NM_063505	C18E9.1	ref|Caenorhabditis elegans CALmodulin related genes family member (cal-2) (cal-2) mRNA, complete cds [NM_063505]		0.98011	0.82652	0.90772	0.82981	0.96594	0.90202	0.000960711
wb|C02C6.3d.1|wb|C02C6.3d.2|wb|C02C6.3a|ref|NM_001129621	A_12_P135016	C02C6.3	C02C6.3d.1	C02C6.3	wb|none available [C02C6.3a]		0.95065	0.81909	0.90094	0.92154	0.91774	0.901992	0.000961387
wb|ZK1127.10.2|wb|ZK1127.10.1|ref|NM_063048|tc|TC185721	A_12_P100316	ZK1127.10	ZK1127.10.2	ZK1127.10	wb|cth-2 encodes a putative cystathionine gamma-lyase. CTH-2 is orthologous to human CTH (OMIM:607657, mutated in cystathioninuria), extremely similar to its paralog CTH-1, and also paralogous to C12C8.2. either CTH-2, or CTH-1, or both proteins weakly in		0.88968	0.90118	0.91005	0.91527	0.89324	0.901884	0.000964025
wb|K08D12.3a.1|ref|NM_171273|tc|TC195632	A_12_P117199	K08D12.3	K08D12.3a.1	K08D12.3	wb|K08D12.3 is orthologous to human ZNF9 (CNBP. OMIM:116955, mutated in myotonic dystrophy type 2) and ZCCHC13. like ZNF9, K08D12.3 is most conspicuously expressed in muscle cells. K08D12.3 is required for normal locomotion in mass RNAi assays, as well as		0.82799	0.96024	0.93036	0.86914	0.92125	0.901796	0.000966195
wb|F25B3.1|ref|NM_073067|tc|TC179471	A_12_P116571	ehbp-1	F25B3.1	F25B3.1	wb|ehbp-1 encodes a calponin homology (CH) domain-containing protein orthologous to mammalian Ehbp1. like its mammalian counterpart, EHBP-1 activity is required for proper intracellular protein transport, including cargo-specific endocytic recycling and t		0.96808	0.88042	0.87639	0.87551	0.90654	0.901388	0.000976267
wb|C04F6.1.1|wb|C04F6.1.2|wb|C04F6.1.3|ref|NM_076188	A_12_P141565	C04F6.1.1	C04F6.1.1	C04F6.1	ref|Caenorhabditis elegans VITellogenin structural genes (yolk protein genes) family member (vit-5) (vit-5) mRNA, complete cds [NM_076188]		0.87887	0.94232	0.92556	0.92823	0.83007	0.90101	0.000985691
wb|R02F2.1a.1|ref|NM_065775|tc|TC197793	A_12_P114472	R02F2.1	R02F2.1a.1	R02F2.1	ref|Caenorhabditis elegans hypothetical protein (R02F2.1) mRNA, complete cds [NM_065775]		0.78976	0.98227	0.92781	0.89505	0.90774	0.900526	0.000997885
wb|T12D8.2.1|wb|T12D8.2.2|ref|NM_067417|tc|TC192634	A_12_P153235	drr-2	T12D8.2.1	T12D8.2	ref|Caenorhabditis elegans Dietary Restriction Response (WT but not eat-2 lifespan increased) family member (drr-2) (drr-2) mRNA, complete cds [NM_067417]		0.20065	0.07462	0.04139	0.01624	0.06739	0.080058	0.00099709
ref|NM_059727|tc|TC178702	A_12_P113913	F29D11.2	NM_059727	F29D11.2	ref|Caenorhabditis elegans hypothetical protein (F29D11.2) mRNA, complete cds [NM_059727]		0.04781	0.27593	0.02458	0.0251	0.02402	0.079488	0.000982788
wb|R07E5.1|ref|NM_065492|tc|TC179866	A_12_P116914	R07E5.1	R07E5.1	R07E5.1	wb|none available [R07E5.1]		0.07198	0.0888	0.05938	0.14412	0.03285	0.079426	0.000981206
wb|F11G11.4|ref|NM_062475|gb|FN886509|tc|TC201722	A_12_P109914	F11G11.4	F11G11.4	F11G11.4	wb|none available [F11G11.4]		0.00774	0.185	0.02557	0.15139	0.02378	0.078696	0.000963178
wb|C25A8.2|wb|R02D5.7|ref|NM_068682|ref|NM_074191	A_12_P143490	C25A8.2	C25A8.2	C25A8.2	wb|none available [C25A8.2]		0.09471	0.00871	0.02641	0.23856	0.02228	0.078134	0.000949501
wb|T28H11.5|wb|K07F5.11|ref|NM_068297|ref|NM_069367	A_12_P118575	ssq-2	T28H11.5	T28H11.5	wb|none available [T28H11.5]		0.02732	0.06452	0.08914	0.12039	0.0892	0.078114	0.000948992
wb|K01G5.1.2|wb|K01G5.1.1|ref|NM_066974|ens|K01G5.1	A_12_P159180	K01G5.1.2	K01G5.1.2	K01G5.1	ref|Caenorhabditis elegans RiNg Finger protein family member (rnf-113) (rnf-113) mRNA, complete cds [NM_066974]		0.17852	0.06839	0.01566	0.02447	0.1007	0.077548	0.000935407
wb|C26E6.12|ref|NM_065641|tc|TC185794	A_12_P110931	C26E6.12	C26E6.12	C26E6.12	wb|none available [C26E6.12]		0.0369	0.07126	0.04924	0.13302	0.09707	0.077498	0.000934206
wb|C34F6.8.2|wb|C34F6.8.3|wb|C34F6.8.1|ref|NM_077474	A_12_P110300	C34F6.8	C34F6.8.2	C34F6.8	ref|Caenorhabditis elegans hypothetical protein (C34F6.8) mRNA, complete cds [NM_077474]		0.01549	0.05228	0.07779	0.07898	0.16186	0.07728	0.000929028
wb|K11H3.4|ref|NM_066783|ens|K11H3.8a|ens|K11H3.8b	A_12_P108150	K11H3.4	K11H3.4	K11H3.4	wb|none available [K11H3.4]		0.0471	0.23441	0.03388	0.01183	0.05463	0.07637	0.000907697
wb|T23G11.1|ref|NM_059744|tc|TC198798	A_12_P102680	T23G11.1	T23G11.1	T23G11.1	wb|none available [T23G11.1]		0.1773	0.00106	0.00499	0.17671	0.02117	0.076246	0.000904825
wb|T24H7.2.1|wb|T24H7.2.2|ref|NM_062848|tc|TC179357	A_12_P155485	T24H7.2	T24H7.2.1	T24H7.2	wb|T24H7.2 encodes an ortholog of hypoxia-upregulated vertebrate proteins such as human HYOU1. T24H7.2, its C. elegans paralog T14G8.3, and HYOU1 are ER resident hsp70 family molecular chaperone homologs. the grp (glucose regulated protein) 170 family is		0.29027	0.01133	0.01387	0.0242	0.03624	0.075182	0.000880526
wb|C33G8.4|ref|NM_072372|gb|EC011687|tc|TC203694	A_12_P113259	C33G8.4	C33G8.4	C33G8.4	wb|none available [C33G8.4]		0.05097	0.01411	0.08449	0.03285	0.19128	0.07474	0.000870573
wb|T03E6.7.1|wb|T03E6.7.2|ref|NM_074798|tc|TC187898	A_12_P153340	cpl-1	T03E6.7.1	T03E6.7	wb|cpl-1 encodes a member of the cathepsin L-like cysteine protease family required for embryonic viability and normal growth. expressed in eggshells and throughout early embryos, accumulates in intestinal cells during late embryogenesis, and expressed in		0.29006	0.01973	0.02321	0.00122	0.03444	0.073732	0.000848354
wb|F23F1.7|ref|NM_061242|tc|TC197366	A_12_P104987	F23F1.7	F23F1.7	F23F1.7	wb|none available [F23F1.7]		0.10083	0.01495	0.07329	0.02075	0.15779	0.073522	0.000843752
wb|F52H3.6|wb|ZK938.1|ref|NM_063766|ref|NM_063716	A_12_P108563	F52H3.6	F52H3.6	F52H3.6	wb|none available [F52H3.6]		0.03578	0.07301	0.02214	0.20803	0.02414	0.07262	0.000824392
ref|NM_062607|gb|FN905620|tc|TC190315	A_12_P109218	agt-2	NM_062607	F09E5.13	ref|Caenorhabditis elegans AlkylGuanine DNA alkylTransferase family member (agt-2) (agt-2) mRNA, complete cds [NM_062607]		0.14212	0.00784	0.00838	0.19885	0.00572	0.072582	0.000823592
ref|NM_070435|tc|TC187577	A_12_P154590	Y40H7A.10	NM_070435	Y40H7A.10	ref|Caenorhabditis elegans hypothetical protein (Y40H7A.10) mRNA, complete cds [NM_070435]		0.01743	0.02699	0.05404	0.03036	0.23261	0.072286	0.000817331
wb|T21G5.4|ref|NM_059564|tc|TC190928	A_12_P110837	T21G5.4	T21G5.4	T21G5.4	wb|none available [T21G5.4]		0.03782	0.02283	0.04707	0.2032	0.04945	0.072074	0.000812866
wb|ZK1098.1|ref|NM_066697|tc|TC180456	A_12_P107093	ZK1098.1	ZK1098.1	ZK1098.1	wb|ZK1098.1 encodes a protein, with multiple WW/rsp5/WWP domains and FF domains, required for embryonic viability and for normally high rates of postembryonic growth. [Source: WormBase] [ZK1098.1]		0.22277	0.01433	0.00827	0.10871	0.00365	0.071546	0.000801874
wb|F07E5.4|ref|NM_061765|tc|TC203969	A_12_P109261	F07E5.4	F07E5.4	F07E5.4	wb|none available [F07E5.4]		0.12347	0.04643	0.05454	0.10048	0.0298	0.070944	0.000789475
wb|F38E11.1|ref|NM_069266|gb|EC022139|tc|TC203581	A_12_P162722	hsp-12.3	F38E11.1	F38E11.1	wb|hsp-12.3 encodes a small heat-shock protein that forms heterotetramers with HSP-12.2 and has no chaperone-like activity. structurally, HSP-12.3 is mostly a beta-sheet. at least one HSP-12 (which may or may not be HSP-12.2) is ubiquitously expressed in		0.06902	0.03109	0.06391	0.00966	0.18079	0.070894	0.000788463
wb|T12A2.8.2	A_12_P146556	T12A2.8	T12A2.8.2	T12A2.8	Unknown		0.23073	0.10795	0.00262	0.0036	0.00856	0.070692	0.00078437
wb|C34B7.2|ref|NM_059865	A_12_P113875	C34B7.2	C34B7.2	C34B7.2	wb|none available [C34B7.2]		0.07453	0.04533	0.05168	0.06731	0.11376	0.070522	0.000780902
wb|C07G2.3a|wb|C07G2.3b.5|wb|C07G2.3b.6|wb|C07G2.3b.4	A_12_P169539	C07G2.3a	C07G2.3a	C07G2.3	wb|cct-5 encodes, by alternative splicing, two isoforms of a putative epsilon subunit of the eukaryotic cytosolic ('T complex') chaperonin, orthologous to human CCT5 (OMIM:610150, mutated in sensory neuropathy with spastic paraplegia); CCT-5 represses SKN		0.13488	0.19068	0.0091	0.00222	0.01353	0.070082	0.000772075
wb|C24D10.7.1|wb|C24D10.7.2|ref|NM_068329|tc|TC203857	A_12_P114398	C24D10.7.1	C24D10.7.1	C24D10.7	ref|Caenorhabditis elegans Nematode Specific Peptide family, group D family member (nspd-3) (nspd-3) mRNA, complete cds [NM_068329]		0.17292	0.0319	0.03437	0.0586	0.04849	0.069256	0.000755707
wb|C07D10.5|ref|NM_063146|ens|C07D10.5.2|ens|C07D10.5.1	A_12_P102420	C07D10.5	C07D10.5	C07D10.5	wb|none available [C07D10.5]		0.14416	0.02812	0.03822	0.09502	0.03908	0.06892	0.000749142
wb|Y73F8A.25b|ref|NM_182296|tc|TC188777	A_12_P115007	Y73F8A.25	Y73F8A.25b	Y73F8A.25	ref|Caenorhabditis elegans hypothetical protein (Y73F8A.25) mRNA, complete cds [NM_182296]		0.18484	0.03271	0.02027	0.05324	0.05223	0.068658	0.000744067
ref|NM_075817|tc|TC178104	A_12_P139931	R193.2	NM_075817	R193.2	ref|Caenorhabditis elegans hypothetical protein (R193.2) mRNA, complete cds [NM_075817]		0.17342	0.01908	0.03491	0.10234	0.01344	0.068638	0.000743681
wb|C18G1.2a|wb|C18G1.2b|ref|NM_071882|ref|NM_001129384	A_12_P118524	elt-7	C18G1.2a	C18G1.2	wb|none available [C18G1.2a]		0.01396	0.21122	0.04787	0.03423	0.03321	0.068098	0.00073332
wb|Y59A8B.20|ref|NM_075119|gb|EF495354|tc|TC193656	A_12_P131757	lon-8	Y59A8B.20	Y59A8B.20	wb|lon-8 encodes a secreted protein, conserved among nematodes, that inhibits body elongation during larval and early adult growth, probably by limiting cell size rather than nuclear ploidy or cell number. LON-8 is also required for normal ray morphology		0.13509	0.01992	0.03232	0.09549	0.05574	0.067712	0.000725981
ref|NM_065402|tc|TC196327	A_12_P138015	C36E8.1	NM_065402	C36E8.1	ref|Caenorhabditis elegans hypothetical protein (C36E8.1) mRNA, complete cds [NM_065402]		0.0992	0.12671	0.02229	0.00573	0.07787	0.06636	0.000700845
wb|Y47G6A.3|ref|NM_058782|ens|Y47G6A.3.1|ens|Y47G6A.3.2	A_12_P115439	Y47G6A.3	Y47G6A.3	Y47G6A.3	wb|none available [Y47G6A.3]		0.06229	0.01094	0.00712	0.22741	0.02051	0.065654	0.000688055
wb|C14F11.6|ref|NM_076645|ens|C14F11.6.2|ens|C14F11.6.1	A_12_P112300	C14F11.6	C14F11.6	C14F11.6	wb|none available [C14F11.6]		0.12071	0.03613	0.04169	0.00403	0.12466	0.065444	0.000684274
wb|C07E3.9|ref|NM_063827|gb|FN902835|tc|TC199960	A_12_P115920	C07E3.9	C07E3.9	C07E3.9	wb|none available [C07E3.9]		0.11949	0.01504	0.05164	0.05319	0.08731	0.065334	0.000682305
wb|C24D10.8|wb|C24D10.7.1|wb|C24D10.7.2|wb|ZK337.6	A_12_P180969	C24D10.8	C24D10.8	C24D10.8	wb|none available [C24D10.8]		0.07055	0.06707	0.05297	0.09464	0.03831	0.064708	0.000671215
ref|NM_060534|tc|TC192960	A_12_P100567	K08C9.2	NM_060534	K08C9.2	ref|Caenorhabditis elegans hypothetical protein (K08C9.2) mRNA, complete cds [NM_060534]		0.16292	0.03487	0.01246	0.06587	0.03735	0.062694	0.000636669
wb|T27A3.3|ref|NM_059361|tc|TC200647	A_12_P115414	ssp-16	T27A3.3	T27A3.3	wb|none available [T27A3.3]		0.04119	0.01834	0.04813	0.16838	0.03606	0.06242	0.000632098
wb|M03A8.1|ref|NM_076745	A_12_P166919	dhs-28	M03A8.1	M03A8.1	wb|dhs-28 encodes an ortholog of human 17-BETA-HYDROXYSTEROID DEHYDROGENASE 4 (HSD17B4. OMIM:601860, mutated in D-bifunctional protein deficiency), which contains a C-terminal SCP-2 sterol transfer domain. the deletion allele dhs-28(ok450) is superficiall		0.24429	0.00481	0.01974	0.0026	0.02881	0.06005	0.000593815
wb|C34D4.3|ref|NM_068723|tc|TC201676	A_12_P115907	C34D4.3	C34D4.3	C34D4.3	wb|none available [C34D4.3]		0.04333	0.02512	0.0343	0.07532	0.12206	0.060026	0.000593418
wb|Y73F8A.6|ref|NM_070441|tc|TC190157	A_12_P103038	ccg-1	Y73F8A.6	Y73F8A.6	wb|none available [Y73F8A.6]		0.08136	0.00678	0.02378	0.00366	0.18424	0.059964	0.000592456
wb|T22B3.3|ref|NM_069815|gb|CK589200|tc|TC197230	A_12_P119622	T22B3.3	T22B3.3	T22B3.3	wb|none available [T22B3.3]		0.08544	0.01805	0.01082	0.1808	0.00125	0.059272	0.000581707
wb|F54F7.3|ref|NM_077577|tc|TC196811	A_12_P104884	F54F7.3	F54F7.3	F54F7.3	wb|none available [F54F7.3]		0.06994	0.01143	0.02683	0.05695	0.12978	0.058986	0.00057731
wb|C10F3.7|ref|NM_182404|tc|TC196895	A_12_P120077	C10F3.7	C10F3.7	C10F3.7	wb|none available [C10F3.7]		0.19269	0.00377	0.01787	0.00106	0.07883	0.058844	0.000575151
wb|H04M03.4|ref|NM_068483|gb|AJ871144|tc|TC195541	A_12_P102765	glf-1	H04M03.4	H04M03.4	wb|glf-1 encodes a UDP-galactopyranose mutase predicted to synthesize galactofuranose (Gal(f)) as a nucleotide sugar (UDP-Gal(f)). recombinant GLF-1 has biochemical activity either in vivo (expressed in E. coli) or in vitro. orthologs of GLF-1 are found i		0.11643	0.04582	0.05659	0.01024	0.06434	0.058684	0.000572706
wb|C29F9.2|ref|NM_064750|gb|AF292048|tc|TC198379	A_12_P118060	C29F9.2	C29F9.2	C29F9.2	wb|none available [C29F9.2]		0.04822	0.04152	0.0885	0.01157	0.10067	0.058096	0.000563844
wb|T13F2.6|ref|NM_069344	A_12_P111969	T13F2.6	T13F2.6	T13F2.6	wb|none available [T13F2.6]		0.04221	0.11567	0.04192	0.04676	0.04274	0.05786	0.000560322
wb|K01D12.15|ref|NM_073701|gb|AV202622|tc|TC203792	A_12_P149990	K01D12.15	K01D12.15	K01D12.15	wb|none available [K01D12.15]		0.13468	0.00988	0.00926	0.12198	0.01111	0.057382	0.000553258
wb|ZK938.1|wb|F52H3.6|ref|NM_063716|ref|NM_063766	A_12_P114293	ZK938.1	ZK938.1	ZK938.1	wb|none available [ZK938.1]		0.00244	0.0897	0.02115	0.15203	0.02138	0.05734	0.000552641
wb|T27E7.1|wb|F07E5.4|ref|NM_070358|ref|NM_061765	A_12_P112703	T27E7.1	T27E7.1	T27E7.1	wb|none available [T27E7.1]		0.073	0.03558	0.00682	0.15187	0.01524	0.056502	0.000540456
wb|Y71G12B.25|ref|NM_058491|tc|TC184285	A_12_P177674	Y71G12B.25	Y71G12B.25	Y71G12B.25	wb|none available [Y71G12B.25]		0.09155	0.06222	0.07718	0.03402	0.01698	0.05639	0.000538842
wb|F59C6.11|ref|NM_060355|tc|TC193530	A_12_P107364	F59C6.11	F59C6.11	F59C6.11	wb|F59C6.11 encodes a claudin homolog that may be required for normal cohesion of apical junctions in epithelia. F59C6.11 is worm-specific, with obvious homologs only in C. elegans. F59C6.11 has no obvious function in mass RNAi assays. claudins are integr		0.00285	0.09248	0.05873	0.01109	0.11163	0.055356	0.000524195
wb|ZK822.4|ref|NM_069857|tc|TC184157	A_12_P110047	ZK822.4	ZK822.4	ZK822.4	wb|none available [ZK822.4]		0.20432	0.00116	0.00849	0.03057	0.03115	0.055138	0.000521163
wb|F54H12.1a|wb|F54H12.1c.2|wb|F54H12.1b|wb|F54H12.1c.1	A_12_P143116	aco-2	F54H12.1a	F54H12.1	wb|aco-2 encodes an aconitase homolog that is required for embryonic viability, fertility, locomotion, and vulval morphogenesis, and perhaps for normal lifespan. ACO-2 is predicted to be mitochondrial. [Source: WormBase] [F54H12.1a]		0.09543	0.02266	0.04527	0.01066	0.09899	0.054602	0.000513744
wb|T15B7.1.2|wb|T15B7.1.6|wb|T15B7.1.3|wb|T15B7.1.4	A_12_P111364	T15B7.1.2	T15B7.1.2	T15B7.1	Unknown		0.00836	0.04837	0.08659	0.02654	0.09848	0.053668	0.000501067
wb|T01B11.2a.1|wb|T01B11.2a.2|ref|NM_001028175|tc|TC183845	A_12_P155306	aminotransferase	T01B11.2a.1	T01B11.2	ref|Caenorhabditis elegans hypothetical protein (aminotransferase) mRNA, complete cds [NM_001028175]		0.12132	0.01585	0.02976	0.04501	0.05385	0.053158	0.000494269
wb|C47E8.7.1|wb|C47E8.7.2|wb|C47E8.7.3|ref|NM_074227	A_12_P133436	unc-112	C47E8.7.1	C47E8.7	wb|The unc-112 gene encodes a pleckstrin homology domain-containing protein, orthologous to human Mitogen inducible gene-2, that is required for assembly of muscle dense bodies and M lines during embryogenesis. UNC-112 is a dense body/M-line component and		0.06076	0.07375	0.03148	0.00674	0.09153	0.052852	0.000490229
wb|Y47D3A.29|ref|NM_067036|ens|Y47D3A.29b|ens|Y47D3A.29a	A_12_P110370	Y47D3A.29	Y47D3A.29	Y47D3A.29	wb|Y47D3A.29 encodes the catalytic subunit of DNA polymerase alpha; large-scale RNAi screens indicate that Y47D3A.29 activity is essential for embryogenesis and required specifically for normal pronuclear migration, as well as normal nuclear position and		0.02396	0.06058	0.02969	0.025	0.12421	0.052688	0.000488079
ref|NM_073473	A_12_P105809	T03F7.7	NM_073473	T03F7.7	ref|Caenorhabditis elegans hypothetical protein (T03F7.7) mRNA, complete cds [NM_073473]		0.14722	0.01466	0.02256	0.01035	0.0658	0.052118	0.000480671
wb|ZC477.1|wb|T28H11.1|ref|NM_068712|ref|NM_068303	A_12_P103566	ssq-3	ZC477.1	ZC477.1	wb|none available [ZC477.1]		0.07249	0.06474	0.04733	0.02351	0.05023	0.05166	0.000474787
ref|NM_001027684|ref|NM_001027682|ref|NM_001027683|ens|Y39E4B.3c.1	A_12_P145845	pqn-83	NM_001027684	Y39E4B.3	ref|Caenorhabditis elegans Prion-like-(Q/N-rich)-domain-bearing protein family member (pqn-83) (pqn-83) mRNA, complete cds [NM_001027684]		0.04934	0.06881	0.07012	0.03105	0.03696	0.051256	0.000469656
wb|C38D4.6b.2|wb|C38D4.6b.1|ref|NM_001026039|ref|NM_001026038	A_12_P143876	pal-1	C38D4.6b.2	C38D4.6	wb|pal-1 encodes a homeodomain protein that is the C. elegans Caudal ortholog. PAL-1 is required maternally and embryonically for specification of the C and D posterior blastomere fates and thus, for proper bodywall muscle and hypodermal development durin		0.10613	0.01763	0.04112	0.00143	0.08866	0.050994	0.00046636
wb|K12D12.3|ref|NM_064134|gb|FN901394|tc|TC188148	A_12_P102646	col-84	K12D12.3	K12D12.3	wb|none available [K12D12.3]		0.00173	0.03177	0.08796	0.01926	0.1137	0.050884	0.000464981
ref|NM_065485|tc|TC197110|tc|TC197834	A_12_P112137	Glutaredoxin	NM_065485	R07E5.4	ref|Caenorhabditis elegans hypothetical protein (Glutaredoxin) mRNA, complete cds [NM_065485]		0.07422	0.02425	0.06643	0.00955	0.07865	0.05062	0.000461685
wb|C14B1.8|ref|NM_065352|tc|TC193194	A_12_P108146	C14B1.8	C14B1.8	C14B1.8	wb|C14B1.8 encodes a coiled-coil protein. [Source: WormBase] [C14B1.8]		0.04526	0.00745	0.01166	0.14587	0.04139	0.050326	0.000458046
wb|Y108G3AL.2|ref|NM_070747|tc|TC188565	A_12_P118307	Y108G3AL.2	Y108G3AL.2	Y108G3AL.2	wb|none available [Y108G3AL.2]		0.20564	0.00226	0.00152	0.038	0.00269	0.050022	0.000454315
wb|F36F2.1|ref|NM_060025|ens|F36F2.1a|gb|FN874566	A_12_P103211	F36F2.1	F36F2.1	F36F2.1	ref|Caenorhabditis elegans hypothetical protein (F36F2.1) mRNA, complete cds [NM_060025]		0.07942	0.032	0.05191	0.00244	0.08048	0.04925	0.000444935
wb|ZK484.8|ref|NM_059358|gb|EC021809|tc|TC203364	A_12_P119265	nspd-1	ZK484.8	ZK484.8	wb|none available [ZK484.8]		0.02141	0.02867	0.04916	0.11561	0.02734	0.048438	0.000435276
wb|F22B7.5a.1|wb|F22B7.5a.2|wb|F22B7.5b|ref|NM_066500	A_12_P155796	dnj-10	F22B7.5a.1	F22B7.5	wb|This gene encodes a protein containing a DnaJ ('J') domain that is predicted to be mitochondrial. [Source: WormBase] [F22B7.5a.1]		0.04883	0.13527	0.00308	0.03243	0.02141	0.048204	0.000432531
wb|ZK1307.3|ref|NM_063678|tc|TC199982	A_12_P115969	ZK1307.3	ZK1307.3	ZK1307.3	wb|none available [ZK1307.3]		0.12265	0.00826	0.00202	0.09523	0.01066	0.047764	0.000427409
wb|F11G11.12|wb|F11G11.10|ref|NM_062479|ref|NM_062477	A_12_P115654	col-73	F11G11.12	F11G11.12	wb|none available [F11G11.12]		0.0732	0.0361	0.01524	0.09634	0.01758	0.047692	0.000426573
wb|F48D6.4c|wb|F48D6.4a|wb|F48D6.4b|ref|NM_076321	A_12_P157915	F48D6.4	F48D6.4c	F48D6.4	wb|none available [F48D6.4a]		0.18454	0.01663	0.01322	0.0027	0.02057	0.047532	0.000424735
wb|ZK856.8.1|wb|ZK856.8.2|ref|NM_073222|gb|FN873100	A_12_P154707	ZK856.8	ZK856.8.1	ZK856.8	ref|Caenorhabditis elegans hypothetical protein (ZK856.8) mRNA, complete cds [NM_073222]		0.00479	0.05512	0.02355	0.03354	0.11981	0.047362	0.000422776
wb|C55B7.4a|wb|C55B7.4b.3|wb|C55B7.4b.4|wb|C55B7.4b.5	A_12_P137775	acdh-1	C55B7.4a	C55B7.4	wb|acdh-1 encodes a short-chain acyl-CoA dehydrogenase. ACDH-1 is predicted to be a mitochondrial enzyme that catalyzes the first step of fatty acid beta-oxidation and thus plays a key role in energy production. steady-state acdh-1 mRNA levels are under t		0.19667	0.00132	0.00137	0.00021	0.03064	0.046042	0.000407904
wb|Y54G2A.3b|wb|Y54G2A.3a|ref|NM_001129344|ref|NM_067879	A_12_P113627	Y54G2A.3	Y54G2A.3b	Y54G2A.3	wb|none available [Y54G2A.3a]		0.15415	0.00539	0.02599	0.00637	0.03537	0.045454	0.000401427
wb|ZK1307.4|ref|NM_063677|gb|FN902057|tc|TC203120	A_12_P106409	ZK1307.4	ZK1307.4	ZK1307.4	wb|none available [ZK1307.4]		0.19066	0.0049	0.00087	0.00923	0.00751	0.042634	0.0003717
wb|F52B5.2|ref|NM_059858|ens|F52B5.2.1|tc|TC189838	A_12_P100537	F52B5.2	F52B5.2	F52B5.2	wb|none available [F52B5.2]		0.09298	0.04395	0.00415	0.01374	0.05688	0.04234	0.000368713
ref|NM_001047452|gb|FN886314|tc|TC201657|tc|TC195730	A_12_P138450	C32H11.7	NM_001047452	C32H11.7	ref|Caenorhabditis elegans hypothetical protein (C32H11.7) mRNA, complete cds [NM_001047452]		0.08299	0.03368	0.03129	0.04294	0.01982	0.042144	0.000366739
ref|NM_061380|tc|TC192455	A_12_P105278	sdz-24	NM_061380	K07E8.3	ref|Caenorhabditis elegans SKN-1 Dependent Zygotic transcript family member (sdz-24) (sdz-24) mRNA, complete cds [NM_061380]		0.00183	0.07588	0.04745	0.01358	0.06374	0.040496	0.000350528
wb|Y76A2B.3|ref|NM_067398|tc|TC180755	A_12_P111361	acs-14	Y76A2B.3	Y76A2B.3	wb|none available [Y76A2B.3]		0.03853	0.00781	0.04413	0.04777	0.05649	0.038946	0.000335891
wb|Y59E9AL.6|ref|NM_068344|gb|EB994993|tc|TC194448	A_12_P176780	Y59E9AL.6	Y59E9AL.6	Y59E9AL.6	wb|none available [Y59E9AL.6]		0.10991	0.00032	0.00125	0.07713	0.00011	0.037744	0.000324937
wb|F45E4.2.1|wb|F45E4.2.2|ref|NM_068840|tc|TC192435	A_12_P142945	plp-1	F45E4.2.1	F45E4.2	wb|plp-1 encodes a protein containing three PUR repeats that are predicted to bind DNA/RNA and has similarity to the mammalian transcription factor pur alpha. plp-1 is required for embryonic development, development of the pharynx, and affects formation o		0.02273	0.11896	0.02408	0.00345	0.0159	0.037024	0.000318533
wb|Y71H2B.10b|wb|Y71H2B.10a|ref|NM_001027767|ref|NM_001027766	A_12_P113922	apb-1	Y71H2B.10b	Y71H2B.10	wb|apb-1 encodes an adaptin: specifically, it encodes an ortholog of the beta1/2 subunit of adaptor protein complex 1 (AP1). loss of abp-1 activity via RNAi results in defects in receptor-mediated yolk endocytosis and thus, embryonic lethality. [Source: W		0.05261	0.04072	0.01509	0.05366	0.01872	0.03616	0.000311002
wb|T27C10.7|ref|NM_182092|gb|EB998296|tc|TC203542	A_12_P102906	nspd-10	T27C10.7	T27C10.7	wb|none available [T27C10.7]		0.03109	0.03293	0.02927	0.03684	0.04349	0.034724	0.000298853
ref|NM_076936|ref|NM_171736|ens|C14F5.3d|tc|TC187197	A_12_P106113	tnt-3	NM_076936	C14F5.3	ref|Caenorhabditis elegans TropoNin T family member (tnt-3) (tnt-3) mRNA, complete cds [NM_076936]		0.06413	0.0401	0.02732	0.00583	0.02174	0.031824	0.000275656
wb|F47C12.4|ref|NM_068049|tc|TC181913	A_12_P118928	clec-79	F47C12.4	F47C12.4	wb|none available [F47C12.4]		0.06892	0.04017	0.00941		0.0073	0.03145	0.000992906
wb|Y79H2A.3a|ref|NM_001027784|tc|TC178041	A_12_P102811	Y79H2A.3a	Y79H2A.3a	Y79H2A.3	wb|The protein product of this gene is predicted to contain a glutamine/asparagine (Q/N)-rich ('prion') domain, by the algorithm of Michelitsch and Weissman (as of the WS77 release of WormBase, i.e., in wormpep77). [Source: WormBase] [Y79H2A.3a]		0.00061	0.09965	0.01722		0.00667	0.0310375	0.00098365
wb|ZK1251.1|ref|NM_069317|tc|TC200516	A_12_P106462	ZK1251.1	ZK1251.1	ZK1251.1	wb|none available [ZK1251.1]		0.10654	0.00316	0.0032		0.01093	0.0309575	0.000981865
wb|F53A9.2|ref|NM_077072|gb|CK588418|tc|TC205631	A_12_P106436	F53A9.2	F53A9.2	F53A9.2	wb|none available [F53A9.2]			0.02702	0.05602	0.00822	0.03094	0.03055	0.000972806
wb|Y38H6C.15|ref|NM_075557|tc|TC197243	A_12_P118016	Y38H6C.15	Y38H6C.15	Y38H6C.15	wb|none available [Y38H6C.15]		0.08554	0.00364	0.02145		0.01039	0.030255	0.000966302
wb|T18H9.1|ref|NM_072988|tc|TC182127	A_12_P109220	grd-6	T18H9.1	T18H9.1	wb|grd-6 encodes a hedgehog-like protein, with an N-terminal signal sequence, a central low-complexity proline-rich domain, and a C-terminal Ground domain. GRD-6 is expressed in hypodermis and in various neurons, in both head and tail, and the PVT interne			0.00629	0.02206	0.05839	0.0336	0.030085	0.000962569
wb|ZK228.4a|wb|ZK228.4b|ref|NM_001129606|ref|NM_075214	A_12_P107494	ZK228.4	ZK228.4a	ZK228.4	wb|none available [ZK228.4a]			0.03539	0.01528	0.04936	0.01671	0.029185	0.000943034
wb|F57F4.1|ref|NM_072224|tc|TC183953	A_12_P109922	F57F4.1	F57F4.1	F57F4.1	wb|none available [F57F4.1]		0.00326	0.05492	0.02892		0.02665	0.0284375	0.000927088
ref|NM_069173|tc|TC194679	A_12_P119940	Y73F4A.1	NM_069173	Y73F4A.1	ref|Caenorhabditis elegans hypothetical protein (Y73F4A.1) mRNA, complete cds [NM_069173]			0.00206	0.01669	0.05435	0.04031	0.0283525	0.000925291
wb|C01G5.2|ref|NM_068593|tc|TC180464	A_12_P169677	prg-2	C01G5.2	C01G5.2	wb|prg-2 encodes a novel, basic protein that is one of two C. elegans members of the Piwi subfamily of highly conserved Argonaut/Piwi proteins. [Source: WormBase] [C01G5.2]		0.09002	0.01966	0.00068		0.0026	0.02824	0.00092292
wb|W09D6.4|ref|NM_067026|tc|TC197798	A_12_P116798	W09D6.4	W09D6.4	W09D6.4	wb|none available [W09D6.4]		0.07493	0.00468	0.01753		0.01165	0.0271975	0.000901182
wb|F21D5.7.1|wb|F21D5.7.2|ref|NM_069106|tc|TC183203	A_12_P156946	F21D5.7	F21D5.7.1	F21D5.7	ref|Caenorhabditis elegans hypothetical protein (F21D5.7) mRNA, complete cds [NM_069106]			0.02334	0.01215	0.01396	0.05831	0.02694	0.000895885
ref|NM_070098|tc|TC195056	A_12_P108058	scl-11	NM_070098	F49E11.6	ref|Caenorhabditis elegans SCP-Like extracellular protein family member (scl-11) (scl-11) mRNA, complete cds [NM_070098]			0.06332	0.01616	0.00042	0.02573	0.0264075	0.000885025
wb|T07G12.5|ref|NM_069546|ref|NM_001136396|ens|T07G12.5a	A_12_P111353	T07G12.5	T07G12.5	T07G12.5	ref|Caenorhabditis elegans hypothetical protein (permease) mRNA, complete cds [NM_069546]			0.03129	0.00983	0.0112	0.05253	0.0262125	0.000881077
ref|NM_061021|tc|TC194229	A_12_P101008	W04A8.4	NM_061021	W04A8.4	ref|Caenorhabditis elegans hypothetical protein (W04A8.4) mRNA, complete cds [NM_061021]			0.05276	0.00327	0.01629	0.0289	0.025305	0.000862921
wb|F37A4.2.2|wb|F37A4.2.1|ref|NM_066073|tc|TC195145	A_12_P115564	F37A4.2	F37A4.2.2	F37A4.2	ref|Caenorhabditis elegans hypothetical protein (F37A4.2) mRNA, complete cds [NM_066073]		0.07116	0.00238	0.00209	0.02293	0.02644	0.025	0.000227523
wb|F55D10.1.2|wb|F55D10.1.1|ref|NM_076410|tc|TC179234	A_12_P115840	aman-1	F55D10.1.2	F55D10.1	wb|aman-1 encodes an ortholog of human lysosomal mannosidase (MAN2B1. OMIM:609458, mutated in alpha-mannosidosis). AMAN-1 is predicted to help digest glycoproteins by removing mannose residues from their N-linked oligosaccharides. AMAN-1 has seven predict			0.00261	0.01311	0.04246	0.04043	0.0246525	0.00085008
wb|R07H5.4|ref|NM_069698|tc|TC193170	A_12_P104749	sdz-27	R07H5.4	R07H5.4	wb|none available [R07H5.4]			0.0039	0.01734	0.0354	0.04118	0.024455	0.000846228
ref|NM_076955|tc|TC191832	A_12_P119883	C18A11.3	NM_076955	C18A11.3	ref|Caenorhabditis elegans hypothetical protein (C18A11.3) mRNA, complete cds [NM_076955]			0.01995	0.01189	0.04756	0.01288	0.02307	0.000819663
ref|NM_060006|tc|TC187626	A_12_P117580	F53B6.4	NM_060006	F53B6.4	ref|Caenorhabditis elegans hypothetical protein (F53B6.4) mRNA, complete cds [NM_060006]		0.02824	0.0475	0.00293	0.02548	0.01024	0.022878	0.000214233
wb|Y75B8A.22.2|wb|Y75B8A.22.1|ref|NM_067193|gb|AF183401	A_12_P175407	tim-1	Y75B8A.22.2	Y75B8A.22	wb|tim-1 encodes the C. elegans ortholog of mammalian timeless and Drosophila timeout proteins. in C. elegans, TIM-1 activity is essential for regulation of chromatid cohesion and thus, for proper meiotic and mitotic chromosome behavior and normal embryon			0.02308	0.00788	0.03264	0.02411	0.0219275	0.000798329
wb|C28G1.5a|wb|C28G1.5b|ref|NM_001129642|ref|NM_077094	A_12_P137615	C28G1.5	C28G1.5a	C28G1.5	wb|none available [C28G1.5a]		0.06719	0.00193	0.00449	0.02096	0.01302	0.021518	0.000206101
wb|F08G5.2|ref|NM_069969|tc|TC186690	A_12_P109210	acl-13	F08G5.2	F08G5.2	wb|none available [F08G5.2]		0.00499	0.01498	0.02523		0.0375	0.020675	0.00077553
wb|C24D10.2.2|wb|C24D10.2.1|ref|NM_068330|gb|FN886509	A_12_P141799	C24D10.2	C24D10.2.2	C24D10.2	ref|Caenorhabditis elegans hypothetical protein (C24D10.2) mRNA, complete cds [NM_068330]		0.02059	0.04614	0.00739		0.00802	0.020535	0.00077302
wb|C33F10.1|ref|NM_062468|gb|FN894326|tc|TC196829	A_12_P111252	C33F10.1	C33F10.1	C33F10.1	wb|none available [C33F10.1]		0.02304	0.04449	0.00282		0.00979	0.020035	0.000764113
wb|T20D3.7|ref|NM_001136399|ref|NM_069243|ens|T20D3.7b	A_12_P101170	T20D3.7	T20D3.7	T20D3.7	ref|Caenorhabditis elegans related to yeast Vacuolar Protein Sorting factor family member (vps-26) (vps-26) mRNA, complete cds [NM_001136399]			0.01333	0.01227	0.00727	0.04612	0.0197475	0.000759035
wb|C02F5.5|ref|NM_066401|gb|FM247025|tc|TC198398	A_12_P108091	C02F5.5	C02F5.5	C02F5.5	wb|none available [C02F5.5]		0.00642	0.02121	0.01124		0.03711	0.018995	0.00074589
wb|Y51H7C.15|ref|NM_001027289|gb|FN879242|tc|TC199732	A_12_P142190	Y51H7C.15	Y51H7C.15	Y51H7C.15	wb|none available [Y51H7C.15]			0.00465	0.00945	0.05425	0.00245	0.0177	0.00072376
wb|C10G11.9|wb|T27A3.4|ref|NM_059411|ref|NM_059359	A_12_P109434	C10G11.9	C10G11.9	C10G11.9	wb|none available [C10G11.9]		0.00632	0.04252	0.0269	0.0053	0.00533	0.017274	0.000182539
wb|T23B3.5|ref|NM_059518|tc|TC194720	A_12_P115187	T23B3.5	T23B3.5	T23B3.5	wb|none available [T23B3.5]		0.06035	0.001	0.0008	0.0164	0.00038	0.015786	0.000174893
wb|C35E7.10a|ref|NM_060425	A_12_P116317	C35E7.10	C35E7.10a	C35E7.10	wb|none available [C35E7.10a]		0.01794	0.01175	0.016		0.01653	0.015555	0.000688429
wb|C28D4.4|ref|NM_069334|tc|TC187096	A_12_P107309	C28D4.4	C28D4.4	C28D4.4	wb|none available [C28D4.4]		0.01417	0.00345	0.02176		0.0168	0.014045	0.000664519
wb|ZC116.2|ref|NM_073755|tc|TC202194	A_12_P119964	cyc-2.2	ZC116.2	ZC116.2	wb|cyc-2.2 encodes, along with cyc-2.1, one of two C. elegans cytochrome c proteins. the product of cyc-2.2 is predicted to function in the electron transport chain by transferring electrons from respiratory chain Complex III to Complex IV. RNAi screens i			0.00729	0.0027	0.03084	0.01521	0.01401	0.000663974
wb|F44D12.5.1|wb|F44D12.5.2|wb|F44D12.7|wb|F44D12.3	A_12_P149655	F44D12.5.1	F44D12.5.1	F44D12.5	wb|none available [F44D12.7]			0.00497	0.00426	0.03381	0.01084	0.01347	0.000655618
wb|F26A1.10|ref|NM_065599|tc|TC205614	A_12_P120126	nspd-9	F26A1.10	F26A1.10	wb|none available [F26A1.10]		0.00591	0.01072	0.00876		0.02611	0.012875	0.000646523
ref|NM_059307|ref|NM_060205|tc|TC199390|tc|TC202190	A_12_P118294	C34G6.3	NM_059307	C34G6.3	ref|Caenorhabditis elegans hypothetical protein (C34G6.3) mRNA, complete cds [NM_059307]		0.03823	0.00135	0.00053		0.00727	0.011845	0.000631054
wb|C30E1.9a|wb|C30E1.9b|tc|TC196219	A_12_P137825	C30E1.9a	C30E1.9a	C30E1.9	wb|none available [C30E1.9a]			0.00342	0.01608	0.0224	0.00377	0.0114175	0.000624734
wb|T19H12.3|ref|NM_001028977|gb|BJ759466|tc|TC200994	A_12_P114790	T19H12.3	T19H12.3	T19H12.3	wb|none available [T19H12.3]		0.01305	0.00048	0.0048		0.02522	0.0108875	0.00061698
ref|NM_068716|tc|TC206158	A_12_P110493	grsp-3	NM_068716	C34D4.11	ref|Caenorhabditis elegans Glycine Rich Secreted Protein family member (grsp-3) (grsp-3) mRNA, complete cds [NM_068716]			0.00406	0.00171	0.03307	0.00293	0.0104425	0.000610538
wb|F02C9.4|ref|NM_071459|tc|TC195491	A_12_P101544	F02C9.4	F02C9.4	F02C9.4	wb|none available [F02C9.4]		0.02966	0.005	0.00163		0.00347	0.00994	0.000603339
wb|B0403.5|ref|NM_001029151|tc|NP950545|tc|TC185126	A_12_P145151	B0403.5	B0403.5	B0403.5	wb|none available [B0403.5]			0.00565	0.00674	0.00838	0.01057	0.007835	0.000574025
wb|F25E2.4|ref|NM_075759|tc|TC184393	A_12_P107005	ifd-2	F25E2.4	F25E2.4	wb|ifd-2 encodes a nonessential intermediate filament protein. IFD-2 is predicted to function as a structural component of the cytoskeleton. IFD-2 has no obvious function in RNAi assays. [Source: WormBase] [F25E2.4]			0.0113	0.00811	0.00053	0.00623	0.0065425	0.000556685
wb|H40L08.2a|wb|H40L08.2b|tc|TC201443|tc|TC193438	A_12_P150144	H40L08.2a	H40L08.2a	H40L08.2	wb|none available [H40L08.2a]			0.00284	0.00678	0.00297	0.00383	0.004105	0.000525294
wb|C05C12.4|ref|NM_069709|tc|TC208271|tc|TC191012	A_12_P172601	C05C12.4	C05C12.4	C05C12.4	wb|none available [C05C12.4]			0.00946	0.00019	0.00127	0.00275	0.0034175	0.00051674
wb|C25F9.7|ref|NM_075374|tc|TC198308	A_12_P151325	srw-86	C25F9.7	C25F9.7	wb|none available [C25F9.7]			0.00122	0.0075	0.00276	0.00212	0.0034	0.000516524
wb|ZK484.3.1|wb|ZK484.3.2|ref|NM_059350|tc|NP338452	A_12_P134525	ZK484.3	ZK484.3.1	ZK484.3	ref|Caenorhabditis elegans hypothetical protein (ZK484.3) mRNA, complete cds [NM_059350]			0.00306	0.00045	0.00483	0.00065	0.0022475	0.00050248
wb|F33H1.1a|wb|F33H1.1b|ref|NM_001026968|ref|NM_001026969	A_12_P116799	daf-19	F33H1.1a	F33H1.1	wb|daf-19 is the sole C. elegans member of the RFX family of transcription factors, and is required for sensory neuron cilium formation. DAF-19 is expressed in ciliated sensory neurons during the period that their cilia are generated, and probably functio		0.68036	0.95191	0.9509	0.95647	0.96246	0.90042	0.00100061
wb|R10H1.4|ref|NM_182250|gb|FN880194|tc|TC201584	A_12_P118288	isl-1	R10H1.4	R10H1.4	wb|isl-1 encodes a putative secreted TIL-domain protease inhibitor paralogous to SWM-1 and the products of 13 other C. elegans genes. ISL-1 and its relatives are collectively similar to other TIL-domain protease inhibitors from nematodes, insects, and ver		0.03864	0.02916	0.10035	0.02165	0.21135	0.08023	0.00100145
wb|Y53C12A.6|ref|NM_063695|tc|TC201585	A_12_P100451	Y53C12A.6	Y53C12A.6	Y53C12A.6	wb|none available [Y53C12A.6]		0.03313	0.02128	0.0133		0.05993	0.03191	0.00100332
wb|F18E2.1|ref|NM_073790|tc|TC184110	A_12_P105420	F18E2.1	F18E2.1	F18E2.1	wb|none available [F18E2.1]		0.1878	0.0091	0.02774	0.04926	0.12862	0.080504	0.00100843
wb|F54C8.5|ref|NM_066678|tc|TC194637	A_12_P109843	rheb-1	F54C8.5	F54C8.5	wb|rheb-1 encodes a GTPase orthologous to the mammalian Rheb and Rheb1 GTPases. loss of rheb-1 activity via RNAi indicates that RHEB-1 is involved in the mitochondrial unfolded protein response and that its function is required for normal growth rates, bo		0.93943	0.86298	0.89164	0.91103	0.89471	0.899958	0.00101235
wb|Y106G6H.3|ref|NM_060327|ens|Y106G6H.3.2|ens|Y106G6H.3.1	A_12_P111648	Y106G6H.3	Y106G6H.3	Y106G6H.3	wb|rpl-30 encodes a large ribosomal subunit L30 protein; by homology, RPL-30 is predicted to function in protein biosynthesis; in C. elegans, loss of rpl-30 function via RNA-mediated interference (RNAi) does not result in any obvious abnormalities. [Y106G		0.89243	0.93941	0.92159	0.83766	0.90846	0.89991	0.00101358
wb|C50H2.2b|wb|C50H2.2a|ref|NM_001028558|ref|NM_001028557	A_12_P116966	egl-47	C50H2.2b	C50H2.2	wb|egl-47 encodes two seven transmembrane G-protein-coupled receptors. while loss-of-function mutations in egl-47 result in no detectable egg-laying defects, gain-of-function mutations and overexpression studies suggest that EGL-47 is required for negativ		0.57483	0.99195	0.97838	0.97266	0.98032	0.899628	0.00102096
wb|C45G9.9|wb|C45G9.4|ref|NM_065673|ref|NM_065675	A_12_P111612	C45G9.9	C45G9.9	C45G9.9	wb|none available [C45G9.9]			0.00613	0.00971	0.10473	0.01021	0.032695	0.00102134
ref|NM_072924|gb|FN898423|tc|TC194600	A_12_P120263	F59E11.5	NM_072924	F59E11.5	ref|Caenorhabditis elegans hypothetical protein (F59E11.5) mRNA, complete cds [NM_072924]		0.17597	0.07001	0.02957	0.01008	0.11942	0.08101	0.00102144
wb|F34D10.8|ref|NM_001027389|tc|TC206638	A_12_P114725	F34D10.8	F34D10.8	F34D10.8	wb|none available [F34D10.8]			0.02993	0.01063	0.06853	0.0218	0.0327225	0.00102197
wb|C18C4.9|ref|NM_072068|tc|TC185801	A_12_P102069	glb-6	C18C4.9	C18C4.9	wb|glb-6 encodes a globin that is expressed in neurons, but that has no obvious function in mass RNAi assays. glb-6 expression is downregulated in a daf-2(e1370) mutant background under normoxic conditions. [Source: WormBase] [C18C4.9]		0.53843	0.99153	0.98559	0.98651	0.99514	0.89944	0.00102586
wb|M05B5.6|ref|NM_059630|tc|TC183529	A_12_P112175	M05B5.6	M05B5.6	M05B5.6	wb|none available [M05B5.6]		0.90059	0.93867	0.92575	0.77041	0.96144	0.899372	0.0010275
wb|Y105C5A.4|wb|Y105C5A.5|ref|NM_070472|ref|NM_070473	A_12_P119920	abu-5	Y105C5A.4	Y105C5A.4	wb|abu-5 encodes a transmembrane protein with a predicted signal sequence, a glutamine/asparagine-rich domain and multiple cysteine-rich repeats (DUF139). abu-5 expression is induced by blockage of the unfolded-protein response in the endoplasmic reticulu		0.03507	0.09871	0.18302	0.06577	0.02366	0.081246	0.00102756
wb|T07H8.4a|wb|T07H8.4d.2|wb|T07H8.4f.2|wb|T07H8.4f.3	A_12_P130711	mec-1	T07H8.4a	T07H8.4	wb|mec-1 encodes proteins with multiple disulfide-linked EGF and Kunitz domains. MEC-1 activity is required for normal mechanosensory behavior, and specifically for: 1) localization of the touch receptor degenerin channel complex, 2) accumulation of MEC-5			0.96409	0.94572	0.93507	0.94551	0.947597	0.00102883
wb|C34D1.5b|wb|C34D1.5a|wb|C34D1.5c|ref|NM_073891	A_12_P108225	zip-5	C34D1.5b	C34D1.5	wb|zip-5 encodes a bZip transcription factor. a zip-5::gfp promoter reporter gene fusion is expressed primarily in the nervous system, with mid- and late-stage embryos showing strong expression in head neurons, while larvae show expression in the ventral			0.00632	0.0168	0.04846	0.06065	0.0330575	0.00102975
wb|W09C3.7|ref|NM_059030|tc|TC195264	A_12_P119898	W09C3.7	W09C3.7	W09C3.7	wb|none available [W09C3.7]			0.00865	0.00621	0.04735	0.07015	0.03309	0.00103051
wb|C25F9.11|ref|NM_001129387|gb|HQ451872|tc|TC209283	A_12_P142045	C25F9.11	C25F9.11	C25F9.11	wb|none available [C25F9.11]			0.00332	0.02965	0.05042	0.04912	0.0331275	0.00103139
wb|T24F1.3b.3|wb|T24F1.3b.1|wb|T24F1.3b.2|wb|T24F1.3a	A_12_P104550	T24F1.3	T24F1.3b.3	T24F1.3	wb|none available [T24F1.3a]		0.96931	0.82494	0.90886	0.86022	0.93236	0.899138	0.0010336
wb|H41C03.2|ref|NM_062766|tc|TC186982|tc|TC197248	A_12_P111486	H41C03.2	H41C03.2	H41C03.2	wb|none available [H41C03.2]			0.93405	0.94134	0.94511	0.96905	0.947388	0.00103373
wb|W02H5.8|ref|NM_071323|tc|TC181866	A_12_P111708	W02H5.8	W02H5.8	W02H5.8	wb|none available [W02H5.8]			0.02987	0.03731	0.02563	0.04052	0.0333325	0.00103618
ref|NM_171473|tc|TC192031	A_12_P102175	ubh-2	NM_171473	Y40G12A.2	ref|Caenorhabditis elegans UBiquitin C-terminal Hydrolase (family 1) family member (ubh-2) (ubh-2) mRNA, complete cds [NM_171473]		0.94249	0.84774	0.92636	0.86569	0.91214	0.898884	0.00104025
wb|Y64G10A.6|ref|NM_070335|tc|TC179695	A_12_P105055	Y64G10A.6	Y64G10A.6	Y64G10A.6	wb|none available [Y64G10A.6]		0.74745	0.94032	0.96013	0.88013	0.96624	0.898854	0.00104106
wb|F54B8.4|ref|NM_074548|ens|F54B8.4.2|ens|F54B8.4.1	A_12_P106428	F54B8.4	F54B8.4	F54B8.4	wb|The F54B8.4 gene encodes a homolog of Death Associated Protein 1 (DAP-1) protein that may be involved in apoptosis. [F54B8.4]		0.07871	0.06074	0.11502	0.02086	0.13371	0.081808	0.00104227
wb|R05H11.2|ref|NM_181979|tc|TC196999|tc|TC200826	A_12_P111548	R05H11.2	R05H11.2	R05H11.2	wb|none available [R05H11.2]			0.94009	0.96615	0.92026	0.96138	0.94697	0.00104354
wb|F11E6.3.1|ref|NM_070715|gb|FN883021|tc|TC187428	A_12_P110403	F11E6.3	F11E6.3.1	F11E6.3	ref|Caenorhabditis elegans hypothetical protein (F11E6.3) mRNA, complete cds [NM_070715]		0.96064	0.86056	0.8895	0.97048	0.81231	0.898698	0.00104516
wb|H39E23.1b|ref|NM_001028848|gb|U40858|gb|U22183	A_12_P115373	par-1	H39E23.1b	H39E23.1	wb|par-1 encodes a serine-threonine kinase. maternally provided PAR-1 is essential for establishing early embryonic polarity. PAR-1 is membrane-associated and asymmetrically localized to the posterior cortex of late one-cell stage embryos. PAR-1 is contin			0.96906	0.94042	0.95742	0.92065	0.946888	0.00104549
wb|F57B7.2|ref|NM_073499|ens|F57B7.2a|ens|F57B7.2b	A_12_P100358	F57B7.2	F57B7.2	F57B7.2	ref|Caenorhabditis elegans hypothetical protein (F57B7.2) mRNA, complete cds [NM_073499]			0.94138	0.96569	0.91936	0.9604	0.946708	0.00104975
wb|T22B7.1a.1|wb|T22B7.1b.1|wb|T22B7.1c.1|gb|AF097319	A_12_P113692	egl-13	T22B7.1a.1	T22B7.1	wb|egl-13 encodes a SOX domain transcription factor. egl-13 is required for maintenance of the uterine pi cell fate. mutations in egl-13 affect the cell fusion process that makes the vulval-uterine connection and consequently egg laying. egl-13 is express		0.86776	0.93719	0.92076	0.8874	0.87895	0.898412	0.00105273
ref|NM_058608|ref|NM_170829|tc|NP9441663|tc|TC191651	A_12_P104043	ctn-1	NM_058608	Y23H5A.5	ref|Caenorhabditis elegans alpha-CaTuliN (catenin/vinculin related) family member (ctn-1) (ctn-1) mRNA, complete cds [NM_058608]		0.61612	0.95556	0.9801	0.97881	0.96112	0.898342	0.00105468
wb|T01B10.5|ref|NM_077039|tc|TC194354	A_12_P111920	T01B10.5	T01B10.5	T01B10.5	wb|none available [T01B10.5]		0.96553	0.82688	0.91245	0.85598	0.93077	0.898322	0.00105514
gb|BJ779970	A_12_P168944	R09H10.3	BJ779970	R09H10.3	gb|BJ779970 unpublished oligo-capped cDNA library Caenorhabditis elegans cDNA clone yk1418a06 3', mRNA sequence [BJ779970]		0.67791	0.96254	0.92247	0.98513	0.94356	0.898322	0.00105518
wb|C08C3.1b|ref|NM_001025995|tc|TC190346	A_12_P113503	egl-5	C08C3.1b	C08C3.1	wb|egl-5 encodes a homeodomain transcription factor, orthologous to Drosophila Abd-B and the vertebrate Hox9-13 proteins, that is required for specification of the HSN cell fate and of cell fates within the tail region. EGL-5 is expressed in the posterior		0.65222	0.96958	0.96428	0.93587	0.96944	0.898278	0.00105637
ref|NM_001025999|ref|NM_001026000|ref|NM_001026001|gb|EF141318	A_12_P157641	pdfr-1	NM_001025999	C13B9.4	ref|Caenorhabditis elegans PDF Receptor homolog family member (pdfr-1) (pdfr-1) mRNA, complete cds [NM_001025999]		0.97369	0.96512	0.91603		0.93083	0.946418	0.00105665
wb|Y50E8A.1|ref|NM_074234|gb|CK584675|tc|TC205435	A_12_P102943	Y50E8A.1	Y50E8A.1	Y50E8A.1	wb|none available [Y50E8A.1]		0.14039	0.04656	0.06845	0.07267	0.08395	0.082404	0.00105808
wb|C45G9.4|wb|C45G9.9|ref|NM_065675|ref|NM_065673	A_12_P113366	C45G9.4	C45G9.4	C45G9.4	wb|none available [C45G9.4]			0.0061	0.0072	0.1137	0.01009	0.0342725	0.00105844
wb|F32H5.3b|ref|NM_073911|gb|BJ109971|tc|TC196549	A_12_P116334	F32H5.3	F32H5.3b	F32H5.3	ref|Caenorhabditis elegans hypothetical protein (F32H5.3) mRNA, complete cds [NM_073911]		0.79588	0.86133	0.9437	0.95105	0.93892	0.898176	0.00105904
wb|EGAP1.3|ref|NM_171138|gb|AB007817	A_12_P100238	zmp-1	EGAP1.3	EGAP1.3	wb|zmp-1 encodes a zinc matrix metalloproteinase that enables anchor cell (AC) invasion during postembryonic vulval development. ZMP-1's proteinase activity has been confirmed in vitro. N-terminus to C-terminus, ZMP-1 is predicted to have a signal sequenc		0.6095	0.97639	0.96756	0.95487	0.98148	0.89796	0.00106491
wb|T28H11.7|wb|ZC477.7|ref|NM_068302|ref|NM_068711	A_12_P106692	T28H11.7	T28H11.7	T28H11.7	wb|none available [T28H11.7]		0.12489	0.02928	0.03186	0.16832	0.05921	0.082712	0.00106635
ref|NM_171514|tc|TC186477	A_12_P114970	smg-4	NM_171514	F46B6.3	ref|Caenorhabditis elegans Suppressor with Morphological effect on Genitalia family member (smg-4) (smg-4) mRNA, complete cds [NM_171514]			0.10346	0.01036	0.0207	0.00437	0.0347225	0.00106925
ens|F02H6.3a.2|ens|F02H6.3a.1|tc|TC200774	A_12_P159890	F02H6.3	F02H6.3a.2	F02H6.3	Unknown			0.00858	0.00278	0.11774	0.00988	0.034745	0.00106979
wb|B0041.2b|ref|NM_059020|ens|B0041.2b.1|tc|TC181332	A_12_P144880	B0041.2b	B0041.2b	B0041.2	ref|Caenorhabditis elegans hypothetical protein (B0041.2) mRNA, complete cds [NM_059020]		0.91649	0.87903	0.89465	0.89032	0.90729	0.897556	0.00107572
ens|F13B12.6.1|tc|TC206865	A_12_P177369	F13B12.6	F13B12.6.1	F13B12.6	Unknown		0.92292	0.91781	0.86656	0.89866	0.88171	0.897532	0.00107637
wb|F09E5.16|ref|NM_182253|gb|FN904531|tc|NP950590	A_12_P140543	F09E5.16	F09E5.16	F09E5.16	wb|none available [F09E5.16]			0.96008	0.95353	0.89701	0.97169	0.945578	0.00107688
wb|F10C1.8a|ref|NM_062731|gb|BJ107961|tc|TC195460	A_12_P115169	F10C1.8	F10C1.8a	F10C1.8	wb|none available [F10C1.8a]		0.19157	0.034	0.05747	0.04108	0.09165	0.083154	0.0010783
wb|F58E10.1b|ref|NM_001047668|tc|TC180574	A_12_P110738	F58E10.1	F58E10.1b	F58E10.1	ref|Caenorhabditis elegans hypothetical protein (F58E10.1) mRNA, complete cds [NM_001047668]		0.8389	0.89624	0.90532	0.939	0.9075	0.897392	0.00108018
wb|K07H8.9|ref|NM_068989|tc|TC191741	A_12_P105017	K07H8.9	K07H8.9	K07H8.9	wb|none available [K07H8.9]		0.7815	0.94436	0.94271	0.89749	0.92083	0.897378	0.00108057
ref|NM_060297|tc|TC178005	A_12_P115678	ZC247.1	NM_060297	ZC247.1	ref|Caenorhabditis elegans hypothetical protein (ZC247.1) mRNA, complete cds [NM_060297]		0.97838	0.85352	0.92941	0.79153	0.9338	0.897328	0.00108194
wb|R07B7.6|ref|NM_073626|ens|R07B7.6.1|tc|TC183435	A_12_P151940	R07B7.6	R07B7.6	R07B7.6	wb|none available [R07B7.6]			0.9325	0.93692	0.95089	0.96097	0.94532	0.00108315
wb|F33A8.2.1|wb|F33A8.2.2|gb|BJ110622|tc|TC195280	A_12_P105265	nlp-18	F33A8.2.1	F33A8.2	wb|nlp-18 encodes four predicted neuropeptide-like proteins. in C. elegans, nlp-18 is part of the FAFA neuropeptide family that also contains nlp-20. nlp-18 is expressed in a variety of neurons, including ASI, NSM, four head neurons, two tail neurons, and		0.85725	0.9358	0.90421	0.89765	0.89126	0.897234	0.00108449
wb|R05D7.7|ref|NM_001129028|tc|TC205238	A_12_P151965	R05D7.7	R05D7.7	R05D7.7	wb|none available [R05D7.7]			0.85248	0.96695	0.98455	0.97687	0.945213	0.00108578
wb|ZC239.2|ref|NM_062077|tc|TC194963	A_12_P100547	ZC239.2	ZC239.2	ZC239.2	wb|none available [ZC239.2]		0.50499	0.99489	0.99687	0.99209	0.99694	0.897156	0.00108679
wb|C52A10.1|ref|NM_071996|tc|TC182320	A_12_P104029	carboxylesterase	C52A10.1	C52A10.1	wb|none available [C52A10.1]		0.03925	0.00791	0.08228	0.14391	0.14404	0.083478	0.00108714
wb|F46F5.9|ref|NM_061421|gb|CK584491|tc|TC204815	A_12_P148386	F46F5.9	F46F5.9	F46F5.9	wb|none available [F46F5.9]		0.01967	0.04556	0.06193		0.01482	0.035495	0.00108803
ref|NM_074981|ref|NM_075041|tc|TC189916|tc|TC189984	A_12_P102460	F31E9.6	NM_074981	F31E9.6	ref|Caenorhabditis elegans hypothetical protein (F31E9.6) mRNA, complete cds [NM_074981]		0.9223	0.83017	0.92624	0.92801	0.87829	0.897002	0.00109085
wb|F25E5.10|ref|NM_072515|tc|TC185460	A_12_P113281	try-8	F25E5.10	F25E5.10	wb|none available [F25E5.10]		0.00224	0.0029	0.01772		0.11972	0.035645	0.00109172
wb|T02E1.2|ref|NM_059840|tc|TC193160|tc|TC182014	A_12_P110125	T02E1.2	T02E1.2	T02E1.2	wb|none available [T02E1.2]			0.02337	0.03658	0.02245	0.06059	0.0357475	0.00109424
wb|K02E10.5|ref|NM_076049|tc|TC199393	A_12_P117894	K02E10.5	K02E10.5	K02E10.5	wb|none available [K02E10.5]			0.93289	0.93223	0.94378	0.97043	0.944832	0.00109511
wb|E04F6.2|ref|NM_063095|gb|FN901253|tc|TC188688	A_12_P104784	E04F6.2	E04F6.2	E04F6.2	wb|none available [E04F6.2]			0.90548	0.95414	0.94479	0.97486	0.944817	0.00109548
wb|F38B2.2|ref|NM_077481|tc|TC198327	A_12_P104415	F38B2.2	F38B2.2	F38B2.2	wb|none available [F38B2.2]			0.95139	0.94073	0.92621	0.96088	0.944802	0.00109585
wb|K01H12.1|ref|NM_069325|ens|K01H12.1b|ens|K01H12.1a	A_12_P119672	K01H12.1	K01H12.1	K01H12.1	wb|K01H12.1 encodes a small protein conserved in diverse eukaryotes, with a CSL motif (a probable zinc finger, sometimes found associated with the N-terminal domain of DnaJ protein); K01H12.1 is probably a small subunit or ancillary protein of RNA polymer		0.93168	0.8676	0.92053	0.86989	0.89399	0.896738	0.00109812
wb|C08F1.5b|wb|C08F1.5a|ref|NM_001047271|ref|NM_001047270	A_12_P100109	math-4	C08F1.5b	C08F1.5	wb|none available [C08F1.5a]		0.00418	0.04062	0.06871		0.03037	0.03597	0.00109973
wb|M03F4.2a|ref|NM_076440|tc|TC204650|tc|TC193094	A_12_P115127	act-4	M03F4.2a	M03F4.2	wb|act-4 encodes an actin isoform that is most similar to act-2 in amino acid sequence. an act-4 reporter gene is expressed in body wall and vulval muscles and the spermatheca. [Source: WormBase] [M03F4.2a]		0.90854	0.93137	0.91428	0.89287	0.83588	0.896588	0.00110228
wb|T12B3.1|ref|NM_068777|tc|TC184300	A_12_P173112	phosphatase	T12B3.1	T12B3.1	wb|none available [T12B3.1]		0.55271	0.97952	0.98593	0.97271	0.99152	0.896478	0.00110546
wb|C50F7.10|ref|NM_068870	A_12_P101030	C50F7.10	C50F7.10	C50F7.10	wb|C50F7.10 encodes a homolog of the human beta-glucosidase-like proteins KL (klotho. OMIM:604824, variant in coronary artery disease), KLB (beta-klotho. OMIM:611135), GBA3 (cytosolic beta-glucosidase. OMIM:606619), LCT (lactase-phlorizin hydrolase. OMIM:		0.13876	0.02728	0.03304	0.01958	0.20218	0.084168	0.0011062
ref|NM_063131|ens|F21D12.3.2|ens|F21D12.3.1|tc|TC183200	A_12_P103669	F21D12.3	NM_063131	F21D12.3	ref|Caenorhabditis elegans hypothetical protein (F21D12.3) mRNA, complete cds [NM_063131]		0.87061	0.91177	0.90749	0.84775	0.94449	0.896422	0.00110689
wb|T24A11.3|ref|NM_065368|ens|T24A11.3.1|tc|TC185085	A_12_P161959	T24A11.3	T24A11.3	T24A11.3	wb|toh-1 encodes an astacin-like metalloprotease; TOH-1 is predicted to function as a secreted protease; experiments that specifically assessed toh-1's role in molting indicate that toh-1(RNAi) causes no abnormal phenotypes. [T24A11.3]		0.76366	0.96131	0.93539	0.93258	0.88908	0.896404	0.00110741
wb|Y44A6E.1a|wb|Y44A6E.1b|ref|NM_001029068|ref|NM_001029069	A_12_P115416	pbo-5	Y44A6E.1a	Y44A6E.1	wb|pbo-5 encodes a proton-gated ion channel required for normal posterior body muscle contractions during defecation. PBO-5 has no obvious non-nematode orthologs, but is paralogous to PBO-6/LGC-3. PBO-5 is expressed in the most posterior bodywall muscles,			0.96638	0.94481	0.90381	0.96216	0.94429	0.00110857
wb|F44D12.7|wb|F44D12.3|wb|F44D12.5.2|wb|F44D12.5.1	A_12_P150170	F44D12.7	F44D12.7	F44D12.7	wb|none available [F44D12.7]			0.01278	0.02237	0.09008	0.02042	0.0364125	0.00111074
wb|C06H2.2|ref|NM_073429|tc|TC187677	A_12_P111429	C06H2.2	C06H2.2	C06H2.2	wb|none available [C06H2.2]		0.12143	0.00403	0.01375		0.00655	0.03644	0.00111143
wb|K08E3.5c|wb|K08E3.5e|wb|K08E3.5b|wb|K08E3.5d	A_12_P181524	K08E3.5c	K08E3.5c	K08E3.5	Unknown		0.89875	0.96344	0.90696	0.82508	0.88704	0.896254	0.00111158
ref|NM_001038280|tc|NP9429293	A_12_P156205	R12B2.8	NM_001038280	R12B2.8	ref|Caenorhabditis elegans hypothetical protein (R12B2.8) mRNA, complete cds [NM_001038280]			0.93021	0.96577	0.90773	0.97283	0.944135	0.00111244
wb|H19N07.1.2|wb|H19N07.1.1|ref|NM_073423|tc|TC182529	A_12_P109057	H19N07.1	H19N07.1.2	H19N07.1	ref|Caenorhabditis elegans hypothetical protein (H19N07.1) mRNA, complete cds [NM_073423]		0.21309	0.06952	0.0548	0.01082	0.07389	0.084424	0.00111334
wb|T20F10.2a|wb|T20F10.2b|wb|T20F10.2c|ref|NM_001047220	A_12_P152397	T20F10.2	T20F10.2a	T20F10.2	wb|none available [T20F10.2a]		0.13947	0.03907	0.05537	0.06094	0.12751	0.084472	0.00111467
wb|F15D4.8|ref|NM_001026920|tc|TC196638	A_12_P106272	flp-16	F15D4.8	F15D4.8	wb|flp-16 encodes a predicted FMRFamide-like peptide neurotransmitter that inhibits action potentials in the pharyngeal muscle when applied to the pharynx of dissected worms. [Source: WormBase] [F15D4.8]			0.96538	0.95708	0.88332	0.97013	0.943978	0.00111639
wb|C10E2.3|ref|NM_078299|tc|TC180232	A_12_P157240	hda-4	C10E2.3	C10E2.3	wb|hda-4 encodes a class II histone deacetylase that contains a putative MEF-2 DNA binding domain, a nuclear localization signal domain, and a single catalytic domain and may affect locomotion, body morphology, and growth. interacts with MEF-2 in in vitro		0.94708	0.90405	0.88813	0.81754	0.92358	0.896076	0.00111657
wb|ZK867.1c|wb|ZK867.1b|wb|ZK867.1d|wb|ZK867.1a	A_12_P158485	syd-9	ZK867.1c	ZK867.1	wb|none available [ZK867.1a]		0.62071	0.98175	0.9551	0.95126	0.97115	0.895994	0.00111895
ref|NM_061964|tc|TC185720	A_12_P101205	F08D12.12	NM_061964	F08D12.12	ref|Caenorhabditis elegans hypothetical protein (F08D12.12) mRNA, complete cds [NM_061964]			0.94419	0.96219	0.92408	0.94488	0.943835	0.00111996
wb|Y38E10A.7|ref|NM_064289|tc|TC190489	A_12_P109751	lips-15	Y38E10A.7	Y38E10A.7	wb|none available [Y38E10A.7]			0.8974	0.96748	0.94028	0.96992	0.94377	0.0011216
wb|T11F9.2b|wb|T11F9.2a|ref|NM_182340|ref|NM_073503	A_12_P119459	tag-140	T11F9.2b	T11F9.2	wb|none available [T11F9.2a]			0.9586	0.94168	0.92456	0.95021	0.943763	0.00112179
wb|K11E4.5b|ref|NM_001029617|gb|AF273825|gb|AF273824	A_12_P112236	nhr-71	K11E4.5b	K11E4.5	ref|Caenorhabditis elegans Nuclear Hormone Receptor family member (nhr-71) (nhr-71) mRNA, complete cds [NM_001029617]		0.75152	0.92101	0.94698	0.95445	0.90543	0.895878	0.00112215
wb|F15C11.1.1|ref|NM_059596|gb|U60112|gb|U60113	A_12_P112731	sem-4	F15C11.1.1	F15C11.1	wb|sem-4 encodes a zinc-finger protein. sem-4 activity is required for proper development of cells in neuronal, mesodermal, and vulval cell lineages. SEM-4::GFP reporter fusions are widely expressed with fluorescence seen in a number of different cell typ		0.74541	0.95398	0.93044	0.93045	0.91906	0.895868	0.00112244
wb|ZK652.4.1|wb|ZK652.4.3|wb|ZK652.4.2|ref|NM_066301	A_12_P142516	rpl-35	ZK652.4.1	ZK652.4	wb|rpl-35 encodes a large ribosomal subunit L35 protein. [Source: WormBase] [ZK652.4.1]		0.85634	0.95117	0.91908	0.8168	0.93589	0.895856	0.00112276
gb|FN551294|tc|TC207355	A_12_P162071	F59B1.2	FN551294	F59B1.2	gb|FN551294 Caenorhabditis elegans N2 whole worm mixed stages Caenorhabditis elegans cDNA clone E11_ce2.trans.3293786_GR5INR_3_081126.r, mRNA sequence [FN551294]		0.13988	0.0008	0.00114		0.00629	0.0370275	0.00112621
wb|R10H1.2b|wb|R10H1.2a|ref|NM_001027109|gb|FN902761	A_12_P115526	srab-14	R10H1.2b	R10H1.2	wb|none available [R10H1.2a]			0.90909	0.9607	0.91835	0.98571	0.943463	0.00112938
wb|F11G11.8.1|wb|F11G11.8.2|ref|NM_062474|ens|F11G11.8	A_12_P115887	F11G11.8.1	F11G11.8.1	F11G11.8	ref|Caenorhabditis elegans Nematode Specific Peptide family, group D family member (nspd-5) (nspd-5) mRNA, complete cds [NM_062474]		0.19117	0.03639	0.05839	0.08949	0.04996	0.08508	0.00113184
wb|H05G16.1|ref|NM_077533|tc|TC178822	A_12_P178283	frm-3	H05G16.1	H05G16.1	wb|frm-3 encodes a protein containing a FERM domain (Band 4.1 family). expressed in a few cells in the head. [Source: WormBase] [H05G16.1]		0.71482	0.90799	0.95639	0.93306	0.96462	0.895376	0.00113641
wb|C48B4.7|ref|NM_066709|tc|TC199510	A_12_P115992	C48B4.7	C48B4.7	C48B4.7	wb|none available [C48B4.7]		0.88937	0.96166	0.90543	0.84632	0.87338	0.895232	0.00114049
wb|ZK816.1|ref|NM_076178|gb|EB995150|tc|TC201199	A_12_P113126	ZK816.1	ZK816.1	ZK816.1	wb|none available [ZK816.1]			0.89685	0.95796	0.93056	0.98655	0.94298	0.00114168
wb|F41A4.1|ref|NM_067570|tc|TC180686	A_12_P103269	cutl-28	F41A4.1	F41A4.1	wb|none available [F41A4.1]		0.95462	0.88707	0.84609	0.88156	0.90642	0.895152	0.00114278
wb|B0491.3|ref|NM_064021|tc|TC193628	A_12_P104546	rmd-3	B0491.3	B0491.3	wb|none available [B0491.3]		0.10165	0.03671	0.00445		0.00805	0.037715	0.00114372
wb|C55B7.8|ref|NM_059467|ens|C55B7.8.2|ens|C55B7.8.1	A_12_P101362	C55B7.8	C55B7.8	C55B7.8	wb|dbr-1 encodes a homolog of the RNA lariat-debranching enzyme; DBR-1 is predicted to function in RNA processing by hydrolyzing the 2'-5' phosphodiester bond at the branchpoint of excised lariat intron RNA, thus converting the introns into linear molecul		0.18719	0.1073	0.02953	0.01565	0.08803	0.08554	0.00114498
ref|NM_070084|tc|TC187668	A_12_P111296	F55G11.4	NM_070084	F55G11.4	ref|Caenorhabditis elegans hypothetical protein (F55G11.4) mRNA, complete cds [NM_070084]		0.00856	0.08176	0.13126	0.03179	0.17438	0.08555	0.00114527
ref|NM_074875|tc|NP007236|tc|TC196944	A_12_P180026	Y102A5C.2	NM_074875	Y102A5C.2	ref|Caenorhabditis elegans hypothetical protein (Y102A5C.2) mRNA, complete cds [NM_074875]			0.01265	0.00476	0.08419	0.04957	0.0377925	0.00114571
wb|F58G6.4|ref|NM_069314|tc|TC183860	A_12_P100893	acc-1	F58G6.4	F58G6.4	wb|none available [F58G6.4]			0.91949	0.95811	0.91262	0.98088	0.942775	0.00114694
wb|B0212.1|ref|NM_067973|tc|TC181084	A_12_P113742	B0212.1	B0212.1	B0212.1	wb|otpl-1 encodes an ortholog of otopetrins such as human OTOP1 (OMIM:607806), OTOP2 (OMIM:607827), and OTOP3 (OMIM:607828), along with other homologs in fish and insects (such as crustacean OTOPLb). otopetrins are predicted to have 12 transmembrane helic		0.74061	0.91826	0.95628	0.90577	0.95378	0.89494	0.00114889
wb|C07H6.5.1|ref|NM_066245|tc|TC204502|tc|TC184693	A_12_P161839	cgh-1	C07H6.5.1	C07H6.5	wb|cgh-1 encodes a putative DEAD-box RNA helicase, orthologous to budding yeast Dhh1p, fission yeast Ste13p, Drosophila ME31B, and human DDX6 (OMIM:600326). CGH-1 inhibits physiological apoptosis in oocytes, keeping it down to a normal level of ~50% in he		0.78262	0.97946	0.91565	0.88682	0.90998	0.894906	0.00114986
ref|NM_001038459|tc|TC203980	A_12_P150596	F39C12.4	NM_001038459	F39C12.4	ref|Caenorhabditis elegans hypothetical protein (F39C12.4) mRNA, complete cds [NM_001038459]			0.94678	0.96287	0.89043	0.96971	0.942448	0.0011554
wb|Y22D7AL.8|ref|NM_065024|tc|TC187730	A_12_P119173	sms-3	Y22D7AL.8	Y22D7AL.8	wb|none available [Y22D7AL.8]		0.83696	0.89182	0.93947	0.89319	0.91175	0.894638	0.0011576
wb|Y18D10A.23|ref|NM_060850|tc|TC183058	A_12_P110340	Y18D10A.23	Y18D10A.23	Y18D10A.23	wb|none available [Y18D10A.23]		0.94637	0.82413	0.92491	0.8331	0.94452	0.894606	0.00115854
wb|Y105E8A.24b|ref|NM_001026512|ref|NM_001026513|tc|TC178693	A_12_P140025	Y105E8A.24	Y105E8A.24b	Y105E8A.24	ref|Caenorhabditis elegans hypothetical protein (Y105E8A.24) mRNA, complete cds [NM_001026512]		0.83319	0.97187	0.94477	0.84701	0.87614	0.894596	0.00115883
wb|ZK1320.10.1|wb|ZK1320.10.2|ref|NM_063690|gb|FM251835	A_12_P104961	nlp-11	ZK1320.10.1	ZK1320.10	ref|Caenorhabditis elegans Neuropeptide-Like Protein family member (nlp-11) (nlp-11) mRNA, complete cds [NM_063690]		0.70228	0.95269	0.95613	0.90444	0.95716	0.89454	0.00116049
wb|C02B10.3.1|ref|NM_068322|tc|TC192145	A_12_P165909	C02B10.3	C02B10.3.1	C02B10.3	wb|C02B10.3 encodes a predicted secreted protein containing EGF-like repeats. [Source: WormBase] [C02B10.3.1]		0.80332	0.82749	0.92765	0.9596	0.95348	0.894308	0.00116723
wb|B0261.6a|wb|B0261.6b|ref|NM_001047169|ref|NM_001047170	A_12_P112950	B0261.6	B0261.6a	B0261.6	wb|none available [B0261.6a]			0.02541	0.02168	0.08243	0.02504	0.03864	0.00116769
wb|T25D10.2b|wb|T25D10.2a|ref|NM_062888|ref|NM_001129172	A_12_P153231	T25D10.2	T25D10.2b	T25D10.2	wb|none available [T25D10.2a]			0.98533	0.94545	0.88862	0.94824	0.94191	0.0011694
wb|Y106G6H.2b|ref|NM_001026539|ens|Y106G6H.2b.2|tc|TC181802	A_12_P101629	Y106G6H.2b	Y106G6H.2b	Y106G6H.2	ref|Caenorhabditis elegans PolyA Binding protein family member (pab-1) (pab-1) mRNA, complete cds [NM_001026539]		0.88274	0.94826	0.9477	0.9355	0.75689	0.894218	0.00116986
wb|C38C3.5a|ref|NM_071024|tc|TC192658	A_12_P112919	unc-60	C38C3.5a	C38C3.5	wb|unc-60 encodes orthologs of actin depolymerizing factor/cofilin, actin-binding proteins that regulate actin filament dynamics. one UNC-60 isoform, UNC-60A, primarily binds G-actin, depolymerizes actin filaments, and inhibits actin polymerization. UNC-6		0.83595	0.95995	0.90219	0.91453	0.85846	0.894216	0.00116991
wb|T26E3.2|ref|NM_060808|tc|TC186587	A_12_P115326	ndx-1	T26E3.2	T26E3.2	wb|The ndx-1 gene encodes a NUDIX hydrolase. [Source: WormBase] [T26E3.2]		0.86531	0.88597	0.93798	0.87286	0.90879	0.894182	0.0011709
wb|C36A4.4.2|wb|C36A4.4.1|wb|K06B9.2|ref|NM_065376	A_12_P161023	C36A4.4	C36A4.4.2	C36A4.4	wb|C36A4.4 encodes a putative UDP-N-acetylglucosamine pyrophosphorylase, paralogous to K06B9.2 and orthologous to human UAP1 (OMIM:602862) and UAP1L1. C36A4.4 is thought to catalyse the fourth step of the hexosamine pathway to UDP-N-acetylglucosamine or U			0.02589	0.02717	0.00451	0.09797	0.038885	0.00117411
wb|B0416.7a|wb|B0416.7b|ref|NM_001047746|ref|NM_001047745	A_12_P145221	B0416.7	B0416.7a	B0416.7	wb|none available [B0416.7a]			0.01947	0.03609	0.04167	0.05834	0.0388925	0.00117431
wb|F47F6.5|ref|NM_061532|tc|TC181095	A_12_P140780	clec-119	F47F6.5	F47F6.5	wb|none available [F47F6.5]		0.05077	0.03933	0.04272		0.02276	0.038895	0.00117437
ref|NM_072950|tc|TC194522	A_12_P133635	T27E4.5	NM_072950	T27E4.5	ref|Caenorhabditis elegans hypothetical protein (T27E4.5) mRNA, complete cds [NM_072950]			0.9646	0.93314	0.9131	0.9556	0.94161	0.00117728
wb|F59G1.1c.1|wb|F59G1.1b.1|ref|NM_062780|gb|DQ178633	A_12_P119346	cgt-3	F59G1.1c.1	F59G1.1	wb|cgt-3 encodes a transmembrane protein that is one of three C. elegans ceramide glucosyltransferases. by homology, CGT-3 is predicted to localize to the Golgi membrane and catalyze the transfer of glucose from UDP-glucose to ceramide to synthesize gluco		0.79669	0.88726	0.93886	0.94834	0.89779	0.893788	0.00118251
wb|W10G6.2b|wb|W10G6.2a.2|wb|W10G6.2a.1|ref|NM_001047834	A_12_P105652	sgk-1	W10G6.2b	W10G6.2	wb|sgk-1 encodes a serine/threonine protein kinase that is orthologous to the mammalian serum- and glucocorticoid-inducible kinases (SGKs). in C. elegans, sgk-1 activity is required for normal egg laying, generation time, stress response, and adult life s		0.02865	0.07717	0.09349	0.13563	0.09935	0.086858	0.00118341
wb|F10B5.1.2|wb|F10B5.1.1|ref|NM_063306|tc|TC193042	A_12_P175850	rpl-10	F10B5.1.2	F10B5.1	wb|rpl-10 encodes a large ribosomal subunit L10 protein required in mass RNAi assays for embryonic viability, fertility, normally rapid growth, and normal body coloration. the rpl-10 transcription unit has a nonsense transcript that is up-regulated in viv		0.79139	0.95782	0.93779	0.84419	0.93724	0.893686	0.00118554
wb|Y39B6A.20.2|wb|Y39B6A.20.3|wb|Y39B6A.20.1|ref|NM_171587	A_12_P116775	asp-1	Y39B6A.20.2	Y39B6A.20	wb|asp-1 encodes a homolog of cathepsin D aspartic protease. it is transcribed exclusively in intestinal cells of the late embryo and early larvae and is not observed in older larvae or adults. ASP-1 is dispensable for neuronal degeneration. [Source: Worm		0.92261	0.93702	0.90147	0.77179	0.9355	0.893678	0.00118577
wb|C25A1.8|ref|NM_060281|tc|TC204773	A_12_P105334	clec-87	C25A1.8	C25A1.8	wb|clec-87 encodes a putatively secreted C-type lectin, paralogous to CLEC-88, C25B8.4, F26D10.12, and ZK858.3. CLEC-87 has a single chondroitin attachment site verified by mass spectrometry. CLEC-87 has no obvious function in mass RNAi assays. [Source: W		0.90008	0.94067	0.83622	0.91363	0.87754	0.893628	0.00118724
tc|TC198565	A_12_P108315	TC198565	TC198565	K02A2.2	tc|Rep: Uncharacterized protein K02A2.5 precursor - Caenorhabditis elegans, complete [TC198565]			0.96076	0.95929	0.90142	0.94239	0.940965	0.00119439
ref|NM_063582|ens|D2013.2.1|ens|D2013.2.2|tc|TC185058	A_12_P101842	wdfy-2	NM_063582	D2013.2	ref|Caenorhabditis elegans WD40 and FYVE domain protein family member (wdfy-2) (wdfy-2) mRNA, complete cds [NM_063582]		0.04098	0.03929	0.04253		0.03582	0.039655	0.00119451
wb|T08G11.3|ref|NM_060002|tc|TC191868|tc|TC203205	A_12_P104980	T08G11.3	T08G11.3	T08G11.3	wb|none available [T08G11.3]			0.90932	0.94279	0.93677	0.97477	0.940913	0.00119579
wb|F38E11.2|ref|NM_069267|gb|U92044|tc|TC203510	A_12_P109955	hsp-12.6	F38E11.2	F38E11.2	wb|hsp-12.6 encodes a small heat-shock protein with very short N- and C-terminal domains flanking its central region of similarity to alpha-crystallins. HSP-12.6 is required in vivo for normal lifespan. HSP-12.6 is predominantly and ubiquitously expressed			0.00965	0.01284	0.00015	0.13685	0.0398725	0.00120034
wb|T05A10.3|ref|NM_077400|tc|TC185291	A_12_P172467	ttr-14	T05A10.3	T05A10.3	wb|none available [T05A10.3]		0.01865	0.01856	0.03708	0.34159	0.02132	0.08744	0.00120082
ref|NM_076121|gb|AF083653|tc|TC182764	A_12_P100774	twk-26	NM_076121	C33D12.3	ref|Caenorhabditis elegans TWiK family of potassium channels family member (twk-26) (twk-26) mRNA, complete cds [NM_076121]			0.86876	0.96394	0.9545	0.9751	0.940575	0.00120485
wb|F20B6.4|ref|NM_076311|tc|TC200670	A_12_P110322	F20B6.4	F20B6.4	F20B6.4	wb|none available [F20B6.4]			0.93063	0.93924	0.91225	0.97933	0.940362	0.00121058
ref|NM_001027527|tc|TC198315	A_12_P131010	R01H2.7	NM_001027527	R01H2.7	ref|Caenorhabditis elegans hypothetical protein (R01H2.7) mRNA, complete cds [NM_001027527]			0.95653	0.96062	0.86277	0.98145	0.940342	0.00121112
wb|Y17G7A.1.2|wb|Y17G7A.1.1|ref|NM_064143|gb|AF056579	A_12_P112597	hmg-12	Y17G7A.1.2	Y17G7A.1	ref|Caenorhabditis elegans HMG family member (hmg-12) (hmg-12) mRNA, complete cds [NM_064143]		0.82279	0.96845	0.92693	0.8727	0.87299	0.892772	0.00121292
wb|T08B6.4|ref|NM_068268|tc|TC181261	A_12_P112019	T08B6.4	T08B6.4	T08B6.4	wb|none available [T08B6.4]			0.02832	0.03022	0.09109	0.01189	0.04038	0.00121402
wb|F17C11.8.1|wb|F17C11.8.2|ref|NM_073397|tc|NP015303	A_12_P108945	tag-318	F17C11.8.1	F17C11.8	ref|Caenorhabditis elegans Temporarily Assigned Gene name family member (tag-318) (tag-318) mRNA, complete cds [NM_073397]		0.96849	0.74811	0.87399	0.93465	0.93841	0.89273	0.00121421
wb|F08H9.2|ref|NM_074183|gb|EC021079|tc|TC199124	A_12_P171107	F08H9.2	F08H9.2	F08H9.2	wb|none available [F08H9.2]			0.03332	0.01116	0.1146	0.00251	0.0403975	0.0012145
ref|NM_171595|tc|TC194648	A_12_P114169	Y39B6A.13	NM_171595	Y39B6A.13	ref|Caenorhabditis elegans hypothetical protein (Y39B6A.13) mRNA, complete cds [NM_171595]			0.87389	0.94534	0.97844	0.96318	0.940213	0.00121464
wb|C56C10.6|wb|F54H5.2|ref|NM_062932|ref|NM_062946	A_12_P107949	C56C10.6	C56C10.6	C56C10.6	wb|none available [C56C10.6]		0.07504	0.02376	0.02603		0.0369	0.0404325	0.00121544
wb|C10G8.8b.1|wb|C10G8.8b.2|wb|C10G8.8a|ref|NM_182366	A_12_P119967	C10G8.8	C10G8.8b.1	C10G8.8	wb|none available [C10G8.8a]		0.01029	0.11027	0.05278	0.11598	0.15042	0.087948	0.00121608
wb|Y48G10A.3|ref|NM_060968|ens|Y48G10A.3.1|tc|TC202555	A_12_P119593	Y48G10A.3	Y48G10A.3	Y48G10A.3	wb|none available [Y48G10A.3]		0.81698	0.98801	0.93432	0.77932	0.94437	0.8926	0.00121815
wb|Y79H2A.11|ref|NM_067170|tc|TC179916	A_12_P179439	zyg-8	Y79H2A.11	Y79H2A.11	wb|The zyg-8 gene encodes a protein with a doublecortin-like domain and a protein kinase domain. mutations of zyg-8 impair mitosis at the one-cell embryonic stage, which is normally asymmetrical, but which fails to show proper asymmetry in zyg-8 mutant em		0.90242	0.89637	0.89137	0.95286	0.81926	0.892456	0.00122251
wb|K04D7.1.1|wb|K04D7.1.4|wb|K04D7.1.3|wb|K04D7.1.2	A_12_P146228	rack-1	K04D7.1.1	K04D7.1	Unknown		0.75183	0.96018	0.93215	0.87965	0.93802	0.892366	0.00122528
wb|K07A1.2.2|wb|K07A1.2.1|ref|NM_001026382|gb|U96695	A_12_P115863	dut-1	K07A1.2.2	K07A1.2	ref|Caenorhabditis elegans DeoxyUTPase family member (dut-1) (dut-1) mRNA, complete cds [NM_001026382]		0.92577	0.91303	0.86652	0.82354	0.93245	0.892262	0.00122844
wb|Y62E10A.18|ref|NM_001028374|tc|TC200466	A_12_P120062	Y62E10A.18	Y62E10A.18	Y62E10A.18	wb|none available [Y62E10A.18]			0.02173	0.03582	0.04267	0.06401	0.0410575	0.00123251
wb|F43E2.11|ref|NM_063142|gb|FN887015|tc|TC199059	A_12_P113780	F43E2.11	F43E2.11	F43E2.11	wb|none available [F43E2.11]			0.91859	0.94317	0.9846	0.9116	0.93949	0.00123438
wb|Y37D8A.16|ref|NM_067282|tc|TC196146	A_12_P159546	Y37D8A.16	Y37D8A.16	Y37D8A.16	wb|none available [Y37D8A.16]		0.02895	0.07201	0.15714	0.0285	0.15647	0.088614	0.00123646
wb|H35N09.1|ref|NM_077059|tc|TC203082	A_12_P104376	H35N09.1	H35N09.1	H35N09.1	wb|none available [H35N09.1]		0.55291	0.97658	0.97831	0.9717	0.97993	0.891886	0.00124015
wb|C33H5.4a|ref|NM_001027873|gb|AB023577|tc|TC179972	A_12_P143790	klp-10	C33H5.4a	C33H5.4	wb|klp-10 encodes a predicted kinesin motor protein that while similar to the Xenopus and human klp2 kinesins, lacks the switch I motif critical for interaction with ATP. although RNAi experiments purportedly targeting klp-10 result in meiotic defects and		0.11511	0.08344	0.02504	0.07957	0.14063	0.088758	0.00124089
wb|T19H12.5|ref|NM_071902|tc|TC187832	A_12_P118761	srd-32	T19H12.5	T19H12.5	wb|none available [T19H12.5]			0.92818	0.95087	0.91469	0.96261	0.939087	0.0012455
wb|F25G6.9|ref|NM_072808|tc|TC178402	A_12_P101306	F25G6.9	F25G6.9	F25G6.9	wb|none available [F25G6.9]		0.00305	0.07343	0.09959	0.19051	0.07919	0.089154	0.0012532
wb|C16B8.1.1|ref|NM_076283|tc|TC181449	A_12_P117676	lin-18	C16B8.1.1	C16B8.1	wb|lin-18 encodes a predicted receptor tyrosine kinase that is a member of the Ryk/Derailed family of tyrosine kinase-related receptors (OMIM:600524, mutations in humans are associated with cleft palate). in C. elegans, LIN-18 is required for establishing		0.77355	0.88914	0.93135	0.93847	0.92403	0.891308	0.001258
wb|F44B9.8|ref|NM_066349|tc|TC207539|tc|TC186482	A_12_P171852	ARPA	F44B9.8	F44B9.8	wb|none available [F44B9.8]		0.28884	0.06526	0.01261	0.00748	0.07236	0.08931	0.00125811
wb|F11C7.5|ref|NM_078422|tc|TC206463	A_12_P161943	osm-11	F11C7.5	F11C7.5	wb|osm-11 encodes a protein required for normal osmosensation, osmotic resistance, and defecation rhythm, and for fully normal growth rate. OSM-11 has no clear orthologs outside of nematodes, but is paralogous to DOS-1, OSM-7, and K02F3.7, has a predicted		0.8442	0.95408	0.90795	0.81829	0.93137	0.891178	0.00126207
ref|NM_078438|tc|TC192466	A_12_P107653	abu-3	NM_078438	F31A3.1	ref|Caenorhabditis elegans Activated in Blocked Unfolded protein response family member (abu-3) (abu-3) mRNA, complete cds [NM_078438]			0.02851	0.09555	0.03546	0.0091	0.042155	0.00126301
wb|D1007.14|ref|NM_058990|gb|FN893202|tc|TC190819	A_12_P103105	pqn-24	D1007.14	D1007.14	wb|The protein product of this gene is predicted to contain a glutamine/asparagine (Q/N)-rich ('prion') domain, by the algorithm of Michelitsch and Weissman (as of the WS77 release of WormBase, i.e., in wormpep77). [Source: WormBase] [D1007.14]		0.16466	0.01608	0.05808	0.09061	0.11798	0.089482	0.00126347
ref|NM_075108|tc|TC207074	A_12_P136205	C06H5.6	NM_075108	C06H5.6	ref|Caenorhabditis elegans hypothetical protein (C06H5.6) mRNA, complete cds [NM_075108]			0.04776	0.04996	0.02049	0.05071	0.04223	0.00126512
wb|K04C2.6|wb|T24D3.1|ref|NM_066096|ref|NM_077683	A_12_P101287	med-2	K04C2.6	K04C2.6	wb|The med-2 gene encodes a GATA-type transcription factor that is an immediate target of maternal SKN-1, and that participates in specifying the mesendoderm. [Source: WormBase] [K04C2.6]			0.92663	0.92419	0.93879	0.96387	0.93837	0.00126555
wb|F36A2.4|ref|NM_059980|tc|TC181462	A_12_P118123	twk-30	F36A2.4	F36A2.4	wb|none available [F36A2.4]			0.92459	0.93871	0.93194	0.95782	0.938265	0.00126851
wb|ZK673.3|ref|NM_063845|tc|TC191531|tc|TC191346	A_12_P102004	ZK673.3	ZK673.3	ZK673.3	wb|ZK673.3 encodes a protein with a THAP or THAP-like domain required for embryonic development. other proteins with THAP or THAP-like domains include LIN-15A, LIN-15B, LIN-36, and HIM-17 (which all interact with LIN-35/Rb), as well as CDC-14B, CTB-1, GON			0.01714	0.00792	0.10765	0.03687	0.042395	0.00126977
wb|F08F1.5|ref|NM_077026	A_12_P112965	ced-8	F08F1.5	F08F1.5	wb|The ced-8 gene encodes a homolog of the human putative membrane transporter XK. ced-8 is required for apoptosis to occur with normal speed during embryonic development. [Source: WormBase] [F08F1.5]		0.07718	0.06154	0.06204	0.1034	0.1444	0.089712	0.00127071
wb|F08F1.4b.1|wb|F08F1.4a|wb|F08F1.4b.2|ref|NM_001029365	A_12_P178747	F08F1.4b.1	F08F1.4b.1	F08F1.4	wb|none available [F08F1.4a]		0.11704	0.065	0.10652	0.03625	0.12382	0.089726	0.00127115
wb|F58H1.6|ref|NM_073598|tc|TC190943	A_12_P177935	F58H1.6	F58H1.6	F58H1.6	wb|none available [F58H1.6]			0.02044	0.00865	0.13658	0.00425	0.04248	0.00127218
wb|F31C3.9|wb|F31C3.10|gb|AY204194|tc|TC197439	A_12_P178984	F31C3.9	F31C3.9	F31C3.9	wb|none available [F31C3.9]			0.96699	0.94191	0.93157	0.91202	0.938122	0.00127254
wb|F27C8.6.1|ref|NM_069301|tc|TC184744	A_12_P120083	esterase	F27C8.6.1	F27C8.6	wb|F27C8.6 encodes a putative arylacetamide deacetylase and microsomal lipase. F27C8.6 is required for sperm to normally migrate towards a PUFA-based signal exuded by oocytes. F27C8.6(RNAi) hermaphrodites are infertile, both through aberrant loss of their		0.88244	0.96606	0.85326	0.82837	0.92409	0.890844	0.00127259
ref|NM_070173|tc|TC191516	A_12_P104972	mau-8	NM_070173	Y62E10A.8	ref|Caenorhabditis elegans MAternally affected Uncoordination family member (mau-8) (mau-8) mRNA, complete cds [NM_070173]		0.12377	0.03439	0.01356	0.15988	0.11738	0.089796	0.00127337
wb|F44D12.1|ref|NM_069404	A_12_P101799	F44D12.1	F44D12.1	F44D12.1	wb|none available [F44D12.1]			0.03442	0.01208	0.0664	0.05772	0.042655	0.00127713
wb|C07A9.8|ref|NM_066741|tc|NP016905|tc|TC184145	A_12_P111485	C07A9.8	C07A9.8	C07A9.8	wb|none available [C07A9.8]			0.0619	0.05061	0.02993	0.0283	0.042685	0.00127798
wb|T11F8.3.1|wb|T11F8.3.2|ref|NM_068414|gb|AF185706	A_12_P104897	rme-2	T11F8.3.1	T11F8.3	wb|rme-2 encodes a member of the low-density lipoprotein (LDL) receptor superfamily. RME-2 functions as the C. elegans yolk receptor whose activity is required for yolk uptake during oogenesis. RME-2 is expressed in developing oocytes where it localizes a		0.91537	0.96854	0.85745	0.80868	0.9031	0.890628	0.00127945
wb|ZC416.8b|ref|NM_001028432|gb|L08969|tc|TC180734	A_12_P110801	unc-17	ZC416.8b	ZC416.8	wb|cha-1 is part of a gene complex, in which it shares a common promoter and first (noncoding) exon with unc-17 (and is thus coexpressed with unc-17), but in which the two genes encode mutationally separable functions. cha-1 encodes a choline acetyltransf			0.94771	0.94763	0.90099	0.95512	0.937863	0.00127991
wb|C05H8.1b|wb|C05H8.1a|ref|NM_001025982|ref|NM_001025981	A_12_P101072	ckk-1	C05H8.1b	C05H8.1	wb|ckk-1 encodes a serine/threonine protein kinase that is the C. elegans calcium and calmodulin-dependent protein kinase kinase (CaM-KK) ortholog. ckk-1 activity is required for CRE-dependent transcription in neurons. when expressed in vitro, CKK-1 is ca			0.85755	0.94286	0.97589	0.97498	0.93782	0.00128113
wb|K06C4.6a|wb|K06C4.6b|ref|NM_171495|ref|NM_001028863	A_12_P101298	mod-1	K06C4.6a	K06C4.6	wb|mod-1 encodes a serotonin-gated chloride channel. contrary to published literature, MOD-1 activity is NOT required for the enhanced slowing response exhibited by food-deprived animals upon encountering a bacterial food source. subsequent studies have s		0.46472	0.99702	0.99706	0.99532	0.99838	0.8905	0.00128374
wb|T14E8.1b.1|wb|T14E8.1c|wb|T14E8.1a|ref|NM_001029735	A_12_P106301	T14E8.1	T14E8.1b.1	T14E8.1	wb|none available [T14E8.1a]			0.96383	0.91477	0.91989	0.95201	0.937625	0.00128669
ref|NM_072106|tc|TC198975	A_12_P146310	K09H11.6	NM_072106	K09H11.6	ref|Caenorhabditis elegans hypothetical protein (K09H11.6) mRNA, complete cds [NM_072106]		0.4639	0.99899	0.99836	0.99299	0.99736	0.89032	0.0012895
wb|ZC262.3b|wb|ZC262.8.2|wb|ZC262.3a|ref|NM_066433	A_12_P110642	ZC262.3	ZC262.3b	ZC262.3	wb|none available [ZC262.3a]		0.36337	0.04892	0.00922	0.00706	0.02327	0.090368	0.00129168
wb|H01A20.1|ref|NM_078022|ens|H01A20.1.1|gb|AF083222	A_12_P149620	H01A20.1	H01A20.1	H01A20.1	wb|nhr-3 encodes a member of the superfamily of nuclear receptors which is one of the most abundant class of transcriptional regulators; nuclear receptors have a well conserved DNA binding domain and a less conserved C-terminal ligand binding domain; nhr-			0.93635	0.9357	0.91803	0.95944	0.93738	0.00129371
ens|Y59E9AL.36|tc|TC208711	A_12_P100560	Y59E9AL.36	Y59E9AL.36	Y59E9AL.36	Unknown			0.04918	0.03399	0.06593	0.02408	0.043295	0.00129542
wb|R02D3.6|ref|NM_067484|tc|TC199646	A_12_P177403	grl-19	R02D3.6	R02D3.6	wb|grl-19 encodes a hedgehog-like protein, with an N-terminal signal sequence, a central low-complexity region, and a C-terminal Ground-like (Grl) domain. GRL-19 is expressed in intestine. the Grl domain is predicted to form a cysteine-crosslinked protein			0.01311	0.06311	0.00621	0.0915	0.0434825	0.00130082
gb|M93256|tc|TC178826	A_12_P120183	tra-1	M93256	Y47D3A.6	gb|Caenorhabditis elegans transformer protein (tra-1, expressed in embryo stage) mRNA, complete cds. [M93256]		0.76294	0.97629	0.9251	0.9114	0.87359	0.889864	0.00130396
wb|F53A10.2c|wb|F53A10.2a	A_12_P115801	F53A10.2	F53A10.2c	F53A10.2	wb|F53A10.2 encodes a Rap1GAP homolog. a region of F53A10.2 encompassing one GoLoco motif specifically binds GOA-1 in yeast two-hybrid assays, and also binds itself. F53A10.2 is expressed in hypodermal seam cells, various neurons, and intestinal cells. F5		0.56423	0.97155	0.95643	0.98821	0.96842	0.889768	0.00130718
wb|F26D10.13|ref|NM_001027975|tc|TC200635	A_12_P148736	F26D10.13	F26D10.13	F26D10.13	wb|none available [F26D10.13]			0.00326	0.01825	0.0723	0.08102	0.0437075	0.00130734
wb|F40H6.6|wb|F59H6.3|ref|NM_001038273|tc|TC200307	A_12_P148605	F40H6.6	F40H6.6	F40H6.6	wb|none available [F40H6.6]			0.0133	0.09452	0.03885	0.02833	0.04375	0.00130857
wb|C44B12.6|ref|NM_067642|gb|FN887879|tc|TC199284	A_12_P107147	C44B12.6	C44B12.6	C44B12.6	wb|none available [C44B12.6]			0.87909	0.95952	0.9364	0.97223	0.93681	0.00131018
wb|K02B2.5.2|wb|K02B2.5.1|ref|NM_068494|tc|TC192988	A_12_P106824	rps-25	K02B2.5.2	K02B2.5	wb|rps-25 encodes a small ribosomal subunit S25 protein. [Source: WormBase] [K02B2.5.2]		0.84482	0.93489	0.91458	0.85115	0.90274	0.889636	0.00131134
wb|K10C2.7|ref|NM_076680|tc|TC204202	A_12_P161625	K10C2.7	K10C2.7	K10C2.7	wb|none available [K10C2.7]			0.0111	0.05038	0.0732	0.04076	0.04386	0.00131176
wb|F47D12.3|ref|NM_065980|gb|FN885030|tc|TC200862	A_12_P109114	F47D12.3	F47D12.3	F47D12.3	wb|none available [F47D12.3]			0.87341	0.96177	0.93773	0.97376	0.936667	0.00131433
wb|R10E9.2|ref|NM_065397|tc|TC191451	A_12_P115785	R10E9.2	R10E9.2	R10E9.2	wb|none available [R10E9.2]		0.11225	0.04294	0.04775	0.16981	0.08297	0.091144	0.0013167
wb|C33A11.1.2|wb|C33A11.1.1|ref|NM_078139|tc|TC181477	A_12_P103939	C33A11.1	C33A11.1.2	C33A11.1	ref|Caenorhabditis elegans hypothetical protein (C33A11.1) mRNA, complete cds [NM_078139]		0.87234	0.93735	0.90856	0.87833	0.85047	0.88941	0.0013187
wb|T24B8.1.2|wb|T24B8.1.1|wb|T24B8.1.3|ref|NM_063533	A_12_P119732	T24B8.1.2	T24B8.1.2	T24B8.1	ref|Caenorhabditis elegans Ribosomal Protein, Large subunit family member (rpl-32) (rpl-32) mRNA, complete cds [NM_063533]		0.85797	0.94293	0.91706	0.79567	0.93335	0.889396	0.00131917
wb|F55A3.2|ref|NM_060421|tc|TC206276|tc|TC180018	A_12_P106294	F55A3.2	F55A3.2	F55A3.2	wb|none available [F55A3.2]		0.92179	0.87958	0.87357	0.89972	0.87188	0.889308	0.00132204
wb|C41G11.4c|wb|C41G11.4b|wb|C41G11.4a|ref|NM_001029281	A_12_P113884	gnrr-4	C41G11.4c	C41G11.4	wb|none available [C41G11.4a]			0.91355	0.94622	0.9226	0.96324	0.936402	0.00132207
wb|F54D7.7|tc|TC204919|tc|TC204732|tc|TC204867	A_12_P103042	F54D7.7	F54D7.7	F54D7.7	wb|none available [F54D7.7]			0.94452	0.95818	0.92509	0.91771	0.936375	0.00132287
wb|Y48A6B.3.1|wb|Y48A6B.3.2|ref|NM_067014|tc|TC196351	A_12_P144720	Y48A6B.3	Y48A6B.3.1	Y48A6B.3	ref|Caenorhabditis elegans hypothetical protein (Y48A6B.3) mRNA, complete cds [NM_067014]		0.84267	0.97235	0.9182	0.82179	0.89102	0.889206	0.00132539
wb|C37A5.11|ref|NM_001128957|gb|FN872121|tc|NP13404259	A_12_P138725	C37A5.11	C37A5.11	C37A5.11	wb|none available [C37A5.11]			0.96935	0.93665	0.8916	0.94701	0.936153	0.00132941
wb|C47E12.7|ref|NM_069397|tc|TC185559	A_12_P116157	C47E12.7	C47E12.7	C47E12.7	wb|none available [C47E12.7]		0.15487	0.06949	0.03049	0.07883	0.12454	0.091644	0.00133311
wb|C27C7.1|ref|NM_060522|tc|TC191014	A_12_P103279	C27C7.1	C27C7.1	C27C7.1	wb|none available [C27C7.1]		0.75091	0.96841	0.95525	0.88793	0.88228	0.888956	0.00133364
wb|K04F10.4b|ref|NM_001026370|gb|L29439|tc|TC180066	A_12_P108467	bli-4	K04F10.4b	K04F10.4	wb|bli-4 encodes a variety of related subtilases (serine endoproteases of the KEX2/subtilisin class), with shared N-termini but varying C-termini, that are collectively required both for larval viability and for stable adhesion of the adult cuticle. [Sour		0.84584	0.94829	0.92342	0.82078	0.90633	0.888932	0.00133442
wb|F36D1.9|ref|NM_001026282|gb|FN871808|tc|TC202061	A_12_P150125	F36D1.9	F36D1.9	F36D1.9	wb|none available [F36D1.9]			0.94519	0.9434	0.88825	0.96696	0.93595	0.00133539
wb|F56C9.10b.1|wb|F56C9.10a|wb|F56C9.10b.2|ref|NM_171190	A_12_P132485	F56C9.10	F56C9.10b.1	F56C9.10	wb|none available [F56C9.10a]			0.05357	0.01429	0.02701	0.08503	0.044975	0.00134457
wb|F49E10.3|ref|NM_076584|gb|AF042393|tc|TC192009	A_12_P107573	flp-7	F49E10.3	F49E10.3	wb|flp-7 encodes an MVRFamide-containing peptide that, upon injection into A. suum, produces paralysis and loss of locomotory waveforms, increased body length, and decreased cAMP production. [Source: WormBase] [F49E10.3]			0.92269	0.95399	0.89282	0.97292	0.935605	0.00134563
wb|K06H7.9|ref|NM_066365|ens|K06H7.9.2|ens|K06H7.9.1	A_12_P104745	K06H7.9	K06H7.9	K06H7.9	wb|idi-1 encodes an isopentyl-diphosphate isomerase that, by sequence similarity, is predicted to function in the synthesis of lipophilic molecules; in C. elegans, idi-1 activity is required for larval growth, movement and development and for removal of a		0.1618	0.03297	0.03068	0.18367	0.05107	0.092038	0.00134619
wb|B0361.4|ref|NM_066199|tc|NP13404887|tc|TC188316	A_12_P118106	B0361.4	B0361.4	B0361.4	wb|none available [B0361.4]			0.9294	0.9426	0.9132	0.95698	0.935545	0.00134741
wb|F09F9.2|ref|NM_076297|tc|TC194854	A_12_P107773	F09F9.2	F09F9.2	F09F9.2	wb|none available [F09F9.2]			0.05499	0.02694	0.01528	0.08318	0.0450975	0.00134822
wb|T01C3.7.2|wb|T01C3.7.1|ref|NM_074290|tc|TC204342	A_12_P100084	fib-1	T01C3.7.2	T01C3.7	wb|fib-1 encodes the C. elegans ortholog of Saccharomyces cerevisiae Nop1p, an essential component of the U3 SnoRNP. FIB-1 localizes to the nucleolus. [Source: WormBase] [T01C3.7.2]		0.78517	0.97613	0.92098	0.8323	0.92646	0.888208	0.00135855
wb|K07B1.6b.1|wb|K07B1.6a|ref|NM_073017|ref|NM_073016	A_12_P113657	K07B1.6	K07B1.6b.1	K07B1.6	wb|none available [K07B1.6a]		0.84716	0.87199	0.89815	0.90317	0.92008	0.88811	0.00136182
wb|T10H9.8|ref|NM_001047701|tc|TC201579	A_12_P131220	T10H9.8	T10H9.8	T10H9.8	wb|none available [T10H9.8]			0.02421	0.05316	0.04252	0.06251	0.0456	0.00136329
wb|W03C9.5|ref|NM_064149|gb|FN896465|tc|TC202475	A_12_P105764	W03C9.5	W03C9.5	W03C9.5	wb|none available [W03C9.5]		0.92128	0.89795	0.8775	0.82556	0.9172	0.887898	0.00136898
wb|C13B9.1.2|wb|C13B9.1.1|wb|F23A7.5|ref|NM_066063	A_12_P151715	C13B9.1.2	C13B9.1.2	C13B9.1	wb|none available [F23A7.5]		0.13325	0.24781	0.03994	0.02149	0.02111	0.09272	0.0013691
wb|B0513.4|ref|NM_070269|ens|B0513.4b|ens|B0513.4a	A_12_P112238	B0513.4	B0513.4	B0513.4	wb|none available [B0513.4]		0.25458	0.0059	0.03693	0.08233	0.0856	0.093068	0.00138091
wb|T12E12.1|ref|NM_068428|tc|TC203485	A_12_P112286	T12E12.1	T12E12.1	T12E12.1	wb|none available [T12E12.1]		0.86663	0.9295	0.84537	0.90301	0.89318	0.887538	0.0013812
wb|F08F8.9a|wb|F08F8.9c.2|wb|F08F8.9b|wb|F08F8.9c.1	A_12_P140496	F08F8.9	F08F8.9a	F08F8.9	wb|none available [F08F8.9a]		0.10766	0.02409	0.00392		0.04984	0.0463775	0.00138691
wb|B0412.2|ref|NM_064864|gb|U72883|tc|TC185621	A_12_P118664	daf-7	B0412.2	B0412.2	wb|daf-7 encodes a member of the transforming growth factor beta superfamily. in C. elegans, DAF-7 functions as part of a signaling pathway that interprets environmental conditions to regulate energy-balance pathways that affect dauer larval formation, fa			0.9522	0.9602	0.88353	0.94078	0.934178	0.00138876
wb|T10E9.3|ref|NM_059481|tc|TC181796	A_12_P105309	T10E9.3	T10E9.3	T10E9.3	wb|none available [T10E9.3]		0.03293	0.05257	0.04379		0.05721	0.046625	0.0013945
wb|C15H11.9.2|wb|C15H11.9.1|ref|NM_074172|gb|FN893797	A_12_P101729	C15H11.9	C15H11.9.2	C15H11.9	ref|Caenorhabditis elegans hypothetical protein (C15H11.9) mRNA, complete cds [NM_074172]		0.22654	0.03988	0.03392	0.1007	0.06712	0.093632	0.00140025
wb|C06G3.3|ref|NM_068690|tc|TC205540	A_12_P116308	C06G3.3	C06G3.3	C06G3.3	wb|none available [C06G3.3]		0.25193	0.03077	0.09738	0.00323	0.08509	0.09368	0.00140192
wb|R02C2.4|ref|NM_070764|tc|NP542164|tc|TC184423	A_12_P107308	nhr-204	R02C2.4	R02C2.4	wb|none available [R02C2.4]			0.94626	0.93467	0.91984	0.93407	0.93371	0.00140315
wb|ZK721.1b|wb|ZK721.1a|ref|NM_001129723|ref|NM_077088	A_12_P117815	tag-130	ZK721.1b	ZK721.1	wb|tag-130 encodes a predicted transmembrane protein. as loss of tag-130 activity via RNAi does not result in any abnormalities, the precise role of TAG-130 in C. elegans development and/or behavior is not yet known. however, TAG-130 is homologous to SID-		0.96645	0.78622	0.86671	0.90943	0.90558	0.886878	0.00140389
ref|NM_070660|tc|TC188473	A_12_P115740	ZK550.5	NM_070660	ZK550.5	ref|Caenorhabditis elegans hypothetical protein (ZK550.5) mRNA, complete cds [NM_070660]			0.01759	0.03018	0.12703	0.01326	0.047015	0.00140655
wb|F44A6.1b|wb|F44A6.1a|ref|NM_171970|ref|NM_171763	A_12_P156650	nucb-1	F44A6.1b	F44A6.1	wb|F44A6.1 encodes two isoforms of a nucleobindin homolog that each contain a calcium-binding EF-hand domain and a glutamine/asparagine-rich domain. F44A6.1 is expressed in muscle (pharyngeal, body wall, and vulval), with weak expression in head and tail		0.00254	0.16327	0.00377		0.01881	0.0470975	0.00140912
wb|B0001.2|ref|NM_069907|tc|TC179348	A_12_P117012	B0001.2	B0001.2	B0001.2	wb|none available [B0001.2]		0.00734	0.09929	0.02324		0.05867	0.047135	0.00141027
wb|F36D4.4|ref|NM_073035|tc|TC183715	A_12_P116410	F36D4.4	F36D4.4	F36D4.4	wb|none available [F36D4.4]			0.87896	0.95754	0.93237	0.96474	0.933403	0.0014127
wb|K11C4.2|ref|NM_072349|tc|NP418880|tc|TC189710	A_12_P112552	K11C4.2	K11C4.2	K11C4.2	wb|none available [K11C4.2]			0.93525	0.93836	0.88586	0.974	0.933367	0.00141379
wb|T13H5.1b|wb|T13H5.1a|wb|T13H5.1c|ref|NM_001129168	A_12_P153810	T13H5.1	T13H5.1b	T13H5.1	wb|none available [T13H5.1a]		0.72787	0.8996	0.95144	0.87578	0.97822	0.886582	0.00141419
wb|H37A05.4|ref|NM_001028846|tc|TC198257	A_12_P148501	H37A05.4	H37A05.4	H37A05.4	wb|none available [H37A05.4]			0.01898	0.02187	0.13743	0.01081	0.0472725	0.00141456
wb|Y73F8A.12|wb|Y73F8A.14|ref|NM_070446|ref|NM_070448	A_12_P115591	Y73F8A.12	Y73F8A.12	Y73F8A.12	wb|none available [Y73F8A.12]			0.02254	0.0192	0.07569	0.07188	0.0473275	0.00141627
wb|Y42G9A.2|ref|NM_065930|gb|EB997050|tc|TC200945	A_12_P112887	Y42G9A.2	Y42G9A.2	Y42G9A.2	wb|none available [Y42G9A.2]			0.00839	0.02199	0.08217	0.07695	0.047375	0.00141775
wb|C18G1.5.1|wb|C18G1.5.2|ref|NM_071876|ens|C18G1.5	A_12_P151290	C18G1.5.1	C18G1.5.1	C18G1.5	ref|Caenorhabditis elegans HIstone H1 Like family member (hil-4) (hil-4) mRNA, complete cds [NM_071876]		0.85328	0.95676	0.86156	0.8873	0.87347	0.886474	0.00141792
wb|Y45F10A.3|ref|NM_070204|tc|TC206748|tc|TC190971	A_12_P102157	Y45F10A.3	Y45F10A.3	Y45F10A.3	wb|none available [Y45F10A.3]		0.04679	0.07624	0.14231	0.03131	0.17418	0.094166	0.00141879
wb|C44E4.6.2|wb|C44E4.6.3|wb|C44E4.6.1|ref|NM_059011	A_12_P112337	acbp-1	C44E4.6.2	C44E4.6	wb|acbp-1 encodes an Acyl-CoA-binding protein. loss of acbp-1 activity via RNAi results in reduced fat content indicating that ACBP-1 plays a role in lipid metabolism. [Source: WormBase] [C44E4.6.2]		0.90252	0.91222	0.88912	0.8099	0.91786	0.886324	0.00142317
ref|NM_068303|ref|NM_068712|tc|TC191142|tc|TC190965	A_12_P104675	ssq-4	NM_068303	T28H11.1	ref|Caenorhabditis elegans Sperm-Specific family, class Q family member (ssq-4) (ssq-4) mRNA, complete cds [NM_068303]			0.05418	0.07203	0.0561	0.00793	0.04756	0.00142354
wb|F27D9.1c|ref|NM_001029437|tc|TC180867	A_12_P108025	unc-18	F27D9.1c	F27D9.1	wb|unc-18 encodes the C. elegans ortholog of Saccharomyces cervisiae SEC1 and mammalian Munc18 proteins. UNC-18 function as a chaperone for UNC-64/syntaxin, ensuring its anterograde transport from the endoplasmic reticulum to the plasma membrane. UNC-18 a		0.51733	0.98181	0.97236	0.97658	0.9831	0.886236	0.00142644
wb|T15B7.16|ref|NM_072340|tc|TC184591	A_12_P118706	lgc-54	T15B7.16	T15B7.16	wb|none available [T15B7.16]			0.86243	0.96188	0.94043	0.96708	0.932955	0.00142669
wb|ZK328.1a|ref|NM_065910|tc|TC178667	A_12_P119804	cyk-3	ZK328.1a	ZK328.1	wb|cyk-3 encodes a functional ubiquitin C-terminal hydrolase required for embryonic viability and for cellular osmotic regulation. osmotic regulation defects in mutants contribute at least partially to cytokinesis defects in mutant embryos. [Source: WormB			0.04927	0.04165	0.07394	0.02596	0.047705	0.00142809
wb|F54D8.6|ref|NM_001027434|tc|TC198041	A_12_P103352	F54D8.6	F54D8.6	F54D8.6	wb|none available [F54D8.6]		0.35664	0.0237	0.00598	0.02797	0.05805	0.094468	0.00142946
wb|T26H10.1|ref|NM_073497|gb|AF077307|tc|TC180493	A_12_P102546	des-2	T26H10.1	T26H10.1	wb|des-2 encodes an alpha subunit of nicotinic acetylcholine receptor (nAChR), predicted to be a ligand-gated ion channel regulating the fast action of acetylcholine at neuromuscular junctions and in the nervous system. DES-2 is coexpressed with and genet			0.94151	0.95567	0.89977	0.93446	0.932852	0.00142991
wb|T02D1.6|ref|NM_070706|tc|TC184623	A_12_P103353	T02D1.6	T02D1.6	T02D1.6	wb|none available [T02D1.6]			0.95488	0.94904	0.87466	0.95228	0.932715	0.00143425
wb|Y65B4BR.5a.1|wb|Y65B4BR.5b|ref|NM_058348|ref|NM_182046	A_12_P108995	Y65B4BR.5	Y65B4BR.5a.1	Y65B4BR.5	ref|Caenorhabditis elegans hypothetical protein (Y65B4BR.5) mRNA, complete cds [NM_058348]		0.88692	0.91668	0.90608	0.82747	0.89264	0.885958	0.00143604
wb|R04E5.8a|ref|NM_001029661|tc|TC179109	A_12_P107993	R04E5.8	R04E5.8a	R04E5.8	wb|none available [R04E5.8a]		0.88111	0.9305	0.86648	0.90715	0.84436	0.88592	0.00143739
wb|R13A5.5|ref|NM_066254|tc|TC192914	A_12_P103986	ceh-13	R13A5.5	R13A5.5	wb|a homolog of Hox genes of labial/Hox1 type. affects viability, body shape and anterior patterning during embryogenesis, interacts genetically with hox genes. and is expressed in A, D, E and MS lineages in the early embryo, and in the anterior dorsal hy		0.23225	0.06855	0.06094	0.01003	0.10178	0.09471	0.00143793
wb|T26E3.10|ref|NM_001026470|gb|FN871416|tc|TC204940	A_12_P105298	T26E3.10	T26E3.10	T26E3.10	wb|none available [T26E3.10]			0.85219	0.96543	0.95769	0.95497	0.93257	0.00143884
wb|Y49F6B.2|ref|NM_062162|ens|Y49F6B.2.2|ens|Y49F6B.2.1	A_12_P115338	Y49F6B.2	Y49F6B.2	Y49F6B.2	wb|none available [Y49F6B.2]		0.00978	0.06158	0.12188	0.07399	0.20658	0.094762	0.00143976
wb|C09D1.2|ref|NM_058890|tc|TC198595	A_12_P113322	clec-89	C09D1.2	C09D1.2	wb|none available [C09D1.2]		0.50275	0.98233	0.98677	0.97382	0.9834	0.885814	0.00144134
wb|F52D1.2|ref|NM_075702|tc|TC198992	A_12_P114731	F52D1.2	F52D1.2	F52D1.2	wb|none available [F52D1.2]		0.18321	0.00397	0.10565	0.1447	0.0366	0.094826	0.00144203
wb|C23H5.2|ref|NM_067765|tc|TC190773	A_12_P101488	glb-7	C23H5.2	C23H5.2	wb|glb-7 encodes a globin with no obvious function in mass RNAi assays. [Source: WormBase] [C23H5.2]			0.94681	0.95235	0.89786	0.93278	0.93245	0.00144263
wb|F43G6.1b|wb|F43G6.1a|ref|NM_064115|ref|NM_064114	A_12_P112026	dna-2	F43G6.1b	F43G6.1	wb|dna-2 encodes the C. elegans ortholog of the yeast and vertebrate Dna2 replication helicases. by homology, DNA-2 is predicted to function as an endonuclease and an ATP-dependent helicase that is involved in DNA replication and repair. in C. elegans, DN		0.93484	0.90567	0.84102	0.87997	0.86706	0.885712	0.00144476
wb|Y57G11C.33|ref|NM_070373|tc|NP177388|tc|TC198056	A_12_P147215	Y57G11C.33	Y57G11C.33	Y57G11C.33	wb|none available [Y57G11C.33]			0.03464	0.05351	0.01173	0.09312	0.04825	0.00144532
wb|F25H2.5.1|wb|F25H2.5.2|wb|F25H2.5.3|ref|NM_060360	A_12_P175913	F25H2.5	F25H2.5.1	F25H2.5	ref|Caenorhabditis elegans hypothetical protein (F25H2.5) mRNA, complete cds [NM_060360]		0.84818	0.92592	0.90242	0.84446	0.90732	0.88566	0.00144661
wb|Y60A3A.18|ref|NM_075456|tc|TC193737	A_12_P110675	skr-4	Y60A3A.18	Y60A3A.18	wb|The skr-4 gene encodes a homolog of Skp1 in S. cerevisiae that has no known function in vivo, since skr-4(RNAi) animals are at least superficially normal. [Source: WormBase] [Y60A3A.18]		0.11327	0.04834	0.13713	0.1292	0.04753	0.095094	0.00145155
wb|ZK593.3|ref|NM_069630|tc|TC200371	A_12_P101081	ZK593.3	ZK593.3	ZK593.3	wb|none available [ZK593.3]		0.0522	0.07278	0.08388	0.06279	0.20386	0.095102	0.00145184
wb|T22H9.4|ref|NM_070775|tc|TC186460	A_12_P108612	T22H9.4	T22H9.4	T22H9.4	wb|none available [T22H9.4]			0.88755	0.91912	0.96958	0.95186	0.932028	0.0014561
wb|R07E4.4|ref|NM_076593|gb|AB126261|tc|TC181256	A_12_P118421	mig-23	R07E4.4	R07E4.4	wb|mig-23 encodes a nucleoside diphosphatase (NDPase). during larval development, MIG-23 activity is required, in body wall muscle cells, for proper dorsalward migration of the gonadal distal tip cells (DTCs) and gonad morphogenesis via regulation of MIG-		0.97818	0.79759	0.89571	0.89659	0.85885	0.885384	0.00145647
wb|C46G7.4a|wb|C46G7.4c|wb|C46G7.4b|ref|NM_068506	A_12_P102604	pqn-22	C46G7.4a	C46G7.4	wb|The protein product of this gene is predicted to contain a glutamine/asparagine (Q/N)-rich ('prion') domain, by the algorithm of Michelitsch and Weissman (as of the WS77 release of WormBase, i.e., in wormpep77). [Source: WormBase] [C46G7.4a]		0.3388	0.00542	0.01143	0.10404	0.0177	0.095478	0.00146539
wb|C28C12.9a.1|wb|C28C12.9b|wb|C28C12.9a.2|wb|C28C12.9c	A_12_P103245	acdh-13	C28C12.9a.1	C28C12.9	wb|gei-9 encodes a protein containing a putative acyl-CoA dehydrogenase domain. interacts with GEX-3 in yeast two-hybrid assays. [Source: WormBase] [C28C12.9a.1]		0.96798	0.84212	0.85204	0.89712	0.86619	0.88509	0.00146702
wb|T23D8.4.1|ref|NM_060237|tc|TC179485	A_12_P104033	eif-3.C	T23D8.4.1	T23D8.4	wb|eif-3.C encodes a putative c subunit of translation initiation factor 3 that is required for fertility and for embryonic osmotic integrity. eif-3.C is orthologous to human EIF3S8 (OMIM:603916) and budding yeast NIP1. [Source: WormBase] [T23D8.4.1]		0.75458	0.93851	0.91473	0.90965	0.90777	0.885048	0.00146855
wb|T22A3.8|ref|NM_060374|gb|AF074902|tc|TC177939	A_12_P106833	lam-3	T22A3.8	T22A3.8	wb|lam-3 is orthologous to human LAMININ ALPHA-2 (LAMA2. OMIM:156225), which when mutated leads to merosin-deficient congenital muscular dystrophy. [Source: WormBase] [T22A3.8]			0.0506	0.02824	0.02404	0.09324	0.04903	0.00147031
ref|NM_001028566|tc|NP272311|tc|TC204871	A_12_P137939	C54F6.15	NM_001028566	C54F6.15	ref|Caenorhabditis elegans hypothetical protein (C54F6.15) mRNA, complete cds [NM_001028566]			0.00671	0.03864	0.0009	0.15006	0.0490775	0.00147186
wb|Y43B11AR.4.1|wb|Y43B11AR.4.2|ref|NM_068702|tc|TC194905	A_12_P113099	rps-4	Y43B11AR.4.1	Y43B11AR.4	wb|rps-4 encodes a small ribosomal subunit S4 protein. [Source: WormBase] [Y43B11AR.4.1]		0.89814	0.90192	0.90036	0.82997	0.89414	0.884906	0.00147365
wb|C48D1.3|ref|NM_070138|ens|C48D1.3.2|ens|C48D1.3.1	A_12_P110059	C48D1.3	C48D1.3	C48D1.3	wb|cho-1 encodes a high-affinity choline transporter orthologous to members of the sodium-dependent glucose transporter family; CHO-1 is expressed in cholinergic neurons. [C48D1.3]			0.88687	0.9405	0.94197	0.95578	0.93128	0.0014802
ref|NM_073102|tc|TC190876	A_12_P114129	F40F9.3	NM_073102	F40F9.3	ref|Caenorhabditis elegans hypothetical protein (F40F9.3) mRNA, complete cds [NM_073102]		0.18892	0.0019	0.00224		0.0044	0.049365	0.00148119
wb|K07E3.1|ref|NM_076965|tc|TC178944	A_12_P116876	K07E3.1	K07E3.1	K07E3.1	wb|none available [K07E3.1]			0.96909	0.95129	0.88279	0.92179	0.93124	0.0014815
wb|F37A4.5|ref|NM_066069|ens|F37A4.5.1|ens|F37A4.5.2	A_12_P107344	F37A4.5	F37A4.5	F37A4.5	wb|none available [F37A4.5]		0.20197	0.02234	0.02454	0.21764	0.01359	0.096016	0.00148483
wb|Y22F5A.4.2|wb|Y22F5A.4.1|ref|NM_073241|tc|TC189989	A_12_P100952	lys-1	Y22F5A.4.2	Y22F5A.4	wb|lys-1 encodes a putative lysozyme, whose overexpression increases resistance to infection by Serratia marcescens. lys-1(RNAi) animals have normal resistance to S. marcescens, perhaps because of genetic redundancy with the LYS-1 paralogs LYS-2 to -8 and		0.85603	0.89269	0.90258	0.83432	0.93697	0.884518	0.00148775
wb|T27A10.3a.1|wb|T27A10.3b|wb|T27A10.3a.2|ref|NM_001029759	A_12_P155155	ckc-1	T27A10.3a.1	T27A10.3	wb|ckc-1 encodes a putative ethanolamine or choline kinase, with somewhat more sequence similarity to ethanolamine kinases. CKC-1 is the sole member of a 'C' group of choline/ethanolamine kinases. [Source: WormBase] [T27A10.3a.1]			0.04543	0.02511	0.04613	0.08171	0.049595	0.00148865
wb|C27D8.2|ref|NM_070026|tc|TC183115	A_12_P115303	C27D8.2	C27D8.2	C27D8.2	wb|none available [C27D8.2]		0.15834	0.02799	0.00381		0.00835	0.0496225	0.00148957
wb|F14H3.3|ref|NM_074636|tc|TC190944	A_12_P101027	F14H3.3	F14H3.3	F14H3.3	wb|none available [F14H3.3]			0.01491	0.01006	0.16312	0.01069	0.049695	0.00149194
wb|T10E9.4.2|wb|T10E9.4.1|ref|NM_059478|tc|TC180830	A_12_P103803	T10E9.4	T10E9.4.2	T10E9.4	ref|Caenorhabditis elegans hypothetical protein (T10E9.4) mRNA, complete cds [NM_059478]		0.26182	0.00213	0.03681	0.17931	0.00149	0.096312	0.00149566
wb|C08G5.4|ref|NM_061401|gb|FN878311|tc|TC186315	A_12_P109338	snt-6	C08G5.4	C08G5.4	wb|none available [C08G5.4]			0.95133	0.94896	0.87663	0.94623	0.930787	0.00149628
tc|TC204851	A_12_P112904	TC204851	TC204851	Y9D1A.1	Unknown		0.11582	0.0576	0.1571	0.14868	0.00266	0.096372	0.00149782
wb|ZK1127.6.2|wb|ZK1127.6.1|wb|ZK1127.9a|wb|ZK1127.9b	A_12_P107299	ZK1127.6	ZK1127.6.2	ZK1127.6	wb|none available [ZK1127.9a]			0.06523	0.03121	0.01252	0.09066	0.049905	0.00149881
wb|T14G10.2a.1|wb|T14G10.2b.1|ref|NM_001028218|ref|NM_001028219	A_12_P100059	pxf-1	T14G10.2a.1	T14G10.2	ref|Caenorhabditis elegans PDZ eXchange Factor family member (pxf-1) (pxf-1) mRNA, complete cds [NM_001028218]		0.80413	0.90063	0.89263	0.89818	0.92547	0.884208	0.00149911
wb|C12D8.15|ref|NM_001028480|tc|TC201436	A_12_P115151	C12D8.15	C12D8.15	C12D8.15	wb|none available [C12D8.15]			0.85623	0.94301	0.96661	0.95659	0.93061	0.00150212
ref|NM_001038243|ref|NM_001038242|ref|NM_001038241|ens|F56D12.4a.2	A_12_P108964	jip-1	NM_001038243	F56D12.4	ref|Caenorhabditis elegans JNK Interacting Protein (scaffold protein) family member (jip-1) (jip-1) mRNA, complete cds [NM_001038243]			0.9367	0.9466	0.87918	0.95986	0.930585	0.00150294
wb|C03G6.15|ref|NM_072479|tc|NP021116|tc|TC183238	A_12_P108089	cyp-35A2	C03G6.15	C03G6.15	wb|cyp-35A2 encodes one of over 80 C. elegans cytochrome P450s, NADPH-dependent monooxygenases that metabolize endogenous and exogenous compounds. RT-PCR experiments indicate that cyp-35A2 mRNA is upregulated in response to treatment with xenobiotics, suc			0.02438	0.06048	0.02871	0.08659	0.05004	0.00150325
wb|T22G5.2|ref|NM_074039|tc|TC201070	A_12_P102404	lbp-7	T22G5.2	T22G5.2	wb|lbp-7 encodes a predicted intracellular fatty acid binding protein (iFABP) that is most similar to the vertebrate muscle and heart FABPs. by homology, LBP-7 is predicted to function as an intracellular transporter for small hydrophobic molecules such a		0.1097	0.02735	0.063	0.07373	0.20904	0.096564	0.00150488
wb|ZC434.2.1|wb|ZC434.2.2|ref|NM_060307|tc|TC202223	A_12_P103828	rps-7	ZC434.2.1	ZC434.2	wb|rps-7 encodes a small ribosomal subunit S7 protein. [Source: WormBase] [ZC434.2.1]		0.89355	0.92175	0.91896	0.84196	0.84388	0.88402	0.00150603
wb|C10G11.8|ref|NM_059410|tc|TC184490	A_12_P104052	ATPase	C10G11.8	C10G11.8	wb|none available [C10G11.8]			0.05593	0.02218	0.11582	0.00661	0.050135	0.00150639
wb|F18F11.1|ref|NM_067506|tc|TC192582	A_12_P115428	F18F11.1	F18F11.1	F18F11.1	wb|none available [F18F11.1]			0.01734	0.08133	0.05112	0.05122	0.0502525	0.00151027
wb|F43C9.2|ref|NM_076417|tc|TC192367	A_12_P103032	F43C9.2	F43C9.2	F43C9.2	wb|none available [F43C9.2]		0.91211	0.78686	0.89846	0.91628	0.90555	0.883852	0.00151225
ref|NM_001047654|tc|NP948975|tc|TC205144|tc|TC196686	A_12_P175464	F52E1.14	NM_001047654	F52E1.14	ref|Caenorhabditis elegans hypothetical protein (F52E1.14) mRNA, complete cds [NM_001047654]			0.01091	0.0532	0.01337	0.12379	0.0503175	0.00151243
wb|F23B2.5a|wb|F23B2.5b|wb|F23B2.5c|ref|NM_182277	A_12_P108761	flp-1	F23B2.5a	F23B2.5	wb|flp-1 can encode up to seven distinct, yet highly similar, FMRFamide-related peptides (FaRPs), small neuromodulatory peptides that are characterized by a C-terminal Arg-Phe-amide motif. in C. elegans, FLP-1 peptides are required for regulation of sever			0.89324	0.94812	0.92371	0.95545	0.93013	0.00151799
ref|NM_060511|tc|TC183752	A_12_P112585	F56G4.4	NM_060511	F56G4.4	ref|Caenorhabditis elegans hypothetical protein (F56G4.4) mRNA, complete cds [NM_060511]		0.24347	0.02276	0.01558	0.16105	0.0419	0.096952	0.00151928
wb|R02D5.7|wb|C25A8.2|ref|NM_074191|ref|NM_068682	A_12_P146345	R02D5.7	R02D5.7	R02D5.7	wb|none available [R02D5.7]			0.01139	0.00525	0.16769	0.01794	0.0505675	0.00152074
wb|F59F4.2|ref|NM_078203|tc|TC203313|tc|TC208105	A_12_P100345	F59F4.2	F59F4.2	F59F4.2	wb|none available [F59F4.2]		0.77304	0.95927	0.91012	0.83735	0.93817	0.88359	0.00152199
wb|K07C6.4|ref|NM_071692|tc|TC182292	A_12_P103772	cyp-35B1	K07C6.4	K07C6.4	wb|none available [K07C6.4]		0.00611	0.01956	0.15642	0.10675	0.19631	0.09703	0.00152217
wb|T28A11.2a|wb|T28A11.2b|ref|NM_001129553|ref|NM_071505	A_12_P139655	T28A11.2	T28A11.2a	T28A11.2	wb|none available [T28A11.2a]		0.1307	0.03536	0.06563	0.08774	0.16576	0.097038	0.00152244
wb|C07A12.4c|wb|C07A12.4a.3|wb|C07A12.4b|wb|C07A12.4a.2	A_12_P166579	pdi-2	C07A12.4c	C07A12.4	Unknown		0.89396	0.9388	0.8916	0.79833	0.8945	0.883438	0.00152765
wb|C04C3.6|ref|NM_067941|tc|TC187511	A_12_P100666	C04C3.6	C04C3.6	C04C3.6	wb|none available [C04C3.6]			0.89566	0.94751	0.92387	0.95045	0.929372	0.00154337
wb|C26C6.2|ref|NM_059707|ens|C26C6.2.1|tc|TC182776	A_12_P103883	C26C6.2	C26C6.2	C26C6.2	wb|goa-1 encodes an ortholog of the heterotrimeric G protein alpha subunit Go (Go/Gi class) that affects normal locomotion, egg-laying, and male mating; it genetically interacts with the egl-30 pathway, and is expressed in all neurons and sex-specific mus		0.89284	0.89356	0.88752	0.83214	0.90864	0.88294	0.00154636
ref|NM_001027791|ref|NM_001027792|ens|Y82E9BR.17b.2|ens|Y82E9BR.17b.1	A_12_P103613	Y82E9BR.17	NM_001027791	Y82E9BR.17	ref|Caenorhabditis elegans hypothetical protein (Y82E9BR.17) mRNA, complete cds [NM_001027791]			0.00694	0.02831	0.07787	0.09348	0.05165	0.00155716
wb|C33F10.2|ref|NM_062465|tc|TC179788	A_12_P112396	tbck-1	C33F10.2	C33F10.2	wb|none available [C33F10.2]		0.97094	0.71014	0.902	0.91633	0.91313	0.882508	0.00156281
wb|F55A8.1.1|wb|F55A8.1.2|ref|NM_067742|gb|AY462219	A_12_P135745	egl-18	F55A8.1.1	F55A8.1	wb|egl-18 encodes a member of the GATA-family of transcription factors that affects cell migration, cell fate specification. expressed in the head, in hypodermal seam cells, VC neurons, and vulval precursor cells. [Source: WormBase] [F55A8.1.1]		0.07973	0.29993	0.07417	0.01576	0.02096	0.09811	0.00156293
wb|C45B2.8|ref|NM_076617|tc|TC205276	A_12_P106143	C45B2.8	C45B2.8	C45B2.8	wb|none available [C45B2.8]		0.03334	0.02454	0.08293		0.06742	0.0520575	0.00157108
wb|C03G6.2|ref|NM_072484|tc|TC189971|tc|TC194843	A_12_P141480	srx-56	C03G6.2	C03G6.2	wb|none available [C03G6.2]			0.94012	0.93375	0.89229	0.94674	0.928225	0.00158254
wb|F35H12.4|ref|NM_075776|tc|TC180928	A_12_P120035	F35H12.4	F35H12.4	F35H12.4	wb|none available [F35H12.4]		0.9483	0.80824	0.83652	0.8805	0.93631	0.881974	0.00158328
wb|Y71D11A.5|ref|NM_064937|tc|TC182962	A_12_P111330	lgc-46	Y71D11A.5	Y71D11A.5	wb|none available [Y71D11A.5]		0.57565	0.94762	0.9692	0.9399	0.9766	0.881794	0.00159038
wb|Y38C1AA.7|ref|NM_067471|tc|TC196123|tc|TC198068	A_12_P108386	Y38C1AA.7	Y38C1AA.7	Y38C1AA.7	wb|none available [Y38C1AA.7]		0.34808	0.01911	0.02652	0.06662	0.03483	0.099032	0.00159851
wb|F58H1.7a|ref|NM_001047674|tc|TC194327	A_12_P106100	F58H1.7	F58H1.7a	F58H1.7	wb|none available [F58H1.7a]		0.96411	0.72054	0.88985	0.8968	0.93628	0.881516	0.00160109
wb|K04F10.6b|wb|K04F10.6a|ref|NM_182080|ref|NM_059433	A_12_P118619	mut-2	K04F10.6b	K04F10.6	wb|mut-2 encodes a nucleotidyltransferase that is a member of the polymerase beta nucleotidyltransferase superfamily that includes poly(A) polymerases, 2-5 oligoadenylate synthetases, C. elegans GLD-2, and S. cerevisiae Trf4p. MUT-2 activity is required f		0.97022	0.75561	0.90479	0.88289	0.89405	0.881512	0.00160123
ref|NM_073595|tc|TC193679	A_12_P115857	F58H1.2	NM_073595	F58H1.2	ref|Caenorhabditis elegans hypothetical protein (F58H1.2) mRNA, complete cds [NM_073595]		0.28374	0.04608	0.0686	0.02479	0.0726	0.099162	0.00160354
wb|F59C6.15|wb|F25H2.15|wb|F59C6.6|wb|Y67A10A.14	A_12_P150010	F59C6.15	F59C6.15	F59C6.15	wb|none available [F59C6.15]			0.95614	0.91027	0.90073	0.94323	0.927593	0.00160452
wb|E01A2.6|ref|NM_058903|ens|E01A2.6.1|tc|TC192623	A_12_P106929	E01A2.6	E01A2.6	E01A2.6	wb|none available [E01A2.6]		0.79965	0.98298	0.89575	0.89144	0.83729	0.881422	0.00160474
wb|F56C3.8|ref|NM_075855|gb|C67472|tc|TC206537	A_12_P111045	F56C3.8	F56C3.8	F56C3.8	wb|none available [F56C3.8]			0.88342	0.9522	0.9304	0.94371	0.927433	0.00161012
ref|NM_076307|tc|TC183252	A_12_P106932	ZK470.1	NM_076307	ZK470.1	ref|Caenorhabditis elegans hypothetical protein (ZK470.1) mRNA, complete cds [NM_076307]			0.91213	0.95205	0.9037	0.94105	0.927233	0.00161715
ref|NM_063585|tc|NP947730|tc|TC192194	A_12_P115563	eat-3	NM_063585	D2013.5	ref|Caenorhabditis elegans EATing: abnormal pharyngeal pumping family member (eat-3) (eat-3) mRNA, complete cds [NM_063585]			0.0659	0.04779	0.01857	0.08153	0.0534475	0.00161943
ref|NM_071029|tc|NP501594	A_12_P107697	C38C3.3	NM_071029	C38C3.3	ref|Caenorhabditis elegans hypothetical protein (C38C3.3) mRNA, complete cds [NM_071029]			0.0372	0.03674	0.13318	0.00697	0.0535225	0.00162208
wb|R13A5.8.2|wb|R13A5.8.1|ref|NM_066259|gb|FM250676	A_12_P105982	rpl-9	R13A5.8.2	R13A5.8	wb|rpl-9 encodes a large ribosomal subunit L9 protein that affects fertility and embryonic viability. [Source: WormBase] [R13A5.8.2]		0.92934	0.85471	0.90844	0.80751	0.90471	0.880942	0.0016236
ref|NM_075406|tc|TC192881	A_12_P101516	Y43F8C.7	NM_075406	Y43F8C.7	ref|Caenorhabditis elegans hypothetical protein (Y43F8C.7) mRNA, complete cds [NM_075406]		0.88611	0.96522	0.8932	0.78102	0.87901	0.880912	0.00162479
wb|R02E12.8|ref|NM_076291|tc|TC182928	A_12_P109000	acr-10	R02E12.8	R02E12.8	wb|acr-10 encodes an alpha-7-like homomer-forming subunit of the nicotinic acetylcholine receptor (nAChR) superfamily which encode ligand-gated ion channels that regulate fast action of acetylcholine at neuromuscular junctions and in the nervous system. A			0.8852	0.92064	0.94962	0.95216	0.926905	0.00162872
wb|F43A11.8|wb|T19C4.11|wb|T19C4.12|wb|T19C4.6a	A_12_P135855	F43A11.8	F43A11.8	F43A11.8	wb|none available [F43A11.8]			0.96593	0.90589	0.92063	0.91499	0.92686	0.00163032
wb|Y38H8A.3|ref|NM_070195|tc|TC189524	A_12_P114973	Y38H8A.3	Y38H8A.3	Y38H8A.3	wb|none available [Y38H8A.3]		0.30954	0.04404	0.01192	0.12018	0.01365	0.099866	0.00163129
wb|H06I04.3a|wb|H06I04.3b|wb|H06I04.3c|ref|NM_065255	A_12_P136027	H06I04.3	H06I04.3a	H06I04.3	wb|none available [H06I04.3a]		0.12989	0.06894	0.00484		0.01168	0.0538375	0.00163324
gb|M94671|tc|TC208335|tc|TC190567|tc|TC202993	A_12_P119933	lec-1	M94671	W09H1.6	gb|Caenorhabditis elegans 32-kDa beta-galactoside-binding protein mRNA, complete cds. [M94671]		0.79384	0.94532	0.89716	0.91448	0.85262	0.880684	0.00163383
wb|Y67A10A.4|ref|NM_070338|tc|TC189737	A_12_P110700	fbxa-83	Y67A10A.4	Y67A10A.4	wb|none available [Y67A10A.4]			0.02182	0.02008	0.13393	0.03962	0.0538625	0.00163413
ref|NM_073047|tc|TC183646	A_12_P109808	gsnl-1	NM_073047	K06A4.3	ref|Caenorhabditis elegans GelSoliN-Like family member (gsnl-1) (gsnl-1) mRNA, complete cds [NM_073047]		0.08676	0.04511	0.0755	0.12357	0.16923	0.100034	0.0016379
wb|R06C7.5a|wb|R06C7.5b.2|wb|R06C7.5b.1|ref|NM_182050	A_12_P139490	R06C7.5	R06C7.5a	R06C7.5	wb|The R06C7.5 gene encodes an ortholog of the human gene ADSL, which when mutated leads to adenylosuccinate lyase deficiency (OMIM:103050). [Source: WormBase] [R06C7.5a]		0.40854	0.00923	0.02995	0.0035	0.04954	0.100152	0.00164275
wb|R06A10.4|ref|NM_058419|tc|TC185767	A_12_P101467	R06A10.4	R06A10.4	R06A10.4	wb|none available [R06A10.4]		0.86969	0.90189	0.8953	0.85125	0.88404	0.880434	0.00164377
wb|C23G10.3.1|ref|NM_065948|tc|TC199262|tc|TC202693	A_12_P100955	rps-3	C23G10.3.1	C23G10.3	wb|rps-3 encodes a small ribosomal subunit S3 protein that contains a KH RNA-binding domain and by homology,is predicted to function in protein biosynthesis. in C. elegans, RPS-3 activity is required for embryonic and germline development, as well as the		0.88091	0.91264	0.8972	0.81155	0.89977	0.880414	0.00164458
wb|F43H9.4|ref|NM_072667|tc|TC199189	A_12_P108055	F43H9.4	F43H9.4	F43H9.4	wb|none available [F43H9.4]			0.03326	0.03803	0.03758	0.10861	0.05437	0.00165226
ref|NM_171610|ref|NR_002391	A_12_P175596	Y73B3A.18	NM_171610	Y73B3A.18	ref|Caenorhabditis elegans hypothetical protein (Y73B3A.18) mRNA, complete cds [NM_171610]		0.10307	0.18868	0.16084	0.02494	0.02453	0.100412	0.00165304
wb|F53H1.3|ref|NM_067664|ens|F53H1.3.1|tc|TC182205	A_12_P113645	F53H1.3	F53H1.3	F53H1.3	wb|none available [F53H1.3]		0.94178	0.85387	0.86553	0.90699	0.8327	0.880174	0.0016542
wb|F13H6.3|ref|NM_072220|ens|F13H6.3.2|ens|F13H6.3.1	A_12_P113784	F13H6.3	F13H6.3	F13H6.3	wb|none available [F13H6.3]		0.18597	0.00381	0.00266		0.02534	0.054445	0.00165498
wb|M03F4.3b|wb|M03F4.3c.2|wb|M03F4.3c.1|wb|M03F4.3a	A_12_P104642	tyra-3	M03F4.3b	M03F4.3	wb|tyra-3 encodes a homolog of octopamine or tyramine receptors that is expressed in head neurons (anterior deirid and cephalic sensilla), tail neurons, and vulva. TYRA-3 is required for normal inhibition of movement by 5-HT, with tyra-3(RNAi) animals bei			0.90157	0.92666	0.91681	0.95923	0.926068	0.00165866
ref|NM_001028736|ref|NM_001028735|tc|TC200458|tc|TC195836	A_12_P102247	F40F9.7	NM_001028736	F40F9.7	ref|Caenorhabditis elegans hypothetical protein (F40F9.7) mRNA, complete cds [NM_001028736]		0.83442	0.97904	0.91252	0.75756	0.9166	0.880028	0.00166011
wb|D2092.2.2|wb|D2092.2.1|ref|NM_059506|tc|TC186166	A_12_P118352	ppfr-2	D2092.2.2	D2092.2	ref|Caenorhabditis elegans Protein Phosphatase Four Regulatory subunit family member (ppfr-2) (ppfr-2) mRNA, complete cds [NM_059506]		0.09165	0.14576	0.05995	0.0715	0.13431	0.100634	0.00166196
wb|F13A7.1|ref|NM_074735|tc|TC187743	A_12_P112581	F13A7.1	F13A7.1	F13A7.1	wb|none available [F13A7.1]			0.03506	0.0556	0.06762	0.06032	0.05465	0.00166234
wb|Y23H5B.6|ref|NM_058588|tc|TC180385	A_12_P115763	Y23H5B.6	Y23H5B.6	Y23H5B.6	wb|Y23H5B.6 encodes a DEAD-box helicase. loss of Y23H5B.6 activity via RNAi indicates that Y23H5B.6 activity is required for positive regulation of growth rate, reproduction, and embryonic and larval development. [Source: WormBase] [Y23H5B.6]		0.1513	0.13249	0.05332	0.05547	0.11088	0.100692	0.0016643
wb|Y32H12A.9|wb|Y71H2B.10a|ref|NM_181980|ref|NM_001027766	A_12_P119240	Y32H12A.9	Y32H12A.9	Y32H12A.9	wb|none available [Y32H12A.9]		0.31229	0.05883	0.02656	0.08514	0.02108	0.10078	0.00166793
wb|C39B10.2b|wb|C39B10.2a|ref|NM_001129644|ref|NM_077352	A_12_P138690	lgc-41	C39B10.2b	C39B10.2	wb|none available [C39B10.2a]			0.86563	0.93516	0.93693	0.96537	0.925773	0.00166932
ref|NM_062797|gb|CK588614|tc|TC203352|tc|TC207124	A_12_P116210	ins-6	NM_062797	ZK84.6	ref|Caenorhabditis elegans INSulin related family member (ins-6) (ins-6) mRNA, complete cds [NM_062797]			0.9244	0.93775	0.89733	0.94359	0.925767	0.0016695
wb|K06A5.2|ref|NM_059460|gb|FN885022|tc|TC192187	A_12_P111365	K06A5.2	K06A5.2	K06A5.2	wb|none available [K06A5.2]			0.06229	0.02809	0.07484	0.0543	0.05488	0.00167066
wb|T19C4.12|wb|T19C4.11|wb|T19C4.6a|wb|T19C4.6b	A_12_P141305	T19C4.12	T19C4.12	T19C4.12	wb|none available [T19C4.12]			0.95424	0.91031	0.89945	0.93865	0.925662	0.00167331
wb|T07D4.4a|wb|T07D4.4b.1|wb|T07D4.4b.2|wb|T07D4.4c	A_12_P146445	ddx-19	T07D4.4a	T07D4.4	wb|ddx-19 encodes a DEAD-box helicase. [Source: WormBase] [T07D4.4a]		0.18668	0.0474	0.07531	0.01608	0.17912	0.100918	0.00167348
ref|NM_001047222|ref|NM_001047223|ens|T26E3.3a.3|ens|T26E3.3b.2	A_12_P139975	par-6	NM_001047222	T26E3.3	ref|Caenorhabditis elegans abnormal embryonic PARtitioning of cytoplasm family member (par-6) (par-6) mRNA, complete cds [NM_001047222]		0.22553	0.18422	0.03243	0.04262	0.02012	0.100984	0.00167618
wb|C18D11.8|wb|Y56A3A.1b.1|wb|Y56A3A.1b.2|ref|NM_001083184	A_12_P157110	C18D11.8	C18D11.8	C18D11.8	wb|none available [C18D11.8]			0.94119	0.90189	0.93401	0.92499	0.92552	0.00167849
wb|C50B8.1|ref|NM_073959|ens|C50B8.1.1|ens|C50B8.1.2	A_12_P109045	C50B8.1	C50B8.1	C50B8.1	wb|none available [C50B8.1]		0.63132	0.94574	0.9344	0.94665	0.93934	0.87949	0.00168199
wb|C01G8.9a|ref|NM_059161|tc|TC204086|tc|TC178149	A_12_P160796	let-526	C01G8.9a	C01G8.9	wb|let-526 encodes a homolog of a component of the SWI/SNF complex. the let-526(h185) mutation results in early larval lethality. [Source: WormBase] [C01G8.9a]		0.85787	0.96047	0.85002	0.87063	0.85831	0.87946	0.00168313
wb|Y43F8A.2|ref|NM_075369|tc|TC183082	A_12_P115644	Y43F8A.2	Y43F8A.2	Y43F8A.2	wb|none available [Y43F8A.2]		0.30271	0.00681	0.0104	0.15702	0.02902	0.101192	0.0016847
wb|C43C3.2|ref|NM_077228|tc|TC183162	A_12_P112558	C43C3.2	C43C3.2	C43C3.2	wb|none available [C43C3.2]			0.89201	0.95735	0.88555	0.96615	0.925265	0.00168781
wb|M02A10.2|ref|NM_075742|tc|TC182855	A_12_P101217	irk-2	M02A10.2	M02A10.2	wb|irk-2 encodes an inwardly rectifying potassium channel based on sequence homology to the the human potassium channel genes KCNJ1/KCNJ2. [Source: WormBase] [M02A10.2]			0.87583	0.94603	0.9484	0.93062	0.92522	0.00168946
wb|C08B6.7|ref|NM_073204|ens|C08B6.7a.1|tc|TC180264	A_12_P159573	C08B6.7	C08B6.7	C08B6.7	wb|none available [C08B6.7]		0.90864	0.91723	0.83161	0.90678	0.83154	0.87916	0.00169542
wb|T01B6.3b|ref|NM_171633|tc|TC192937	A_12_P111030	T01B6.3	T01B6.3b	T01B6.3	wb|aakg-4 encodes one of five C. elegans AMP kinase (AMPK) gamma regulatory subunits. [Source: WormBase] [T01B6.3b]		0.06504	0.04734	0.07302	0.05621	0.26604	0.10153	0.00169852
wb|F42A10.5.1|ref|NM_065937|tc|TC190996	A_12_P106104	F42A10.5	F42A10.5.1	F42A10.5	ref|Caenorhabditis elegans hypothetical protein (F42A10.5) mRNA, complete cds [NM_065937]		0.91945	0.91258	0.85413	0.88613	0.82312	0.879082	0.00169863
ref|NM_067984|ens|ZC416.6.2|ens|ZC416.6.1|tc|TC181315	A_12_P110113	protease	NM_067984	C11D2.2	ref|Caenorhabditis elegans hypothetical protein (protease) mRNA, complete cds [NM_067984]			0.03684	0.08183	0.04384	0.06026	0.0556925	0.00170038
wb|C03E10.6|ref|NM_073461|gb|FN902266|tc|TC191840	A_12_P106008	clec-222	C03E10.6	C03E10.6	wb|none available [C03E10.6]		0.10634	0.00584	0.07451	0.13016	0.19113	0.101596	0.00170122
wb|R11D1.8.4|wb|R11D1.8.2|wb|R11D1.8.3|wb|R11D1.8.1	A_12_P166359	R11D1.8.4	R11D1.8.4	R11D1.8	wb|rpl-28 encodes a large ribosomal subunit L28 protein. [Source: WormBase] [R11D1.8.2]		0.82045	0.91271	0.90341	0.84955	0.90882	0.878988	0.0017025
wb|T23B12.7|ref|NM_072777|tc|TC190106	A_12_P120205	dnj-22	T23B12.7	T23B12.7	wb|This gene encodes a protein containing a DnaJ ('J') domain that is predicted to be mitochondrial. [Source: WormBase] [T23B12.7]		0.93637	0.76629	0.89	0.91055	0.89147	0.878936	0.00170466
wb|F53C3.4|ref|NM_062289|tc|TC193518|tc|TC195525	A_12_P118860	F53C3.4	F53C3.4	F53C3.4	wb|none available [F53C3.4]			0.9493	0.9408	0.87307	0.93571	0.92472	0.00170788
ref|NM_061275|tc|TC195975	A_12_P120331	T01D1.4	NM_061275	T01D1.4	ref|Caenorhabditis elegans hypothetical protein (T01D1.4) mRNA, complete cds [NM_061275]			0.06897	0.08964	0.01465	0.05038	0.05591	0.00170841
wb|Y106G6H.14|ref|NM_060337|tc|TC192827	A_12_P172298	Y106G6H.14	Y106G6H.14	Y106G6H.14	wb|none available [Y106G6H.14]		0.91547	0.83188	0.85711	0.86707	0.92221	0.878748	0.00171243
wb|D2089.4b.1|wb|D2089.4b.2|wb|D2089.4a|ref|NM_171036	A_12_P104982	ptb-1	D2089.4b.1	D2089.4	wb|none available [D2089.4a]			0.98304	0.94732	0.82248	0.94533	0.924543	0.00171447
ref|NM_075981|gb|FN897639|tc|TC202104	A_12_P115565	F49H12.4	NM_075981	F49H12.4	ref|Caenorhabditis elegans hypothetical protein (F49H12.4) mRNA, complete cds [NM_075981]			0.89614	0.93147	0.90131	0.96881	0.924432	0.00171855
wb|ZK1193.1|ref|NM_001038488|tc|TC207007|tc|TC190363	A_12_P174752	col-19	ZK1193.1	ZK1193.1	wb|col-19 encodes a member of the collagen superfamily containing collagen triple helix repeats (20 copies) that is required for normal structure of the alae. expressed during the L2-to-dauer and L4-to-adult molts with strongest expression in adult animal		0.13295	0.06997	0.11175	0.03827	0.1574	0.102068	0.00172077
wb|F25B5.4a.2|wb|F25B5.4a.3|wb|F25B5.4c.1|wb|F25B5.4a.1	A_12_P161930	ubq-1	F25B5.4a.2	F25B5.4	Unknown		0.68209	0.97248	0.92445	0.9019	0.91169	0.878522	0.00172189
wb|F41G3.1.2|wb|F41G3.1.1|ref|NM_062984|ens|F41G3.1	A_12_P100753	F41G3.1.2	F41G3.1.2	F41G3.1	ref|Caenorhabditis elegans hypothetical protein (F41G3.1) mRNA, complete cds [NM_062984]		0.94066	0.89056	0.90444	0.70394	0.95285	0.87849	0.00172321
ref|NM_069774|tc|TC184757	A_12_P101095	col-128	NM_069774	F12F6.9	ref|Caenorhabditis elegans COLlagen family member (col-128) (col-128) mRNA, complete cds [NM_069774]			0.01821	0.04577	0.10977	0.05161	0.05634	0.0017244
ref|NM_059590|tc|TC185727	A_12_P115125	C30F12.5	NM_059590	C30F12.5	ref|Caenorhabditis elegans hypothetical protein (C30F12.5) mRNA, complete cds [NM_059590]		0.00693	0.09968	0.07215		0.04663	0.0563475	0.00172468
wb|W02B12.12b|wb|W02B12.12a|ref|NM_001027214|ref|NM_001027215	A_12_P141445	W02B12.12	W02B12.12b	W02B12.12	wb|none available [W02B12.12a]			0.12519	0.01966	0.06677	0.01377	0.0563475	0.00172469
wb|F46A9.3b|wb|F46A9.3a|ref|NM_001026297|ref|NM_001026296	A_12_P106731	twk-29	F46A9.3b	F46A9.3	wb|none available [F46A9.3a]			0.95818	0.94641	0.83782	0.95411	0.92413	0.00172985
wb|Y54F10AM.4a|ref|NM_065175|tc|TC178504	A_12_P111888	ceh-44	Y54F10AM.4a	Y54F10AM.4	wb|ceh-44 encodes at least three proteins via alternative splicing. the CEH-44A protein is an ortholog of the CUX class of CUT homeodomain proteins, expressed in early embryos (mostly anterior in the comma stage), in the larval nerve ring and the adult go		0.8022	0.86895	0.90639	0.95907	0.85496	0.878314	0.00173053
wb|C13D9.1|ref|NM_071945|tc|TC185192	A_12_P109358	srr-6	C13D9.1	C13D9.1	wb|none available [C13D9.1]			0.86769	0.94576	0.93263	0.95036	0.92411	0.00173059
wb|K11E8.1a.1|wb|K11E8.1d.1|wb|K11E8.1k.1|wb|K11E8.1l.1	A_12_P107848	K11E8.1a.1	K11E8.1a.1	K11E8.1	wb|unc-43 encodes the C. elegans type II calcium/calmodulin-dependent protein kinase (CaMKII) ortholog. unc-43 activity is required for a number of processes, including locomotion, neuronal cell fate specification and regulation of synaptic density, egg l		0.83982	0.91917	0.88401	0.88501	0.86338	0.878278	0.00173202
wb|D2013.10|ref|NM_063584|tc|TC192205	A_12_P100480	tag-175	D2013.10	D2013.10	wb|tag-175 encodes an ortholog of human TMEM41B, whose protein family is ancient (conserved in both animals and plants) but functionally uncharacterized. TAG-175 is broadly expressed (in hypodermis, muscle, neurons, intestine, spermetheca, and vulva). TAG		0.95544	0.79888	0.86736	0.87376	0.89582	0.878252	0.00173313
wb|K06H7.4.1|wb|K06H7.4.2|ref|NM_066363|gb|AJ236896	A_12_P133825	grp-1	K06H7.4.1	K06H7.4	ref|Caenorhabditis elegans GTP exchange factor for ARFs family member (grp-1) (grp-1) mRNA, complete cds [NM_066363]		0.22869	0.0701	0.05755	0.00828	0.14728	0.10238	0.00173384
wb|K02B9.2|ref|NM_077917|tc|TC179822|tc|TC193368	A_12_P163008	meg-2	K02B9.2	K02B9.2	wb|meg-2 encodes a novel protein that localizes exclusively to P granules. originally identified by microarray analyses of germline-enriched transcripts, loss of meg-2 activity by itself results in no obvious abnormalities, but loss of meg-2 activity in m		0.10909	0.13165	0.05884	0.14985	0.06257	0.1024	0.00173465
ref|NM_072596|tc|TC197138	A_12_P113521	ZK105.1	NM_072596	ZK105.1	ref|Caenorhabditis elegans hypothetical protein (ZK105.1) mRNA, complete cds [NM_072596]		0.36103	0.00245	0.01516	0.03009	0.10342	0.10243	0.00173602
wb|R10H10.5|ref|NM_069520|gb|AY008130|tc|TC187120	A_12_P112360	gpa-7	R10H10.5	R10H10.5	wb|gpa-7 encodes a member of the G protein alpha subunit family of heterotrimeric GTPases that affects egg laying and response to water- soluble odorants. it is expressed in excitable cells. [Source: WormBase] [R10H10.5]			0.90971	0.93059	0.88698	0.96854	0.923955	0.0017364
wb|T02C5.1b|wb|T02C5.1a|ref|NM_001029699|ref|NM_001029698	A_12_P101369	T02C5.1	T02C5.1b	T02C5.1	wb|The T02C5.1 gene encodes a protein that may be involved in apoptosis. it has some similarity to the tumor necrosis factor (TNF) receptor of vertebrates. [Source: WormBase] [T02C5.1b]		0.29577	0.03006	0.07112	0.01104	0.10441	0.10248	0.00173807
wb|ZK512.3|ref|NM_066620|gb|AJ272503|tc|TC178368	A_12_P102613	ced-11	ZK512.3	ZK512.3	wb|The ced-11 gene encodes a predicted transmembrane ion channel related to the long transient receptor potential channel (LTRPC) subfamily of TRP channels found in Drosophila and mammals. CED-11 functions as a downstream effector in the programmed cell d		0.94484	0.80811	0.8977	0.86553	0.87449	0.878134	0.00173808
wb|Y77E11A.4|ref|NM_067677|gb|AB016495|tc|TC194799	A_12_P100556	jtr-1	Y77E11A.4	Y77E11A.4	wb|jtr-1 encodes a predicted transmembrane protein that is related to the conserved jumping translocation breakpoint (JTB) family of proteins (OMIM:604671, the human JTB gene is found fused to telomeric repeats in a case of jumping translocation leading t		0.96156	0.83702	0.89785	0.87928	0.81368	0.877878	0.00174888
wb|VM106R.1|ref|NM_001083165|tc|TC189505	A_12_P147745	VM106R.1	VM106R.1	VM106R.1	wb|none available [VM106R.1]			0.92847	0.95601	0.89138	0.91858	0.92361	0.00174941
wb|ZK1290.10|ref|NM_063184|tc|NP019556|tc|TC185150	A_12_P112753	ZK1290.10	ZK1290.10	ZK1290.10	wb|none available [ZK1290.10]			0.91239	0.94458	0.90938	0.92805	0.9236	0.00174979
wb|C27D6.3|ref|NM_062566|tc|TC202758	A_12_P119457	C27D6.3	C27D6.3	C27D6.3	wb|none available [C27D6.3]			0.01472	0.03262	0.16886	0.01234	0.057135	0.00175434
wb|C29F9.5|ref|NM_064744|tc|TC193547	A_12_P101043	C29F9.5	C29F9.5	C29F9.5	wb|none available [C29F9.5]			0.88416	0.92621	0.98195	0.90142	0.923435	0.00175605
wb|Y110A7A.6b.1|wb|Y110A7A.6b.3|wb|Y110A7A.6b.2|wb|Y110A7A.6a.3	A_12_P134741	phosphofructokinase	Y110A7A.6b.1	Y110A7A.6	Unknown		0.3179	0.06671	0.05103	0.02043	0.05909	0.103032	0.00176143
gb|EB997556	A_12_P168696	his-68	EB997556	T23D8.6	gb|7405788 CE04 Caenorhabditis elegans cDNA clone 2708103, mRNA sequence [EB997556]		0.64355	0.96483	0.96241	0.96077	0.85607	0.877526	0.0017639
wb|C16C2.4|ref|NM_060182|ens|C16C2.4.2|ens|C16C2.4.3	A_12_P107956	C16C2.4	C16C2.4	C16C2.4	wb|none available [C16C2.4]		0.33962	0.02864	0.004	0.10436	0.03884	0.103092	0.00176401
wb|T16G1.4|ref|NM_073835|tc|TC184553|tc|TC198880	A_12_P167755	T16G1.4	T16G1.4	T16G1.4	wb|none available [T16G1.4]		0.08044	0.03087	0.04162		0.07772	0.0576625	0.00177443
wb|C01G6.8a|wb|C01G6.8b|wb|C01G6.8c|ref|NM_001026736	A_12_P103974	cam-1	C01G6.8a	C01G6.8	wb|The cam-1 gene encodes a receptor tyrosine kinase of the immunoglobulin superfamily that is orthologous to human ROR1 (OMIM:602336) and ROR2 (OMIM:602337, mutation of which leads to type B brachydactyly) and is required for locomotion, cell migration,		0.91843	0.85319	0.84643	0.86601	0.90226	0.877264	0.001775
wb|T28H10.2|ref|NM_073735|tc|NP008122|tc|TC193402	A_12_P146602	T28H10.2	T28H10.2	T28H10.2	wb|none available [T28H10.2]		0.17781	0.002	0.03197		0.01911	0.0577225	0.00177675
wb|T26C12.2|ref|NM_067906|tc|TC192614	A_12_P108465	T26C12.2	T26C12.2	T26C12.2	wb|none available [T26C12.2]			0.01437	0.11883	0.00897	0.08878	0.0577375	0.00177731
wb|F36H1.1.1|ref|NM_069655|tc|TC198551	A_12_P156890	fkb-1	F36H1.1.1	F36H1.1	wb|fkb-1 encodes a homolog of mouse FK506-binding protein 2. [Source: WormBase] [F36H1.1.1]		0.82208	0.94087	0.8693	0.82386	0.92948	0.877118	0.00178128
wb|T05E7.5|ref|NM_059386|tc|TC186067	A_12_P113800	T05E7.5	T05E7.5	T05E7.5	wb|none available [T05E7.5]			0.04436	0.05671	0.04443	0.0865	0.058	0.0017874
wb|Y48B6A.14.1|wb|Y48B6A.14.4|wb|Y48B6A.14.3|ref|NM_064569	A_12_P107870	hmg-1.1	Y48B6A.14.1	Y48B6A.14	wb|hmg-1.1 encodes a member of the high mobility group (HMG) family of proteins. [Source: WormBase] [Y48B6A.14.1]		0.85144	0.97161	0.90177	0.86728	0.79269	0.876958	0.00178818
wb|C05D10.1b|wb|C05D10.1c.2|wb|C05D10.1c.3|wb|C05D10.1c.1	A_12_P108031	C05D10.1	C05D10.1b	C05D10.1	Unknown		0.19147	0.05383	0.07996	0.07978	0.11337	0.103682	0.00178923
wb|H10E21.4|ref|NM_064727|tc|TC192874	A_12_P110162	H10E21.4	H10E21.4	H10E21.4	wb|none available [H10E21.4]		0.09961	0.22504	0.08255	0.05849	0.05316	0.10377	0.00179305
wb|F45G2.1|ref|NM_067367|tc|NP010741|tc|TC191043	A_12_P105113	nas-1	F45G2.1	F45G2.1	wb|nas-1 encodes an astacin-like metalloprotease. [Source: WormBase] [F45G2.1]			0.93822	0.93977	0.89691	0.91487	0.922443	0.00179409
wb|Y113G7B.11|ref|NM_075501|tc|TC199575	A_12_P111223	Y113G7B.11	Y113G7B.11	Y113G7B.11	wb|none available [Y113G7B.11]			0.90331	0.91759	0.92637	0.94236	0.922407	0.00179544
gb|HQ451874|tc|TC205569	A_12_P113865	Y24D9A.1	HQ451874	Y24D9A.1	gb|Caenorhabditis elegans STACE tag 2.2 mRNA sequence. [HQ451874]		0.89477	0.92466	0.86831	0.85959	0.83603	0.876672	0.00180054
wb|R74.3b.1|ref|NM_001083177|tc|TC184949	A_12_P106930	xbp-1	R74.3b.1	R74.3	wb|xbp-1 encodes a bZIP transcription factor orthologous to yeast Hac1 and mammalian X box-binding protein 1 (XBP-1, OMIM:194355). XBP-1 is required for the unfolded protein response (UPR) that counteracts cellular stress induced by accumulation of unfold		0.90752	0.9273	0.8374	0.86622	0.84391	0.87647	0.00180933
wb|F23B2.11.2|wb|F23B2.11.1|ref|NM_069197|tc|TC178888	A_12_P109209	pcp-3	F23B2.11.2	F23B2.11	ref|Caenorhabditis elegans Prolyl Carboxy Peptidase like family member (pcp-3) (pcp-3) mRNA, complete cds [NM_069197]			0.84438	0.95658	0.95397	0.9332	0.922033	0.00181003
wb|C02F4.2c|ref|NM_001083189	A_12_P102742	tax-6	C02F4.2c	C02F4.2	wb|tax-6 encodes an ortholog of calcineurin A that is required for inhibition and adaptation of several sensory neurons and for the normal regulation of egg-laying by serotonin. TAX-6 stimulates transcription of rcn-1, and binds RCN-1 protein if free Ca[2		0.85654	0.82407	0.88561	0.91039	0.9054	0.876402	0.0018123
wb|Y51A2B.2|ref|NM_075193|tc|NP010982|tc|TC190834	A_12_P100895	Y51A2B.2	Y51A2B.2	Y51A2B.2	wb|none available [Y51A2B.2]			0.99564	0.99241		0.97786	0.988637	0.00181624
wb|C01B10.5b.2|wb|C01B10.5c|wb|C01B10.5a|wb|C01B10.5b.1	A_12_P130331	hil-7	C01B10.5b.2	C01B10.5	wb|hil-7 encodes a histone H1.1 isoform that is required in the germline for chromatin silencing (assayed by silencing of transgenic DNA), for proliferation and differentiation, and for fertility. hil-7(RNAi) phenotypes resemble the Mes phenotype resultin		0.96309	0.66822	0.92525	0.93608	0.88857	0.876242	0.00181937
wb|H21P03.3b|wb|H21P03.3a|ref|NM_069767|ref|NM_069768	A_12_P110014	sms-1	H21P03.3b	H21P03.3	wb|none available [H21P03.3a]		0.96839	0.86314	0.84411	0.8649	0.84034	0.876176	0.0018222
wb|B0285.3|ref|NM_065473|tc|TC194819|tc|TC200621	A_12_P118308	B0285.3	B0285.3	B0285.3	wb|none available [B0285.3]		0.30485	0.02108	0.03662	0.10356	0.0561	0.104442	0.00182238
wb|T01C1.4|ref|NM_171770|tc|TC200975	A_12_P112665	T01C1.4	T01C1.4	T01C1.4	wb|none available [T01C1.4]			0.87125	0.91794	0.91729	0.98005	0.921632	0.0018257
wb|R09A8.4|ref|NM_077709|tc|TC200039	A_12_P109953	col-182	R09A8.4	R09A8.4	wb|none available [R09A8.4]		0.22471	0.08221	0.09921	0.07293	0.04385	0.104582	0.00182848
wb|C54F6.14|ref|NM_072543|gb|FN872709|tc|TC196426	A_12_P116132	ftn-1	C54F6.14	C54F6.14	wb|ftn-1 encodes one of two C. elegans ferritin heavy chain homologs. ftn-1 activity is essential for normal lifespan under iron stress conditions and, in addition, has been reported to be essential for embryogenesis. an ftn-1::gfp reporter is expressed i		0.21156	0.04621	0.06944	0.01332	0.18265	0.104636	0.00183088
wb|F36D3.4|ref|NM_074781|tc|TC190502	A_12_P102728	F36D3.4	F36D3.4	F36D3.4	wb|none available [F36D3.4]			0.03494	0.03639	0.15282	0.01261	0.05919	0.00183386
wb|F26E4.12|ref|NM_060197|tc|TC199228	A_12_P108210	F26E4.12	F26E4.12	F26E4.12	wb|none available [F26E4.12]			0.07662	0.01978	0.03599	0.1045	0.0592225	0.00183514
wb|E04F6.11a|ref|NM_001026889|gb|AF319614|tc|TC178669	A_12_P119015	clh-3	E04F6.11a	E04F6.11	wb|The clh-3 gene encodes a chloride channel homologous to the mammalian channel ClC-2. [Source: WormBase] [E04F6.11a]		0.94269	0.90112	0.85379	0.86352	0.81821	0.875866	0.00183585
wb|F53A3.1|ref|NM_065078|gb|EC008426|tc|TC195870	A_12_P107536	F53A3.1	F53A3.1	F53A3.1	wb|none available [F53A3.1]		0.93403	0.79839	0.91744	0.88746	0.84142	0.875748	0.00184108
ref|NM_073440|ens|K10D6.1.1|tc|TC184044	A_12_P101814	lgc-49	NM_073440	K10D6.1	ref|Caenorhabditis elegans Ligand-Gated ion Channel family member (lgc-49) (lgc-49) mRNA, complete cds [NM_073440]		0.44902	0.99034	0.9833	0.97021	0.98577	0.875728	0.00184227
wb|R07E3.6|ref|NM_077330|tc|TC179347	A_12_P101734	R07E3.6	R07E3.6	R07E3.6	wb|none available [R07E3.6]		0.16945	0.11983	0.11308	0.07118	0.05116	0.10494	0.00184429
wb|Y54G2A.32.1|wb|Y54G2A.32.2|wb|Y54G2A.32.3|ref|NM_067854	A_12_P105954	Y54G2A.32	Y54G2A.32.1	Y54G2A.32	ref|Caenorhabditis elegans hypothetical protein (Y54G2A.32) mRNA, complete cds [NM_067854]			0.00984	0.06445	0.04942	0.11415	0.059465	0.00184474
wb|M05D6.5.1|ref|NM_063390|ens|M05D6.5a.1|tc|TC193143	A_12_P104817	M05D6.5.1	M05D6.5.1	M05D6.5	ref|Caenorhabditis elegans hypothetical protein (M05D6.5) mRNA, complete cds [NM_063390]		0.92913	0.84522	0.86827	0.9141	0.82111	0.875566	0.00184916
wb|M01B12.4c|wb|M01B12.4a.1|ref|NM_170840|ref|NM_170839	A_12_P171867	M01B12.4	M01B12.4c	M01B12.4	ref|Caenorhabditis elegans hypothetical protein (M01B12.4) mRNA, complete cds [NM_170840]		0.94657	0.82633	0.8531	0.86882	0.88291	0.875546	0.00185004
wb|T20F10.5|ref|NM_060301|tc|TC184424	A_12_P163123	T20F10.5	T20F10.5	T20F10.5	wb|none available [T20F10.5]			0.92579	0.91992	0.89107	0.94707	0.920963	0.00185221
wb|T26C5.5.1|ref|NM_001027200|gb|FN900496|tc|TC199002	A_12_P153805	T26C5.5	T26C5.5.1	T26C5.5	ref|Caenorhabditis elegans hypothetical protein (T26C5.5) mRNA, complete cds [NM_001027200]			0.88197	0.91824	0.91108	0.97238	0.920918	0.00185401
wb|F14D7.8|ref|NM_074145|tc|TC191732	A_12_P115453	F14D7.8	F14D7.8	F14D7.8	wb|none available [F14D7.8]			0.92976	0.94683	0.88486	0.92206	0.920878	0.0018556
wb|Y71H2AL.2|ref|NM_065201|tc|NP205892|tc|TC202515	A_12_P112903	Y71H2AL.2	Y71H2AL.2	Y71H2AL.2	wb|none available [Y71H2AL.2]			0.83902	0.95033	0.93974	0.95438	0.920868	0.00185601
wb|F59F5.5|ref|NM_077366|tc|TC185854	A_12_P148950	F59F5.5	F59F5.5	F59F5.5	wb|none available [F59F5.5]			0.92553	0.88668	0.91517	0.95608	0.920865	0.0018561
ref|NM_073480|tc|TC200885|tc|TC192718	A_12_P116013	T02E9.5	NM_073480	T02E9.5	ref|Caenorhabditis elegans hypothetical protein (T02E9.5) mRNA, complete cds [NM_073480]		0.97603	0.95411	0.88333	0.66434	0.89923	0.875408	0.00185627
wb|H17B01.5|ref|NM_001038245|tc|TC205673	A_12_P157045	H17B01.5	H17B01.5	H17B01.5	wb|none available [H17B01.5]			0.9491	0.94595	0.83729	0.95093	0.920817	0.00185801
ref|NM_074803|tc|NP13407606	A_12_P145891	Y70C5A.2	NM_074803	Y70C5A.2	ref|Caenorhabditis elegans hypothetical protein (Y70C5A.2) mRNA, complete cds [NM_074803]			0.95898	0.90463	0.96777	0.85178	0.92079	0.00185911
wb|F40E10.6.2|wb|F40E10.6.3|wb|F40E10.6.1|ref|NM_078041	A_12_P135460	F40E10.6	F40E10.6.2	F40E10.6	ref|Caenorhabditis elegans hypothetical protein (F40E10.6) mRNA, complete cds [NM_078041]		0.89804	0.87838	0.87361	0.84318	0.88264	0.87517	0.00186684
wb|Y39B6A.43a|wb|Y39B6A.43b|ref|NM_171562|ref|NM_171563	A_12_P104036	Y39B6A.43	Y39B6A.43a	Y39B6A.43	wb|none available [Y39B6A.43a]			0.04139	0.12146	0.02516	0.05214	0.0600375	0.0018676
wb|T11F9.3|ref|NM_073505|gb|AJ561210|tc|TC186134	A_12_P146210	nas-20	T11F9.3	T11F9.3	wb|nas-20 encodes an astacin-like metalloprotease. [Source: WormBase] [T11F9.3]		0.20248	0.00145	0.00297		0.03327	0.0600425	0.00186783
ref|NM_073307|ens|F32G8.4.2|ens|F32G8.4.1|tc|NP177090	A_12_P118112	F32G8.4	NM_073307	F32G8.4	ref|Caenorhabditis elegans hypothetical protein (F32G8.4) mRNA, complete cds [NM_073307]			0.01236	0.01654	0.02325	0.18852	0.0601675	0.00187285
wb|C44E4.4|ref|NM_059010|gb|FN877379|tc|TC201629	A_12_P169559	C44E4.4	C44E4.4	C44E4.4	wb|none available [C44E4.4]		0.31637	0.13175	0.00968	0.00732	0.06287	0.105598	0.00187378
wb|F38C2.4|ref|NM_070528|gb|FN879956|tc|TC185185	A_12_P110985	F38C2.4	F38C2.4	F38C2.4	wb|none available [F38C2.4]			0.93053	0.95944	0.93353	0.85796	0.920365	0.00187617
wb|ZK1058.4.2|wb|ZK1058.4.1|ref|NM_065387|tc|TC191863	A_12_P107801	ccdc-47	ZK1058.4.2	ZK1058.4	ref|Caenorhabditis elegans CCDC (human Coiled Coil Domain Containing) homolog family member (ccdc-47) (ccdc-47) mRNA, complete cds [NM_065387]			0.03548	0.07836	0.04772	0.0797	0.060315	0.00187877
wb|F25F8.1|ref|NM_059068|ens|F25F8.1.2|ens|F25F8.1.1	A_12_P102476	F25F8.1	F25F8.1	F25F8.1	wb|none available [F25F8.1]			0.96744	0.928	0.82641	0.95878	0.920157	0.00188456
wb|F54H5.2|wb|C56C10.6|ref|NM_062946|ref|NM_062932	A_12_P100163	F54H5.2	F54H5.2	F54H5.2	wb|none available [F54H5.2]		0.14671	0.01921	0.03895		0.03705	0.06048	0.00188545
wb|R01B10.5.1|ref|NM_072167|gb|AF304119|tc|TC182774	A_12_P113717	jamp-1	R01B10.5.1	R01B10.5	ref|Caenorhabditis elegans JAMP (JNK1-Associated Membrane Protein) homolog family member (jamp-1) (jamp-1) mRNA, complete cds [NM_072167]		0.85165	0.8571	0.87468	0.92493	0.86538	0.874748	0.00188586
ref|NM_182378|ref|NM_071896|tc|TC186849|tc|TC184355	A_12_P107628	C37H5.3	NM_182378	C37H5.3	ref|Caenorhabditis elegans hypothetical protein (C37H5.3) mRNA, complete cds [NM_182378]		0.95411	0.6895	0.88638	0.92393	0.91945	0.874674	0.00188928
wb|T23H2.2|ref|NM_059452|tc|TC186041	A_12_P100840	snt-4	T23H2.2	T23H2.2	wb|none available [T23H2.2]		0.98348	0.84648	0.90406	0.68414	0.95477	0.874586	0.00189329
wb|K11H3.7|ref|NM_001027510	A_12_P112150	K11H3.7	K11H3.7	K11H3.7	wb|none available [K11H3.7]			0.8892	0.93093	0.88916	0.97037	0.919915	0.00189439
wb|F13D12.7.1|ref|NM_064107|ens|F13D12.7a.1	A_12_P118879	F13D12.7.1	F13D12.7.1	F13D12.7	ref|Caenorhabditis elegans G Protein, Beta subunit family member (gpb-1) (gpb-1) mRNA, complete cds [NM_064107]		0.71441	0.95385	0.90738	0.93635	0.86074	0.874546	0.00189508
wb|W05B2.5|ref|NM_067008|tc|TC203591|tc|TC202037	A_12_P103764	col-93	W05B2.5	W05B2.5	wb|none available [W05B2.5]		0.1148	0.15697	0.08789	0.13281	0.03852	0.106198	0.00190089
ref|NM_059036|tc|TC182433	A_12_P110676	ugt-28	NM_059036	C10H11.4	ref|Caenorhabditis elegans UDP-GlucuronosylTransferase family member (ugt-28) (ugt-28) mRNA, complete cds [NM_059036]			0.07495	0.03167	0.04591	0.09138	0.0609775	0.00190568
wb|F53B2.8|ref|NM_069998|tc|TC192384	A_12_P110569	F53B2.8	F53B2.8	F53B2.8	wb|none available [F53B2.8]		0.2086	0.0062	0.0165		0.01267	0.0609925	0.00190634
wb|C07G1.3a.1|wb|C07G1.3a.2|ref|NM_068971|gb|AF129110	A_12_P116954	pct-1	C07G1.3a.1	C07G1.3	ref|Caenorhabditis elegans PCTAIRE class cell cycle kinase family member (pct-1) (pct-1) mRNA, complete cds [NM_068971]		0.97114	0.73032	0.82936	0.94983	0.89054	0.874238	0.00190914
wb|E01B7.2|ref|NM_075111|tc|NP280905|tc|TC194702	A_12_P110717	E01B7.2	E01B7.2	E01B7.2	wb|none available [E01B7.2]		0.02487	0.10417	0.05488		0.06041	0.0610825	0.00190998
wb|K11H12.2.2|wb|K11H12.2.1|ref|NM_067563|tc|TC196587	A_12_P104298	rpl-15	K11H12.2.2	K11H12.2	wb|rpl-15 encodes a large ribosomal subunit L15 protein. [Source: WormBase] [K11H12.2.2]		0.86031	0.91988	0.91717	0.82731	0.84573	0.87408	0.00191634
wb|C35E7.11|ref|NM_060434|ens|C35E7.11.1|tc|TC195734	A_12_P113348	C35E7.11	C35E7.11	C35E7.11	wb|none available [C35E7.11]		0.57677	0.94248	0.96344	0.92318	0.96453	0.87408	0.00191649
ref|NM_067260|gb|AF498370|tc|TC181971	A_12_P173433	gab-1	NM_067260	ZC482.1	ref|Caenorhabditis elegans GABa receptor subunit family member (gab-1) (gab-1) mRNA, complete cds [NM_067260]		0.47328	0.98472	0.97907	0.95206	0.981	0.874026	0.0019191
ref|NM_072708|tc|TC189670	A_12_P111300	F20D6.2	NM_072708	F20D6.2	ref|Caenorhabditis elegans hypothetical protein (F20D6.2) mRNA, complete cds [NM_072708]		0.01192	0.02744	0.08975		0.11612	0.0613075	0.00191923
wb|F36A2.10|ref|NM_059985|ens|F36A2.10.1|ens|F36A2.10.2	A_12_P102963	F36A2.10	F36A2.10	F36A2.10	wb|none available [F36A2.10]			0.01798	0.01219	0.16487	0.05026	0.061325	0.00191996
wb|C32E12.1|ref|NM_059146|ens|C32E12.1.2|ens|C32E12.1.1	A_12_P118609	C32E12.1	C32E12.1	C32E12.1	wb|none available [C32E12.1]		0.16231	0.04026	0.03125		0.01162	0.06136	0.0019214
wb|C04E6.7|ref|NM_072133|ens|C04E6.7.1|tc|TC192531	A_12_P106256	C04E6.7	C04E6.7	C04E6.7	wb|none available [C04E6.7]		0.70126	0.89747	0.90719	0.93183	0.93134	0.873818	0.00192846
wb|F45E4.8.2|wb|F45E4.8.1|wb|F45E4.8.3|ref|NM_068843	A_12_P104251	nlp-20	F45E4.8.2	F45E4.8	wb|nlp-20 encodes a predicted neuropeptide of the FAFA family. expressed in pharyngeal neurons. [Source: WormBase] [F45E4.8.2]		0.91425	0.78406	0.8826	0.84271	0.94443	0.87361	0.00193806
wb|ZK525.1.1|wb|ZK525.1.2|ref|NM_067419|ens|ZK525.1	A_12_P111234	ZK525.1.1	ZK525.1.1	ZK525.1	ref|Caenorhabditis elegans FMRF-Like Peptide family member (flp-15) (flp-15) mRNA, complete cds [NM_067419]		0.67455	0.9202	0.94313	0.89903	0.93053	0.873488	0.00194378
wb|ZC8.4a|wb|ZC8.4e|ref|NM_076447|ref|NM_001038487	A_12_P131750	lfi-1	ZC8.4a	ZC8.4	wb|lfi-1 encodes, by alternative splicing, at least four isoforms of a large coiled-coil protein paralogous to F35D11.11, and possibly orthologous to rootletin (the structural protein comprising ciliary rootlets). LFI-1 is also homologous to the Parascari		0.87877	0.92895	0.90673	0.85815	0.79433	0.873386	0.00194848
wb|F54G8.1|ref|NM_066628|tc|TC185571	A_12_P100145	F54G8.1	F54G8.1	F54G8.1	wb|none available [F54G8.1]			0.89708	0.90776	0.93826	0.93122	0.91858	0.00194939
wb|C54A12.4|ref|NM_062588|ens|C54A12.4.2|ens|C54A12.4.1	A_12_P104691	C54A12.4	C54A12.4	C54A12.4	wb|none available [C54A12.4]		0.73674	0.92385	0.91599	0.82094	0.96917	0.873338	0.00195075
wb|Y37E3.3|ref|NM_058522|tc|TC203830	A_12_P119323	rpb-10	Y37E3.3	Y37E3.3	wb|Y37E3.3 encodes the C. elegans ortholog of the RNA polymerase II Rbp10 subunit. loss of Y37E3.3 activity via large-scale RNAi results in early embryonic lethality. [Source: WormBase] [Y37E3.3]		0.87143	0.9119	0.88893	0.86638	0.82728	0.873184	0.00195791
wb|F36G3.3|ref|NM_001029462|tc|TC200804	A_12_P112066	F36G3.3	F36G3.3	F36G3.3	wb|none available [F36G3.3]			0.95046	0.93299	0.86251	0.92751	0.918367	0.00195829
ref|NM_065782|ref|NM_065780|tc|TC196230|tc|TC179015	A_12_P114882	D1044.2	NM_065782	D1044.2	ref|Caenorhabditis elegans hypothetical protein (D1044.2) mRNA, complete cds [NM_065782]		0.09543	0.07859	0.15249	0.1059	0.10495	0.107472	0.00195981
wb|C31E10.8|ref|NM_077935|tc|TC178507	A_12_P101711	C31E10.8	C31E10.8	C31E10.8	wb|none available [C31E10.8]		0.09492	0.04669	0.15542	0.05361	0.18723	0.107574	0.00196462
wb|Y38H8A.4|ref|NM_070194|tc|TC188307	A_12_P103218	Y38H8A.4	Y38H8A.4	Y38H8A.4	wb|none available [Y38H8A.4]		0.16833	0.03526	0.03011		0.01638	0.06252	0.00196973
wb|M02E1.3|ref|NM_001029630|gb|BJ755715|gb|FN883153	A_12_P133988	M02E1.3	M02E1.3	M02E1.3	wb|none available [M02E1.3]			0.01123	0.06734	0.05281	0.11879	0.0625425	0.00197067
wb|C52A11.4b|ref|NM_001026868	A_12_P138630	mpz-1	C52A11.4b	C52A11.4	wb|mpz-1 encodes a multi-PDZ domain containing protein. mpz-1 is expressed in nerve ring, pharyngeal, body, and tail neurons, as well as body wall and vulval muscles. MPZ-1 colocalizes with SNB-1 in neuronal puncta. the PDZ domain 10 of MPZ-1 binds the C-		0.99541	0.82739	0.89892		0.94982	0.917885	0.00197862
wb|F32A5.4a.1|wb|F32A5.4a.2|wb|F32A5.4b|ref|NM_182177	A_12_P149306	F32A5.4	F32A5.4a.1	F32A5.4	ref|Caenorhabditis elegans hypothetical protein (F32A5.4) mRNA, complete cds [NM_182177]		0.35338	0.06203	0.04497	0.00875	0.07033	0.107892	0.00197971
wb|ZK131.11b|ref|NM_182246|tc|TC204975	A_12_P113188	ZK131.11	ZK131.11b	ZK131.11	ref|Caenorhabditis elegans hypothetical protein (ZK131.11) mRNA, complete cds [NM_182246]			0.89656	0.92037	0.91591	0.93859	0.917858	0.00197976
ref|NM_059157|gb|FN905944|tc|TC190925	A_12_P106509	dnj-4	NM_059157	C01G8.4	ref|Caenorhabditis elegans DNaJ domain (prokaryotic heat shock protein) family member (dnj-4) (dnj-4) mRNA, complete cds [NM_059157]			0.02386	0.02294	0.11662	0.08767	0.0627725	0.00198039
ref|NM_070212|tc|TC178219	A_12_P172647	qui-1	NM_070212	Y45F10B.10	ref|Caenorhabditis elegans QUInine non-avoider family member (qui-1) (qui-1) mRNA, complete cds [NM_070212]			0.87977	0.92739	0.91278	0.95129	0.917808	0.00198188
wb|F25F8.2|ref|NM_059069|gb|U14525|tc|TC184599	A_12_P110807	glc-2	F25F8.2	F25F8.2	wb|glc-2 encodes the beta subunit of a glutamate-gated chloride channel. in vivo, GLC-2 is capable of forming homomeric glutamate-activated channels, as well as heteromeric channels with GLC-1 that can be activated by glutamate and avermectins, antihelmin		0.56688	0.95824	0.94881	0.94707	0.94227	0.872654	0.00198306
wb|Y47D3A.15|ref|NM_067045|tc|TC190927|tc|TC193021	A_12_P113294	aakb-2	Y47D3A.15	Y47D3A.15	wb|aakb-2 encodes one of two C. elegans AMP kinase (AMPK) beta regulatory subunits. [Source: WormBase] [Y47D3A.15]			0.98097	0.9453	0.83814	0.90648	0.917722	0.0019855
wb|Y110A7A.18|ref|NM_059134|tc|TC179166	A_12_P102977	ppw-2	Y110A7A.18	Y110A7A.18	wb|none available [Y110A7A.18]		0.84645	0.97503	0.8924	0.73813	0.9107	0.872542	0.00198824
wb|F42C5.9.1|ref|NM_068768|tc|TC182226	A_12_P113804	F42C5.9	F42C5.9.1	F42C5.9	ref|Caenorhabditis elegans hypothetical protein (F42C5.9) mRNA, complete cds [NM_068768]		0.91384	0.85187	0.86122	0.8305	0.90486	0.872458	0.0019922
wb|F32B5.4|ref|NM_058623|tc|TC201739	A_12_P159542	F32B5.4	F32B5.4	F32B5.4	wb|none available [F32B5.4]		0.27966	0.05903	0.06124	0.09666	0.04433	0.108184	0.00199351
wb|Y47D3A.13|ref|NM_067042	A_12_P118735	Y47D3A.13	Y47D3A.13	Y47D3A.13	wb|none available [Y47D3A.13]			0.00833	0.04417	0.16137	0.03849	0.06309	0.00199388
wb|F42E8.2|tc|NP010104	A_12_P100460	F42E8.2	F42E8.2	F42E8.2	wb|none available [F42E8.2]			0.01478	0.05042	0.18494	0.00233	0.0631175	0.00199507
wb|C52B9.4|ref|NM_076328|tc|TC182134	A_12_P106167	C52B9.4	C52B9.4	C52B9.4	wb|none available [C52B9.4]			0.05957	0.05743	0.04995	0.08557	0.06313	0.00199557
wb|F14H3.11|ref|NM_074644|tc|TC187449	A_12_P149501	nhr-176	F14H3.11	F14H3.11	wb|none available [F14H3.11]			0.0144	0.07767	0.07638	0.0841	0.0631375	0.00199589
wb|T12A2.15b|ref|NM_171157|tc|TC193856	A_12_P131086	T12A2.15	T12A2.15b	T12A2.15	ref|Caenorhabditis elegans hypothetical protein (T12A2.15) mRNA, complete cds [NM_171157]			0.90121	0.91996	0.92706	0.92155	0.917445	0.0019973
wb|K06A4.4|ref|NM_073048|tc|TC192683	A_12_P111068	K06A4.4	K06A4.4	K06A4.4	wb|none available [K06A4.4]			0.92782	0.92998	0.91623	0.89558	0.917403	0.00199911
wb|F35B12.9|ref|NM_073539|gb|FN901991|tc|TC188366	A_12_P171058	F35B12.9	F35B12.9	F35B12.9	wb|none available [F35B12.9]		0.18015	0.08696	0.21012	0.05902	0.00551	0.108352	0.00200152
ref|NM_076013|tc|TC185181	A_12_P101006	AH9.1	NM_076013	AH9.1	ref|Caenorhabditis elegans hypothetical protein (AH9.1) mRNA, complete cds [NM_076013]			0.8758	0.91881	0.91819	0.95653	0.917332	0.00200211
wb|R06B9.5|ref|NM_064479|tc|TC202816	A_12_P103277	R06B9.5	R06B9.5	R06B9.5	wb|none available [R06B9.5]			0.98792	0.92487	0.91357	0.84295	0.917328	0.00200233
wb|C25G4.1|ref|NM_069974|tc|TC180583|tc|TC185072	A_12_P103420	C25G4.1	C25G4.1	C25G4.1	wb|none available [C25G4.1]			0.8995	0.94038	0.8778	0.95135	0.917258	0.00200532
wb|C14A6.6|ref|NM_075148|tc|TC194139	A_12_P112991	C14A6.6	C14A6.6	C14A6.6	wb|none available [C14A6.6]		0.18607	0.05993	0.05343	0.23441	0.00886	0.10854	0.00201053
ref|NM_062387|tc|TC179211	A_12_P118087	vps-18	NM_062387	W06B4.3	ref|Caenorhabditis elegans related to yeast Vacuolar Protein Sorting factor family member (vps-18) (vps-18) mRNA, complete cds [NM_062387]		0.0313	0.10294	0.09105	0.07288	0.24457	0.108548	0.0020109
wb|F40F11.1.1|wb|F40F11.1.3|wb|F40F11.1.2|ref|NM_069785	A_12_P135575	rps-11	F40F11.1.1	F40F11.1	wb|rps-11 encodes a small ribosomal subunit S11 protein. by homology, RPS-11 is predicted to function in protein biosynthesis. in C. elegans, RPS-11 activity is required for embryonic and germline development, as well as the overall health of the animal.		0.89896	0.90751	0.88291	0.76563	0.90444	0.87189	0.00201942
wb|H04M03.12|ref|NM_068487|tc|TC203086|tc|TC191405	A_12_P111629	H04M03.12	H04M03.12	H04M03.12	wb|none available [H04M03.12]		0.615	0.96657	0.96036	0.86973	0.94758	0.871848	0.00202155
wb|F02H6.2|ref|NM_070323|tc|TC186452	A_12_P120380	F02H6.2	F02H6.2	F02H6.2	wb|none available [F02H6.2]			0.11341	0.03723	0.03795	0.06697	0.06389	0.00202822
wb|F25G6.3a.2|wb|F25G6.3a.1|ref|NM_072806|ens|F25G6.3a	A_12_P119893	F25G6.3a.2	F25G6.3a.2	F25G6.3	ref|Caenorhabditis elegans AcetylCholine Receptor family member (acr-16) (acr-16) mRNA, complete cds [NM_072806]		0.47899	0.9368	0.98037	0.98428	0.97804	0.871696	0.00202906
ref|NM_066236|tc|TC183631	A_12_P117258	lgc-50	NM_066236	T20B12.9	ref|Caenorhabditis elegans Ligand-Gated ion Channel family member (lgc-50) (lgc-50) mRNA, complete cds [NM_066236]			0.98598	0.97739		0.98439	0.982587	0.00203219
wb|F39C12.3b|ref|NM_076427|tc|TC184196	A_12_P100809	tsp-14	F39C12.3b	F39C12.3	ref|Caenorhabditis elegans TetraSPanin family member (tsp-14) (tsp-14) mRNA, complete cds [NM_076427]		0.92924	0.88032	0.85421	0.83443	0.8599	0.87162	0.00203245
wb|Y9C2UA.1b|wb|Y9C2UA.1a.1|wb|Y9C2UA.1a.2|ref|NM_063548	A_12_P146846	Y9C2UA.1	Y9C2UA.1b	Y9C2UA.1	ref|Caenorhabditis elegans hypothetical protein (Y9C2UA.1) mRNA, complete cds [NM_063548]		0.63254	0.94403	0.94587	0.89128	0.94425	0.871594	0.00203382
wb|C44B12.5.2|wb|C44B12.5.3|wb|C44B12.5.1|ref|NM_067640	A_12_P103406	C44B12.5.2	C44B12.5.2	C44B12.5	ref|Caenorhabditis elegans hypothetical protein (C44B12.5) mRNA, complete cds [NM_067640]		0.42587	0.02315	0.03274	0.00833	0.05538	0.109094	0.00203742
wb|Y43F8B.2a|wb|Y43F8B.2c|wb|Y43F8B.2b|ref|NM_075395	A_12_P171696	Y43F8B.2	Y43F8B.2a	Y43F8B.2	wb|none available [Y43F8B.2a]			0.06145	0.08514	0.07272	0.0372	0.0641275	0.00203852
wb|F09E8.8|ref|NM_001027954|gb|FN888738|tc|TC206368	A_12_P100729	F09E8.8	F09E8.8	F09E8.8	wb|none available [F09E8.8]			0.93612	0.94614	0.88151	0.90211	0.91647	0.0020393
wb|T02E9.4|wb|Y45F3A.7|wb|K08G2.4|wb|K03F8.1	A_12_P133965	T02E9.4	T02E9.4	T02E9.4	wb|none available [T02E9.4]			0.87528	0.93787	0.94914	0.90304	0.916332	0.00204529
wb|ZC262.2a|wb|ZC262.2b|ref|NM_181969|ref|NM_066435	A_12_P146699	ZC262.2	ZC262.2a	ZC262.2	wb|none available [ZC262.2a]		0.33126	0.15355	0.01147	0.01842	0.03193	0.109326	0.00204864
wb|F44D12.4|ref|NM_069409|tc|TC186934	A_12_P110400	F44D12.4	F44D12.4	F44D12.4	wb|none available [F44D12.4]		0.14936	0.09842	0.04882	0.19848	0.05175	0.109366	0.0020505
wb|Y57G11C.42|ref|NM_001028355|tc|TC180977	A_12_P137410	Y57G11C.42	Y57G11C.42	Y57G11C.42	wb|none available [Y57G11C.42]			0.91219	0.94138	0.83851	0.97226	0.916085	0.00205612
ref|NM_001047266|ref|NM_001047265|ref|NR_003151|tc|TC179002	A_12_P135110	C05D12.3	NM_001047266	C05D12.3	ref|Caenorhabditis elegans hypothetical protein (C05D12.3) mRNA, complete cds [NM_001047266]			0.04304	0.02698	0.03317	0.15509	0.06457	0.00205785
wb|Y45F10A.5|ref|NM_070202|gb|AU208431|tc|TC200898	A_12_P103294	nlp-17	Y45F10A.5	Y45F10A.5	wb|none available [Y45F10A.5]		0.89559	0.8126	0.90604	0.8004	0.9406	0.871046	0.00206046
wb|F46B6.8|ref|NM_073126|tc|TC185161	A_12_P101050	lipase	F46B6.8	F46B6.8	wb|none available [F46B6.8]		0.22797	0.01085	0.07005	0.06821	0.17079	0.109574	0.00206071
wb|C02F12.3.2|wb|C02F12.3.1|ref|NM_076230|tc|TC195967	A_12_P108532	C02F12.3	C02F12.3.2	C02F12.3	ref|Caenorhabditis elegans hypothetical protein (C02F12.3) mRNA, complete cds [NM_076230]		0.96003	0.78186	0.89297	0.8529	0.86709	0.87097	0.0020642
wb|F47B10.7|ref|NM_077421|gb|AU199907|gb|FN879699	A_12_P109707	acbp-3	F47B10.7	F47B10.7	wb|acbp-3 encodes an Acyl-CoA-binding protein. a deletion mutation, tm2924, that overlaps with the 5' region of acbp-3 has been reported to result in lethality and sterility. [Source: WormBase] [F47B10.7]		0.06943	0.02689	0.17787	0.07606	0.19799	0.109648	0.00206433
ref|NM_063752|ens|R53.6.2|ens|R53.6.1|gb|FN879872	A_12_P113837	R53.6	NM_063752	R53.6	ref|Caenorhabditis elegans hypothetical protein (R53.6) mRNA, complete cds [NM_063752]		0.86796	0.93841	0.87654	0.7935	0.8782	0.870922	0.00206655
wb|ZC123.3|ref|NM_058380|tc|TC194800	A_12_P159643	ZC123.3	ZC123.3	ZC123.3	wb|none available [ZC123.3]		0.83126	0.92479	0.87982	0.8391	0.87946	0.870886	0.00206832
wb|F37C12.4.2|wb|F37C12.4.1|ref|NM_066172|gb|FN890219	A_12_P166372	rpl-36	F37C12.4.2	F37C12.4	wb|rpl-36 encodes a large ribosomal subunit L36 protein. by homology, RPL-36 is predicted to function in protein biosynthesis. in C. elegans, RPL-36 activity is required for embryonic and germline development and normal postembryonic growth rates. [Source		0.89365	0.89453	0.90158	0.80778	0.85616	0.87074	0.00207552
wb|C33H5.6|ref|NM_068880|gb|FN893654|tc|TC192082	A_12_P120145	C33H5.6	C33H5.6	C33H5.6	wb|none available [C33H5.6]		0.17332	0.12564	0.03838	0.06051	0.15153	0.109876	0.00207556
wb|F32D8.14|ref|NM_001028704|tc|TC191372	A_12_P148570	F32D8.14	F32D8.14	F32D8.14	wb|none available [F32D8.14]			0.86957	0.93139	0.95068	0.91043	0.915517	0.00208111
ref|NM_067058|gb|EB997144|tc|TC199227|tc|TC205964	A_12_P102517	pen-2	NM_067058	T28D6.9	ref|Caenorhabditis elegans Presenilin ENhancer (enhancer of sel-12(null)) family member (pen-2) (pen-2) mRNA, complete cds [NM_067058]		0.94229	0.8374	0.88744	0.82524	0.86071	0.870616	0.00208166
wb|Y40H7A.5|wb|F26G5.3|ref|NM_070431|tc|TC188770	A_12_P110488	srd-23	Y40H7A.5	Y40H7A.5	wb|none available [Y40H7A.5]		0.46431	0.97981	0.97572	0.95402	0.97918	0.870608	0.00208236
wb|T22G5.4|ref|NM_074041|tc|TC187512	A_12_P100217	srsx-19	T22G5.4	T22G5.4	wb|none available [T22G5.4]			0.99105	0.96382		0.98888	0.98125	0.00208293
wb|F59D8.2|ref|NM_076211	A_12_P132610	vit-4	F59D8.2	F59D8.2	wb|none available [F59D8.2]		0.77915	0.93396	0.91271	0.92339	0.80365	0.870572	0.00208386
gb|AU115704	A_12_P164701	AU115704	AU115704	F13G3.11	gb|AU115704 unpublished oligo-capped cDNA library Caenorhabditis elegans cDNA clone yk735g4 3', mRNA sequence [AU115704]		0.19861	0.01705	0.07954	0.14343	0.1116	0.110046	0.00208398
wb|D1009.4|ref|NM_077107|ens|D1009.4.1|tc|TC193657	A_12_P119034	D1009.4	D1009.4	D1009.4	wb|none available [D1009.4]		0.67373	0.94016	0.92281	0.91867	0.89743	0.87056	0.00208449
ref|NM_069509|tc|TC183937	A_12_P138943	R11A8.2	NM_069509	R11A8.2	ref|Caenorhabditis elegans hypothetical protein (R11A8.2) mRNA, complete cds [NM_069509]			0.07524	0.03312	0.04437	0.10798	0.0651775	0.00208463
wb|T22F3.4.1|wb|T22F3.4.2|ref|NM_071607|tc|TC202675	A_12_P155910	rpl-11.1	T22F3.4.1	T22F3.4	wb|rpl-11.1 encodes a large ribosomal subunit L11 protein. [Source: WormBase] [T22F3.4.1]		0.79822	0.9265	0.89937	0.80916	0.91894	0.870438	0.0020905
wb|Y95D11A.3|ref|NM_001129088|tc|TC192029	A_12_P142201	Y95D11A.3	Y95D11A.3	Y95D11A.3	wb|none available [Y95D11A.3]			0.05502	0.01776	0.07346	0.11508	0.06533	0.00209141
wb|T23B7.1|ref|NM_062470|gb|C70239|tc|TC204097	A_12_P102879	T23B7.1	T23B7.1	T23B7.1	wb|none available [T23B7.1]		0.24663	0.06329	0.07405	0.11636	0.0511	0.110286	0.00209592
wb|C51F7.1|ref|NM_073684|ens|C51F7.1.1|tc|TC179267	A_12_P108053	C51F7.1	C51F7.1	C51F7.1	wb|none available [C51F7.1]		0.94382	0.90593	0.8427	0.84929	0.80943	0.870234	0.00210066
wb|K09C8.1|ref|NM_077429|tc|TC179730	A_12_P111506	pbo-4	K09C8.1	K09C8.1	wb|pbo-4 encodes a Na+/H+ ion exchanger (NHE) most closely related to mammalian NHE1 that promotes extracellular acidification (and intracellular alkalinization) by catalyzing the electroneutral exchange of one extracellular Na+ ion for one intracellular		0.04037	0.15183	0.19438	0.05956	0.10627	0.110482	0.0021057
wb|F21E9.3|ref|NM_075844|gb|BJ808658|tc|TC197266	A_12_P100790	ttr-37	F21E9.3	F21E9.3	wb|none available [F21E9.3]			0.07275	0.05835	0.02197	0.10995	0.065755	0.0021104
tc|TC193851	A_12_P110776	TC193851	TC193851	W05F2.3	Unknown		0.77966	0.9741	0.88763	0.85927	0.84951	0.870034	0.00211068
wb|Y94H6A.9a|wb|Y94H6A.9b|ref|NM_001028419|ref|NM_001028420	A_12_P116393	Y94H6A.9a	Y94H6A.9a	Y94H6A.9	wb|none available [Y94H6A.9a]		0.0576	0.28165	0.12314	0.02808	0.06248	0.11059	0.00211115
wb|Y73B6BL.47|ref|NM_001129356|tc|TC198471	A_12_P152950	Y73B6BL.47	Y73B6BL.47	Y73B6BL.47	wb|none available [Y73B6BL.47]			0.91871	0.93131	0.85454	0.9545	0.914765	0.00211469
wb|Y111B2A.11|ref|NM_067241|gb|AY551964|tc|TC178818	A_12_P137029	epc-1	Y111B2A.11	Y111B2A.11	wb|none available [Y111B2A.11]		0.84451	0.95001	0.84598	0.84902	0.85987	0.869878	0.00211851
wb|E03H12.5|wb|T23B3.5|ref|NM_068288|ref|NM_059518	A_12_P103163	E03H12.5	E03H12.5	E03H12.5	wb|none available [E03H12.5]			9e-05	0.0006		0.0002	0.000296667	0.00211896
wb|F49E12.9b|wb|F49E12.9c|wb|F49E12.9a|ref|NM_001129140	A_12_P147920	F49E12.9	F49E12.9b	F49E12.9	wb|none available [F49E12.9a]			0.13753	0.01341	0.04788	0.06502	0.06596	0.00211962
wb|C02F5.14|ref|NM_001038257|tc|NP9423689|tc|TC199703	A_12_P134971	C02F5.14	C02F5.14	C02F5.14	wb|none available [C02F5.14]			0.01863	0.02496	0.1343	0.0862	0.0660225	0.00212244
wb|D2013.6|ref|NM_063586|gb|FN905742|tc|TC192958	A_12_P101140	D2013.6	D2013.6	D2013.6	wb|none available [D2013.6]			0.1497	0.033	0.0138	0.06844	0.066235	0.00213204
wb|ZC84.2|ref|NM_066632|gb|D86922|tc|TC180197	A_12_P116186	tax-4	ZC84.2	ZC84.2	wb|tax-4 is orthologous to the human gene ROD PHOTORECEPTOR CGMP-GATED CHANNEL (CNGA1. OMIM:123825), which when mutated leads to disease. [Source: WormBase] [ZC84.2]		0.46676	0.94368	0.97179	0.9743	0.9914	0.869586	0.00213356
ref|NM_001028649|ref|NM_001028648|tc|TC197672|tc|TC193030	A_12_P154185	F20A1.6	NM_001028649	F20A1.6	ref|Caenorhabditis elegans hypothetical protein (F20A1.6) mRNA, complete cds [NM_001028649]			0.06326	0.08823	0.0061	0.10756	0.0662875	0.00213441
wb|Y106G6E.6.1|ref|NM_060293|tc|TC185277	A_12_P156430	csnk-1	Y106G6E.6.1	Y106G6E.6	ref|Caenorhabditis elegans CaSeiN Kinase family member (csnk-1) (csnk-1) mRNA, complete cds [NM_060293]		0.61674	0.98714	0.94263	0.87397	0.9273	0.869556	0.00213489
wb|Y22D7AR.10|ref|NM_065046|tc|TC204911	A_12_P120200	Y22D7AR.10	Y22D7AR.10	Y22D7AR.10	wb|none available [Y22D7AR.10]		0.90048	0.84622	0.88981	0.78936	0.92161	0.869496	0.00213782
wb|K01H12.4|ref|NM_069328|tc|TC188445	A_12_P119890	K01H12.4	K01H12.4	K01H12.4	wb|none available [K01H12.4]		0.0209	0.1044	0.01993		0.12038	0.0664025	0.00213963
wb|F37B4.13|ref|NM_071376|tc|TC188368	A_12_P115520	srh-240	F37B4.13	F37B4.13	wb|none available [F37B4.13]			0.97884	0.97019		0.99029	0.979773	0.00214033
wb|Y43F8B.9|ref|NM_075389|tc|TC202358	A_12_P100837	Y43F8B.9	Y43F8B.9	Y43F8B.9	wb|none available [Y43F8B.9]		0.07045	0.08024	0.19975	0.02983	0.17567	0.111188	0.00214131
wb|K03H1.1|ref|NM_066807|tc|TC186528	A_12_P116310	gln-2	K03H1.1	K03H1.1	wb|none available [K03H1.1]			0.03403	0.04127	0.1542	0.03678	0.06657	0.00214726
wb|C44C11.1a.2|wb|C44C11.1a.1|ref|NM_064222|ens|C44C11.1a	A_12_P109928	C44C11.1a.2	C44C11.1a.2	C44C11.1	ref|Caenorhabditis elegans R-RAS related family member (ras-1) (ras-1) mRNA, complete cds [NM_064222]		0.80352	0.91145	0.88116	0.86203	0.88827	0.869286	0.00214849
wb|F54C1.9|ref|NM_059097|tc|TC193207	A_12_P115877	sst-20	F54C1.9	F54C1.9	wb|none available [F54C1.9]		0.06841	0.03416	0.09532	0.21945	0.13937	0.111342	0.00214915
wb|M162.12	A_12_P141060	M162.12	M162.12	M162.12	wb|none available [M162.12]			0.01924	0.03624	0.20071	0.0103	0.0666225	0.00214967
ref|NM_059426|tc|TC189695	A_12_P110726	F26B1.1	NM_059426	F26B1.1	ref|Caenorhabditis elegans hypothetical protein (F26B1.1) mRNA, complete cds [NM_059426]			0.0028	7e-05		0.00044	0.00110333	0.00215063
wb|F55C5.1|ref|NM_073675|gb|AW057252|tc|TC202876	A_12_P115362	F55C5.1	F55C5.1	F55C5.1	wb|none available [F55C5.1]		0.29924	0.00894	0.012	0.16233	0.07476	0.111454	0.00215493
wb|T05E12.3|ref|NM_074923|tc|TC191367	A_12_P103746	T05E12.3	T05E12.3	T05E12.3	wb|none available [T05E12.3]		0.00581	0.07918	0.08583	0.14481	0.24199	0.111524	0.00215847
wb|F23A7.8|ref|NM_001038453|gb|C50559|tc|TC204053	A_12_P148898	F23A7.8	F23A7.8	F23A7.8	wb|none available [F23A7.8]			0.90606	0.94511	0.8762	0.92778	0.913787	0.00215903
wb|ZK1010.5|ref|NM_067297|tc|TC180231	A_12_P102303	ZK1010.5	ZK1010.5	ZK1010.5	wb|none available [ZK1010.5]			0.00071	0.00243		0.00083	0.00132333	0.00215934
wb|JC8.3a.1|wb|JC8.3c.8|wb|JC8.3c.3|wb|JC8.3c.4	A_12_P112752	JC8.3a.1	JC8.3a.1	JC8.3	wb|rpl-12 encodes a large ribosomal subunit L12 protein required in mass RNAi assays for embryonic viability, fertility, normally rapid growth, and general health. the rpl-12 transcription unit has a nonsense transcript that is up-regulated in vivo by smg		0.83972	0.92569	0.89453	0.80311	0.88225	0.86906	0.00216004
wb|Y54G11A.11.2|wb|Y54G11A.11.1|wb|Y54G11A.11.3|ref|NM_064582	A_12_P118351	Y54G11A.11	Y54G11A.11.2	Y54G11A.11	ref|Caenorhabditis elegans hypothetical protein (Y54G11A.11) mRNA, complete cds [NM_064582]		0.922	0.85862	0.83515	0.89531	0.8342	0.869056	0.00216024
wb|ZK675.3b|wb|ZK675.3a|ref|NM_001129196|ref|NR_023956	A_12_P136945	ZK675.3b	ZK675.3b	ZK675.3	wb|none available [ZK675.3a]			0.91536	0.93238	0.85603	0.95117	0.913735	0.00216144
wb|C34F11.5|ref|NM_062570|tc|TC179497	A_12_P104937	C34F11.5	C34F11.5	C34F11.5	wb|none available [C34F11.5]			0.00016	0.00365		0.0005	0.00143667	0.00216384
tc|NP015946	A_12_P104151	NP015946	NP015946	C54C6.5	tc|GB|Z77131.1|CAB00856.1 C54C6.5 [NP015946]			0.89911	0.91679	0.89744	0.94138	0.91368	0.00216396
wb|D1086.17|ref|NM_001129424|tc|TC193542	A_12_P165524	D1086.17	D1086.17	D1086.17	wb|none available [D1086.17]			0.00251	0.00015		0.00182	0.00149333	0.00216609
wb|Y75B12B.5.1|wb|Y75B12B.5.2|ref|NM_074350|tc|TC195422	A_12_P108251	cyn-3	Y75B12B.5.1	Y75B12B.5	wb|cyn-3 encodes an abundantly expressed cyclophilin A isoform with peptidyl-prolyl isomerase activity in vitro, which closely resembles the prototypical CypA and is thus likely to be a member of the cytosolic CsA-binding cyclophilin subfamily. cyn-3 is e		0.94351	0.84777	0.88988	0.8434	0.81988	0.868888	0.00216887
wb|Y34B4A.3|ref|NM_076494|gb|AY081844|tc|TC185632	A_12_P108603	hst-6	Y34B4A.3	Y34B4A.3	wb|hst-6 encodes the C. elegans ortholog of the heparan sulfate modifying enzyme heparan 6O-sulfotransferase. by homology, HST-6 is predicted to function in heparan sulfate biosynthesis by catalyzing the chain-modifying sulfation of the C6 hydroxyl group		0.94524	0.71411	0.87102	0.9158	0.89776	0.868786	0.00217416
wb|D2096.6|ref|NM_069019|tc|TC198568	A_12_P113141	D2096.6	D2096.6	D2096.6	wb|none available [D2096.6]			0.0794	0.06433	0.03434	0.09081	0.06722	0.00217705
wb|W05E10.2|ref|NM_073555|tc|NP010471|tc|TC205369	A_12_P109169	W05E10.2	W05E10.2	W05E10.2	wb|none available [W05E10.2]			0.82985	0.9288	0.92244	0.97199	0.91327	0.00218286
wb|C14A11.3c|wb|C14A11.3b|ref|NM_171641|ref|NM_001129633	A_12_P158615	cgef-1	C14A11.3c	C14A11.3	ref|Caenorhabditis elegans CDC-42 Guanine nucleotide Exchange Factor family member (cgef-1) (cgef-1) mRNA, complete cds [NM_171641]		0.73266	0.91048	0.88657	0.92557	0.88746	0.868548	0.00218644
wb|C10G11.2|ref|NM_059417|tc|TC187774	A_12_P100736	srh-50	C10G11.2	C10G11.2	wb|none available [C10G11.2]			0.98343	0.97934		0.97277	0.978513	0.00219043
wb|F52F12.5|ref|NM_060222|gb|FN888972|tc|TC200311	A_12_P102044	F52F12.5	F52F12.5	F52F12.5	wb|none available [F52F12.5]		0.2557	0.01214	0.00144		0.0008	0.06752	0.00219101
wb|C26F1.4.1|wb|C26F1.4.2|ref|NM_072606|ens|C26F1.4.3	A_12_P157468	rps-30	C26F1.4.1	C26F1.4	wb|rps-30 encodes two proteins, a small ribosomal subunit S30 protein and ubiquitin, which is cleaved from the ribosomal protein posttranslationally. by homology, S30 is predicted to function in protein biosynthesis and ubiquitin in protein degradation. i		0.80301	0.90851	0.89926	0.83883	0.89231	0.868384	0.00219492
wb|F09E5.7.2|wb|F09E5.7.1|ref|NM_062601|tc|TC189374	A_12_P116630	F09E5.7	F09E5.7.2	F09E5.7	ref|Caenorhabditis elegans hypothetical protein (F09E5.7) mRNA, complete cds [NM_062601]		0.03252	0.1829	0.18252	0.07086	0.09273	0.112306	0.00219881
wb|M7.10|ref|NM_069672|tc|TC193997	A_12_P116297	M7.10	M7.10	M7.10	wb|none available [M7.10]			0.007	0.04104	0.14316	0.07982	0.067755	0.00220188
ref|NM_061751|tc|TC206430	A_12_P102093	F59H6.3	NM_061751	F59H6.3	ref|Caenorhabditis elegans hypothetical protein (F59H6.3) mRNA, complete cds [NM_061751]			0.01769	0.13892	0.09767	0.01689	0.0677925	0.00220363
wb|Y37E11AL.2|ref|NM_067998|tc|TC194381	A_12_P107639	Y37E11AL.2	Y37E11AL.2	Y37E11AL.2	wb|none available [Y37E11AL.2]		0.12051	0.02383	0.05469		0.07221	0.06781	0.00220444
wb|F32B4.2|ref|NM_060540|gb|AW057145|tc|TC198886	A_12_P156616	F32B4.2	F32B4.2	F32B4.2	wb|none available [F32B4.2]			0.04375	0.10694	0.08148	0.03914	0.0678275	0.00220525
wb|E02C12.13|ref|NM_001028590|tc|NP022903|tc|TC196055	A_12_P170242	ttr-49	E02C12.13	E02C12.13	wb|none available [E02C12.13]			0.00083	0.00038		0.00644	0.00255	0.0022085
wb|C02F12.8|ref|NM_076235|tc|TC180756	A_12_P119943	C02F12.8	C02F12.8	C02F12.8	wb|none available [C02F12.8]		0.92618	0.80434	0.83206	0.8676	0.9104	0.868116	0.00220889
wb|M05D6.4|ref|NM_063389|ens|M05D6.4.2|ens|M05D6.4.1	A_12_P139280	M05D6.4	M05D6.4	M05D6.4	wb|lact-4 encodes a beta-lactamase domain-containing protein that contains predicted signal and transmembrane sequences in its N terminus. [M05D6.4]			0.02273	0.04825	0.04618	0.1545	0.067915	0.00220935
wb|D1081.4|ref|NM_001136288|ens|D1081.12|tc|NP13409190	A_12_P137916	D1081.4	D1081.4	D1081.4	wb|none available [D1081.4]			0.00277	0.00118		0.00413	0.00269333	0.00221431
wb|F38E11.12|ref|NM_001028023|tc|TC181305	A_12_P148315	cng-3	F38E11.12	F38E11.12	wb|cng-3 is predicted to encode a cyclic nucleotide gated (CNG) channel that is required for wild-type thermotolerance. cng-3 is expressed in five sensory neurons, including the thermosensory neuron AFD. [Source: WormBase] [F38E11.12]			0.96518	0.97983		0.98867	0.977893	0.00221548
wb|F35G12.8|ref|NM_065534|tc|TC194021	A_12_P116756	smc-4	F35G12.8	F35G12.8	wb|The smc-4 gene encodes a homolog of the SMC4 subunit of mitotic condensin. SMC-4 acts with MIX-1 to enable chromosome segregation. [Source: WormBase] [F35G12.8]			0.10905	0.07333	0.05329	0.03657	0.06806	0.00221613
wb|K08A2.1.2|wb|K08A2.1.1|ref|NM_062018|tc|TC185156	A_12_P119864	K08A2.1	K08A2.1.2	K08A2.1	ref|Caenorhabditis elegans hypothetical protein (K08A2.1) mRNA, complete cds [NM_062018]		0.9015	0.87344	0.8632	0.86383	0.83777	0.867948	0.00221768
wb|K10C9.1|ref|NM_070972|gb|EC013620|tc|TC201192	A_12_P156082	K10C9.1	K10C9.1	K10C9.1	wb|none available [K10C9.1]			0.91652	0.9315	0.85592	0.94611	0.912513	0.00221815
ref|NM_001028923|ref|NM_001028922|tc|TC193525|tc|TC191539	A_12_P101589	grl-7	NM_001028923	T02E9.2	ref|Caenorhabditis elegans GRound-Like (grd related) family member (grl-7) (grl-7) mRNA, complete cds [NM_001028923]		0.1775	0.10278	0.09215	0.0638	0.12754	0.112754	0.00222223
wb|F53G12.5a.1|wb|F53G12.5b|ref|NM_001026318|ref|NM_058280	A_12_P115554	mex-3	F53G12.5a.1	F53G12.5	wb|mex-3 encodes two KH domain-containing RNA binding proteins. in the early embryo, maternally provided MEX-3 is required for specifying the identities of the anterior AB blastomere and its descendants, as well as for the identity of the P3 blastomere an		0.68342	0.98924	0.93006	0.87047	0.86601	0.86784	0.00222343
wb|K01G12.3|ref|NM_070322|tc|NP014294|tc|TC183721	A_12_P149186	K01G12.3	K01G12.3	K01G12.3	wb|none available [K01G12.3]			0.04427	0.01326	0.20878	0.00685	0.06829	0.00222698
ref|NM_059028|ref|NM_058836|ens|T03F1.5.2|ens|T03F1.5.1	A_12_P108858	gsp-3	NM_059028	W09C3.6	ref|Caenorhabditis elegans yeast Glc Seven-like Phosphatases family member (gsp-3) (gsp-3) mRNA, complete cds [NM_059028]		0.16578	0.17773	0.08808	0.08955	0.0431	0.112848	0.00222719
wb|Y57G7A.6|ref|NM_061537|tc|TC179549	A_12_P106258	Y57G7A.6	Y57G7A.6	Y57G7A.6	wb|none available [Y57G7A.6]			0.00303	0.00148		0.00452	0.00301	0.00222719
wb|F58G4.2|ref|NM_072691|tc|TC187801	A_12_P115693	str-90	F58G4.2	F58G4.2	wb|none available [F58G4.2]			0.977	0.97168		0.98403	0.97757	0.00222864
wb|E02H1.7|ref|NM_063665|tc|TC183616	A_12_P111271	nhr-19	E02H1.7	E02H1.7	wb|none available [E02H1.7]		0.99204	0.60373	0.87414	0.93178	0.93676	0.86769	0.0022314
wb|Y65A5A.1|ref|NM_070551|gb|BJ108028|tc|TC197931	A_12_P114633	Y65A5A.1	Y65A5A.1	Y65A5A.1	wb|none available [Y65A5A.1]		0.95157	0.67194	0.91935	0.94935	0.84582	0.867606	0.00223577
ref|NM_063530|tc|TC178296|tc|TC178012	A_12_P114646	T24B8.7	NM_063530	T24B8.7	ref|Caenorhabditis elegans hypothetical protein (T24B8.7) mRNA, complete cds [NM_063530]			0.94868	0.94526	0.89797	0.85649	0.9121	0.00223758
gb|C38124	A_12_P164437	C38124	C38124	C50F2.6	gb|C38124 Yuji Kohara unpublished cDNA:Strain N2 hermaphrodite embryo Caenorhabditis elegans cDNA clone yk488c12 3', mRNA sequence [C38124]		0.23287	0.01185	0.00857		0.02084	0.0685325	0.00223844
wb|K05F1.3|ref|NM_062741|tc|TC185147	A_12_P101337	acdh-8	K05F1.3	K05F1.3	wb|none available [K05F1.3]		0.04088	0.03603	0.06056	0.30587	0.122	0.113068	0.00223886
wb|C39H7.1|wb|Y38H8A.3|ref|NM_068436|ref|NM_070195	A_12_P101078	C39H7.1	C39H7.1	C39H7.1	wb|none available [C39H7.1]		0.44891	0.02761	0.00762	0.06348	0.018	0.113124	0.00224198
ref|NM_068306|tc|TC188477	A_12_P104294	C09B9.2	NM_068306	C09B9.2	ref|Caenorhabditis elegans hypothetical protein (C09B9.2) mRNA, complete cds [NM_068306]			0.03339	0.02828	0.17841	0.03438	0.068615	0.00224231
wb|BE10.6	A_12_P141570	BE10.6	BE10.6	BE10.6	wb|none available [BE10.6]			0.94901	0.94705	0.88836	0.86353	0.911987	0.00224291
wb|E02A10.2|ref|NM_073745|tc|TC185926	A_12_P102052	grl-23	E02A10.2	E02A10.2	wb|grl-23 encodes a hedgehog-like protein, with (from N- to C-terminus) a signal sequence, a glycine-rich low-complexity region, a Ground-like (Grl) domain, and an acid-rich low-complexity region. the Grl domain is predicted to form a cysteine-crosslinked		0.38244	0.10972	0.04859	0.00132	0.02393	0.1132	0.00224593
wb|T10E9.2|ref|NM_059483|tc|TC180485	A_12_P116866	T10E9.2	T10E9.2	T10E9.2	wb|none available [T10E9.2]		0.18393	0.03574	0.0152	0.26589	0.06544	0.11324	0.00224797
wb|Y48A6B.13.1|wb|Y48A6B.13.2|ref|NM_067021|tc|TC185616	A_12_P145886	spat-2	Y48A6B.13.1	Y48A6B.13	wb|SPAT-2 encodes an unfamiliar protein with no obvious homologs outside of nematodes, and with several stretches of low-complexity sequence that may be nonglobular. SPAT-2 is specifically required for PAR protein-dependent cell-polarity. as with par-3, p			0.9615	0.9028	0.90805	0.87464	0.911748	0.00225431
wb|F46B6.9|ref|NM_073127|tc|TC191190	A_12_P104883	F46B6.9	F46B6.9	F46B6.9	wb|none available [F46B6.9]			0.86408	0.88314	0.93863	0.9607	0.911637	0.00225956
ref|NM_001047196|ref|NM_001047195|ens|F29C6.1a.2|ens|F29C6.1a.1	A_12_P154160	F29C6.1	NM_001047196	F29C6.1	ref|Caenorhabditis elegans hypothetical protein (F29C6.1) mRNA, complete cds [NM_001047196]			0.00568	0.00205		0.00371	0.00381333	0.00226018
wb|Y13C8A.2|wb|Y51H7C.15|wb|Y49E10.26|ref|NM_001029781	A_12_P145630	Y13C8A.2	Y13C8A.2	Y13C8A.2	wb|none available [Y13C8A.2]			0.0031	0.00716		0.00131	0.00385667	0.00226198
wb|F58E10.3a.4|wb|F58E10.3a.3|wb|F58E10.3a.6|wb|F58E10.3a.5	A_12_P166940	F58E10.3	F58E10.3a.4	F58E10.3	Unknown		0.40436	0.11735	0.02317	0.00424	0.01848	0.11352	0.002263
ref|NM_063410|tc|TC208958|tc|TC190235	A_12_P154260	rpl-5	NM_063410	F54C9.5	ref|Caenorhabditis elegans Ribosomal Protein, Large subunit family member (rpl-5) (rpl-5) mRNA, complete cds [NM_063410]		0.78955	0.93644	0.90658	0.80571	0.89704	0.867064	0.00226452
ref|NM_072466|tc|TC195609	A_12_P120141	F10G2.1	NM_072466	F10G2.1	ref|Caenorhabditis elegans hypothetical protein (F10G2.1) mRNA, complete cds [NM_072466]		0.26977	0.02105	0.0529	0.10351	0.12107	0.11366	0.00227036
wb|C29F3.2|ref|NM_074404|gb|U61237|tc|TC181658	A_12_P109571	wrt-8	C29F3.2	C29F3.2	wb|wrt-8 encodes a hedgehog-like protein, with (from N- to C-terminus) a signal sequence, a Wart domain, an short region of low-complexity sequence, and a Hint/Hog domain. WRT-8 is strongly expressed in hypodermal syncytia hyp6-hyp10 throughout life, and			0.02263	0.07256	0.04135	0.14036	0.069225	0.00227138
wb|F58E6.5|ref|NM_073115|tc|TC189687	A_12_P116718	F58E6.5	F58E6.5	F58E6.5	wb|none available [F58E6.5]			0.01737	0.05701	0.19763	0.00539	0.06935	0.00227741
wb|W02C12.1|ref|NM_068059|tc|TC178403	A_12_P116946	W02C12.1	W02C12.1	W02C12.1	wb|none available [W02C12.1]			0.0721	0.11506	0.05706	0.03333	0.0693875	0.00227918
wb|Y46G5A.14|ref|NM_064318|gb|C11969|tc|TC202963	A_12_P180824	Y46G5A.14	Y46G5A.14	Y46G5A.14	wb|none available [Y46G5A.14]			0.05987	0.05156	0.08339	0.08357	0.0695975	0.0022893
wb|F36A2.12|ref|NM_059987|tc|TC203147	A_12_P132793	F36A2.12	F36A2.12	F36A2.12	wb|none available [F36A2.12]			0.00393	0.00316		0.00646	0.00451667	0.00228943
wb|C09F5.1|ref|NM_064831|tc|TC181963	A_12_P105196	C09F5.1	C09F5.1	C09F5.1	wb|none available [C09F5.1]		0.16282	0.10943	0.06307	0.07421	0.16055	0.114016	0.00228947
wb|F22A3.2|ref|NM_076697|ens|F22A3.2.2|ens|F22A3.2.1	A_12_P117173	F22A3.2	F22A3.2	F22A3.2	wb|none available [F22A3.2]			0.04388	0.04059	0.05457	0.1394	0.06961	0.00228991
wb|Y38F2AL.3a|ref|NM_001028280|gb|AB009567|tc|TC199114	A_12_P131640	vha-11	Y38F2AL.3a	Y38F2AL.3	wb|vha-11 encodes, by alternative splicing, two isoforms of an ortholog of subunit C of the cytoplasmic (V1) domain of vacuolar proton-translocating ATPase (V-ATPase). VHA-11 is a predicted cytosolic stator (stalk) component. VHA-11 is found in dot-like s		0.8755	0.92546	0.86964	0.89653	0.76555	0.866536	0.00229291
wb|C43G2.3|ref|NM_068601|tc|TC194803	A_12_P100471	C43G2.3	C43G2.3	C43G2.3	wb|none available [C43G2.3]			0.00962	0.00057		0.00419	0.00479333	0.00230103
wb|Y105C5B.18|ref|NM_070506|tc|TC196632	A_12_P106485	Y105C5B.18	Y105C5B.18	Y105C5B.18	wb|none available [Y105C5B.18]			0.00739	0.00285		0.00428	0.00484	0.00230299
wb|C16A11.1|ref|NM_062347|gb|AY008133|tc|TC186674	A_12_P102210	gpa-11	C16A11.1	C16A11.1	wb|gpa-11 encodes a member of the G protein alpha subunit family of heterotrimeric GTPases. it is expressed in ADL and ASH amphid neurons. [Source: WormBase] [C16A11.1]			0.96648	0.9724		0.98819	0.97569	0.00230659
wb|F17C8.7|wb|T23F11.2|wb|R07E5.15|ref|NM_001027372	A_12_P149155	F17C8.7	F17C8.7	F17C8.7	wb|none available [F17C8.7]			0.04156	0.03193	0.17677	0.02977	0.0700075	0.0023092
wb|F35G12.6|ref|NM_065539|gb|U19861|tc|TC185074	A_12_P114289	mab-21	F35G12.6	F35G12.6	wb|mab-21 encodes a novel protein that is a member of a highly conserved family of proteins with Drosophila and vertebrate orthologs. MAB-21 is cell-autonomously required for specifying the identity of sensory ray 6 in the male tail, and also for backward		0.63366	0.9357	0.92563	0.91326	0.9228	0.86621	0.00231068
wb|Y77E11A.15|ref|NM_171268|ens|Y77E11A.15.1|gb|FN897646	A_12_P110546	Y77E11A.15	Y77E11A.15	Y77E11A.15	wb|none available [Y77E11A.15]		0.75295	0.95553	0.90452	0.80677	0.91124	0.866202	0.00231105
wb|F54H12.7|ref|NM_001038276|tc|TC200519	A_12_P153972	F54H12.7	F54H12.7	F54H12.7	wb|none available [F54H12.7]			0.00426	0.00198		0.00889	0.00504333	0.00231156
ref|NM_068356|ref|NM_068316|tc|TC194375|tc|TC192253	A_12_P111395	rmd-4	NM_068356	F36H12.11	ref|Caenorhabditis elegans Regulator of Microtubule Dynamics family member (rmd-4) (rmd-4) mRNA, complete cds [NM_068356]			0.00293	0.00564		0.00682	0.00513	0.00231521
wb|F59E12.10|ref|NM_062700|gb|FN895071|tc|TC196785	A_12_P107126	ddl-1	F59E12.10	F59E12.10	wb|ddl-1 encodes a coiled-coil protein orthologous to vertebrate CCD53. loss of ddl-1 activity via RNAi results in a daf-16-dependent increase in lifespan. [Source: WormBase] [F59E12.10]		0.93454	0.74608	0.88741	0.91352	0.84885	0.86608	0.0023177
ref|NM_076603|tc|TC182167	A_12_P110248	F22F4.1	NM_076603	F22F4.1	ref|Caenorhabditis elegans hypothetical protein (F22F4.1) mRNA, complete cds [NM_076603]		0.12693	0.12248	0.13698	0.04018	0.14674	0.114662	0.00232459
wb|F59D12.1|ref|NM_078179|tc|TC189024	A_12_P102983	F59D12.1	F59D12.1	F59D12.1	wb|none available [F59D12.1]		0.98817	0.85704	0.85085		0.94506	0.91028	0.00232521
wb|Y22F5A.1|ref|NM_073238|tc|TC201775|tc|TC184943	A_12_P100967	nhr-232	Y22F5A.1	Y22F5A.1	wb|none available [Y22F5A.1]			0.00594	0.00602		0.00422	0.00539333	0.00232637
wb|F11A6.1b|ref|NM_001025929|ens|F11A6.1b.1|tc|TC180205	A_12_P106446	F11A6.1b	F11A6.1b	F11A6.1	ref|Caenorhabditis elegans Kex-2 Proprotein Convertase family member (kpc-1) (kpc-1) mRNA, complete cds [NM_001025929]		0.7971	0.81848	0.87094	0.91034	0.93242	0.865856	0.00232994
wb|F32A5.5b.1|wb|F32A5.5b.2|wb|F32A5.5a|ref|NM_182133	A_12_P115691	aqp-1	F32A5.5b.1	F32A5.5	wb|aqp-1 encodes, by alternative splicing, two isoforms of an aquaglyceroporin required for normally short lifespan. AQP-1 expression is upregulated under daf-2(-) conditions, and loss of AQP-1 function in daf-2 mutant animals results in reduced lifespan.		0.17057	0.05631	0.16148	0.06248	0.12367	0.114902	0.00233777
wb|Y35H6.1|ref|NM_075647|gb|FM865169|tc|TC199350	A_12_P119714	Y35H6.1	Y35H6.1	Y35H6.1	wb|none available [Y35H6.1]		0.1723	0.03277	0.0702		0.00721	0.07062	0.00233919
wb|F11E6.10|ref|NM_001027956|tc|TC193812|tc|TC201150	A_12_P111881	F11E6.10	F11E6.10	F11E6.10	wb|none available [F11E6.10]			0.93208	0.90654	0.90349	0.89782	0.909983	0.0023398
wb|W02H3.1|ref|NM_077457|tc|TC195582	A_12_P118026	W02H3.1	W02H3.1	W02H3.1	ref|Caenorhabditis elegans hypothetical protein (W02H3.1) mRNA, complete cds [NM_077457]			0.00752	0.00186		0.00778	0.00572	0.00234027
wb|T27F6.4|ref|NM_060766|tc|TC194034	A_12_P172392	T27F6.4	T27F6.4	T27F6.4	wb|none available [T27F6.4]		0.63784	0.98973	0.94092	0.92939	0.83034	0.865644	0.00234171
ref|NM_058473|tc|TC180597|tc|TC192710	A_12_P109698	Y73E7A.8	NM_058473	Y73E7A.8	ref|Caenorhabditis elegans hypothetical protein (Y73E7A.8) mRNA, complete cds [NM_058473]			0.05528	0.05149	0.06741	0.10852	0.070675	0.00234187
wb|K01B6.3.2|wb|K01B6.3.1|ref|NM_066647|tc|TC203524	A_12_P115949	K01B6.3	K01B6.3.2	K01B6.3	ref|Caenorhabditis elegans hypothetical protein (K01B6.3) mRNA, complete cds [NM_066647]		0.68913	0.86785	0.93684	0.86686	0.9672	0.865576	0.0023454
ref|NM_066657|ref|NM_001027493|tc|NP1367610|tc|TC180000	A_12_P108082	K04H4.2	NM_066657	K04H4.2	ref|Caenorhabditis elegans hypothetical protein (K04H4.2) mRNA, complete cds [NM_066657]		0.39896	0.10769	0.0327	0.0079	0.02842	0.115134	0.00235073
wb|Y12A6A.1|ref|NM_077881|gb|FN883260|tc|TC191232	A_12_P103081	Y12A6A.1	Y12A6A.1	Y12A6A.1	wb|none available [Y12A6A.1]		0.10919	0.07817	0.11727	0.09565	0.17552	0.11516	0.002352
wb|F49C12.15|ref|NM_069237|tc|TC179605	A_12_P113981	F49C12.15	F49C12.15	F49C12.15	wb|none available [F49C12.15]			0.01517	0.0011		0.00191	0.00606	0.00235481
wb|C41D11.7.2|wb|C41D11.7.1|ref|NM_058973|ens|C41D11.7	A_12_P113262	C41D11.7.2	C41D11.7.2	C41D11.7	ref|Caenorhabditis elegans hypothetical protein (C41D11.7) mRNA, complete cds [NM_058973]			0.01159	0.00049		0.00635	0.00614333	0.00235839
wb|F54B11.3b.2|wb|F54B11.3a|ref|NM_001029537|ref|NM_001029536	A_12_P118214	F54B11.3b.2	F54B11.3b.2	F54B11.3	wb|unc-84 encodes a transmembrane protein that contains a SUN domain with homology to S. pombe Sad1 and affects nuclear migration and anchoring of various cell types together with UNC-83 and ANC-1, thereby affecting coordinated locomotion, vulval formatio		0.7609	0.82826	0.91546	0.9458	0.87569	0.865222	0.00236497
wb|H16O14.1|ref|NM_068509|ens|H16O14.1a|tc|TC179321	A_12_P163303	H16O14.1	H16O14.1	H16O14.1	wb|none available [H16O14.1]		0.68321	0.89353	0.9001	0.93444	0.9146	0.865176	0.00236757
wb|C18H9.7|ref|NM_062964|tc|TC181644	A_12_P100029	rpy-1	C18H9.7	C18H9.7	wb|rpy-1 is orthologous to the human gene 43KDA ACETYLCHOLINE RECEPTOR-ASSOCIATED PROTEIN (RAPSN. OMIM:601592), which when mutated leads to congenital myasthenic syndrome. [Source: WormBase] [C18H9.7]		0.61949	0.97452	0.94968	0.82333	0.95845	0.865094	0.00237222
wb|W10G11.10|ref|NM_062187|tc|TC187976	A_12_P114635	srh-59	W10G11.10	W10G11.10	wb|none available [W10G11.10]			0.96573	0.97522		0.98133	0.974093	0.00237472
wb|K11B4.1|ref|NM_061179|ens|K11B4.1.1|tc|TC184848	A_12_P101879	K11B4.1	K11B4.1	K11B4.1	wb|none available [K11B4.1]		0.03476	0.06103	0.13629	0.15797	0.18807	0.115624	0.00237782
wb|T04G9.4|ref|NM_075752|tc|TC190020	A_12_P103409	T04G9.4	T04G9.4	T04G9.4	wb|none available [T04G9.4]			0.05909	0.07969	0.05149	0.09546	0.0714325	0.00237949
wb|M04D8.6|ref|NM_066826|tc|TC195697	A_12_P113611	xbx-3	M04D8.6	M04D8.6	wb|none available [M04D8.6]			0.92504	0.92213	0.85741	0.93146	0.90901	0.00238815
wb|F43C11.12|ref|NM_061854|gb|FN894641|tc|TC204507	A_12_P110138	F43C11.12	F43C11.12	F43C11.12	wb|none available [F43C11.12]		0.20177	0.00474	0.00914		0.07084	0.0716225	0.00238905
wb|R09E10.6|ref|NM_069488|tc|TC189942	A_12_P109740	R09E10.6	R09E10.6	R09E10.6	wb|none available [R09E10.6]		0.40589	0.05031	0.00701	0.09215	0.02387	0.115846	0.00239041
wb|ZC168.6|ref|NM_069588|tc|TC202520	A_12_P109497	ZC168.6	ZC168.6	ZC168.6	wb|none available [ZC168.6]			0.03284	0.02202	0.15766	0.07458	0.071775	0.00239669
wb|Y43F8C.9|ref|NM_075408|tc|TC201564	A_12_P100374	Y43F8C.9	Y43F8C.9	Y43F8C.9	wb|none available [Y43F8C.9]			0.1157	0.06822	0.08063	0.0227	0.0718125	0.00239856
wb|T04A11.12|ref|NM_171421|tc|TC188554	A_12_P114860	sru-26	T04A11.12	T04A11.12	wb|none available [T04A11.12]			0.96509	0.97095		0.98454	0.973527	0.00239933
wb|F37C12.11.2|wb|F37C12.11.1|ref|NM_066178|tc|TC196525	A_12_P161895	rps-21	F37C12.11.2	F37C12.11	wb|rps-21 encodes a small ribosomal subunit S21 protein. by homology, RPS-21 is predicted to function in protein biosynthesis. in C. elegans, RPS-21 activity is required for embryonic and germline development, as well as the overall health of the animal.		0.69239	0.95056	0.92868	0.82816	0.92319	0.864596	0.00240006
wb|ZK1225.6|wb|R08A2.3|ref|NM_060917|ref|NM_074229	A_12_P172232	ssp-31	ZK1225.6	ZK1225.6	wb|none available [ZK1225.6]		0.06933	0.10382	0.10237	0.14847	0.15638	0.116074	0.00240306
wb|C52E4.5|ref|NM_073605|ens|C52E4.5a|ens|C52E4.5b	A_12_P117443	C52E4.5	C52E4.5	C52E4.5	wb|none available [C52E4.5]		0.98358	0.79313	0.83973	0.8038	0.90238	0.864524	0.00240408
wb|K01G5.6|ref|NM_066967|gb|AB077851|gb|U94835	A_12_P109078	rib-2	K01G5.6	K01G5.6	wb|The rib-2 gene encodes an ortholog of human EXT2, which when mutated leads to hereditary multiple exostoses, type II (OMIM:133701). [Source: WormBase] [K01G5.6]		0.93964	0.79193	0.8244	0.91283	0.85343	0.864446	0.00240847
wb|F32B6.1.2|wb|F32B6.1.1|ref|NM_069374|ens|F32B6.1	A_12_P101026	F32B6.1.2	F32B6.1.2	F32B6.1	ref|Caenorhabditis elegans Nuclear Hormone Receptor family member (nhr-4) (nhr-4) mRNA, complete cds [NM_069374]			0.86446	0.90379	0.91267	0.95342	0.908585	0.00240957
ref|NM_171411|ref|NM_001047445|ref|NM_001047444|ref|NM_001047443	A_12_P135160	tag-60	NM_171411	C01F6.6	ref|Caenorhabditis elegans Temporarily Assigned Gene name family member (tag-60) (tag-60) mRNA, complete cds [NM_171411]			0.12461	0.02416	0.00488	0.13464	0.0720725	0.00241171
wb|C14F11.4a|wb|C14F11.4b|ref|NM_001029225|ref|NM_001029226	A_12_P142141	C14F11.4	C14F11.4a	C14F11.4	wb|none available [C14F11.4a]		0.25601	0.00723	0.01783		0.00754	0.0721525	0.00241582
wb|C08H9.15|ref|NM_001026768|gb|FN877956|tc|TC201504	A_12_P113684	C08H9.15	C08H9.15	C08H9.15	wb|none available [C08H9.15]			0.83153	0.92922	0.94537	0.92754	0.908415	0.00241819
wb|ZC434.9b|wb|ZC434.9a|ref|NM_001026681|ref|NM_001026680	A_12_P106287	carboxypeptidase	ZC434.9b	ZC434.9	wb|none available [ZC434.9a]		0.95238	0.82943	0.85181	0.81908	0.86862	0.864264	0.00241877
wb|B0361.9|ref|NM_066207|tc|TC192042	A_12_P112846	B0361.9	B0361.9	B0361.9	wb|none available [B0361.9]		0.71003	0.89559	0.92457	0.91702	0.8738	0.864202	0.00242233
wb|F20B6.3|ref|NM_076309|tc|TC202662	A_12_P172859	mrp-6	F20B6.3	F20B6.3	wb|none available [F20B6.3]		0.83024	0.87422	0.86987	0.85009	0.89651	0.864186	0.00242319
wb|F28F5.6|ref|NM_171174|tc|TC197717	A_12_P118967	F28F5.6	F28F5.6	F28F5.6	wb|none available [F28F5.6]			0.19524	0.05877	0.00477	0.03052	0.072325	0.00242454
wb|F14D7.12|ref|NM_001129442|gb|EC005280|tc|TC202881	A_12_P142961	F14D7.12	F14D7.12	F14D7.12	wb|none available [F14D7.12]			0.86614	0.93261	0.87806	0.95629	0.908275	0.0024253
wb|Y45G5AM.1a.1|wb|Y45G5AM.1a.2|wb|Y45G5AM.1b.1|wb|Y45G5AM.1b.2	A_12_P114905	nhr-114	Y45G5AM.1a.1	Y45G5AM.1	wb|nhr-114 encodes, by alternative splicing, two isoforms of a nuclear hormone receptor that specifically binds GPA-13 in yeast two-hybrid assays. the interaction of NHR-114 with GPA-13 is independent of whether GPA-13 is constitutively activated or not.			0.11312	0.07054	0.00552	0.10025	0.0723575	0.00242617
wb|F36A2.14|ref|NM_001026280|tc|TC189118	A_12_P114202	F36A2.14	F36A2.14	F36A2.14	wb|none available [F36A2.14]			0.00878	0.00785		0.00649	0.00770667	0.00242643
tc|NP182427	A_12_P178478	NP182427	NP182427	T02H6.3	tc|GB|AC006684.2|AAF39963.1 Hypothetical protein T02H6.3 [NP182427]			0.9461	0.90986	0.81468	0.96234	0.908245	0.00242684
wb|R05F9.7|ref|NM_062484|tc|NP023026|tc|TC186916	A_12_P118829	R05F9.7	R05F9.7	R05F9.7	wb|none available [R05F9.7]			0.94103	0.98582		0.99164	0.97283	0.00242991
wb|T02B5.3|ref|NM_074103|ens|T02B5.3.2|ens|T02B5.3.1	A_12_P108289	T02B5.3	T02B5.3	T02B5.3	wb|none available [T02B5.3]			0.01349	0.00388		0.00605	0.00780667	0.00243084
wb|T12A2.2.2|wb|T12A2.2.1|ref|NM_065961|tc|TC207743	A_12_P108200	T12A2.2	T12A2.2.2	T12A2.2	ref|Caenorhabditis elegans hypothetical protein (T12A2.2) mRNA, complete cds [NM_065961]		0.86062	0.96354	0.85444	0.80353	0.8381	0.864046	0.00243118
wb|Y37E11B.1b|wb|Y37E11B.1a|ref|NM_001028270|ref|NM_001028269	A_12_P134690	Y37E11B.1	Y37E11B.1b	Y37E11B.1	wb|none available [Y37E11B.1a]			0.90134	0.91954	0.85969	0.9518	0.908092	0.0024346
wb|Y59H11AM.2|wb|Y59H11AM.3|ref|NM_069060|ref|NM_069061	A_12_P145716	Y59H11AM.2	Y59H11AM.2	Y59H11AM.2	wb|none available [Y59H11AM.2]			0.00687	0.0064		0.01048	0.00791667	0.00243571
wb|F43B10.2b|wb|F43B10.2a|ref|NM_001047787|ref|NM_001047786	A_12_P101777	tag-343	F43B10.2b	F43B10.2	wb|none available [F43B10.2a]		0.15976	0.07947	0.03132		0.01991	0.072615	0.00243931
wb|F58F9.3b|ref|NM_001028071|tc|TC188821	A_12_P102272	F58F9.3	F58F9.3b	F58F9.3	ref|Caenorhabditis elegans hypothetical protein (F58F9.3) mRNA, complete cds [NM_001028071]			0.04879	0.0447	0.13483	0.06236	0.07267	0.00244212
wb|R07B5.4|ref|NM_073137|tc|TC188801	A_12_P117874	sru-38	R07B5.4	R07B5.4	wb|none available [R07B5.4]			0.96299	0.97392		0.98064	0.972517	0.00244378
wb|F56A8.4|ref|NM_067331|ens|F56A8.4.2|ens|F56A8.4.1	A_12_P118226	F56A8.4	F56A8.4	F56A8.4	wb|none available [F56A8.4]		0.94677	0.76739	0.83195	0.90609	0.86682	0.863804	0.00244502
ref|NM_063704|tc|TC190712	A_12_P155756	aqp-10	NM_063704	ZK1321.3	ref|Caenorhabditis elegans AQuaPorin or aquaglyceroporin related family member (aqp-10) (aqp-10) mRNA, complete cds [NM_063704]		0.1045	0.09765	0.09326	0.08578	0.20302	0.116842	0.00244676
wb|C44B11.6|ref|NM_171095|gb|BJ110051|tc|TC200816	A_12_P101650	C44B11.6	C44B11.6	C44B11.6	wb|none available [C44B11.6]		0.85552	0.84344	0.87628	0.81494	0.9282	0.863676	0.00245235
wb|F46A9.1|ref|NM_060108|tc|TC193395	A_12_P113276	F46A9.1	F46A9.1	F46A9.1	wb|none available [F46A9.1]		0.22053	0.0072	0.01814	0.12968	0.20928	0.116966	0.00245393
wb|B0041.6a|wb|B0041.6b|ref|NM_001047161|ref|NM_001047162	A_12_P176323	ptps-1	B0041.6a	B0041.6	wb|B0041.6 is orthologous to the human gene 6-PYRUVOYLTETRAHYDROPTERIN SYNTHASE (PTS. OMIM:261640), which when mutated leads to disease. [Source: WormBase] [B0041.6a]		0.05332	0.0452	0.07542	0.15495	0.25598	0.116974	0.00245437
wb|ZK520.4c|wb|ZK520.4b.1|wb|ZK520.4b.2|wb|ZK520.4a	A_12_P158861	cul-2	ZK520.4c	ZK520.4	wb|cul-2 encodes an E3 ubiquitin ligase. during development, CUL-2 functions as part of a Cul2-RING ubiquitin-ligase complex that regulates diverse biological processes, such as the initiation of meiotic anaphase II, cytokinesis and mitotic chromosome seg		0.21166	0.1789	0.06498	0.05971	0.06997	0.117044	0.00245838
wb|F49F1.7|ref|NM_068087|tc|TC192603	A_12_P103180	F49F1.7	F49F1.7	F49F1.7	wb|none available [F49F1.7]			0.00119	0.01833		0.00617	0.00856333	0.00246447
ref|NM_171482|tc|TC192492	A_12_P104506	Y97E10C.1	NM_171482	Y97E10C.1	ref|Caenorhabditis elegans hypothetical protein (Y97E10C.1) mRNA, complete cds [NM_171482]		0.99449	0.77327	0.88699	0.72996	0.93254	0.86345	0.00246544
wb|T10B9.1|wb|T10B9.2|ref|NM_063710|ref|NM_063711	A_12_P104869	cyp-13A4	T10B9.1	T10B9.1	wb|cyp-13A4 encodes one of ~80 C. elegans cytochrome P450s: membrane-associated, heme-containing NADPH-dependent monooxygenases that catalyze the oxidative metabolism of a variety of exogenous compounds and endogenous substrates. loss of cyp-13A4 activity			0.06645	0.13991	0.0397	0.04648	0.073135	0.00246603
wb|F01D5.10|ref|NM_064539|tc|TC187328	A_12_P108602	F01D5.10	F01D5.10	F01D5.10	wb|none available [F01D5.10]			0.94042	0.92887	0.9063	0.8543	0.907472	0.00246644
wb|T19H12.2|ref|NM_071909|tc|TC204772	A_12_P115086	T19H12.2	T19H12.2	T19H12.2	wb|none available [T19H12.2]		0.76162	0.96179	0.87742	0.86256	0.85358	0.863394	0.00246862
wb|ZK836.3|ref|NM_001029149|gb|FN899772|tc|TC202838	A_12_P110439	ZK836.3	ZK836.3	ZK836.3	wb|none available [ZK836.3]			0.06293	0.08019	0.03232	0.11735	0.0731975	0.00246926
wb|F10G7.9a|wb|F10G7.9b.1|wb|F10G7.9b.2|ref|NM_062437	A_12_P102561	F10G7.9	F10G7.9a	F10G7.9	wb|none available [F10G7.9a]		0.06168	0.11961	0.06818	0.17183	0.16522	0.117304	0.00247338
wb|Y39A1A.2|ref|NM_066935|tc|TC198140|tc|TC198527	A_12_P142615	Y39A1A.2	Y39A1A.2	Y39A1A.2	wb|none available [Y39A1A.2]			0.00087	0.00754		0.01788	0.00876333	0.00247342
wb|K02F2.5|ref|NM_059550|gb|FN900407|tc|TC190870	A_12_P119213	K02F2.5	K02F2.5	K02F2.5	wb|none available [K02F2.5]		0.67465	0.96928	0.93352	0.85837	0.88012	0.863188	0.00248061
wb|C14A4.6.2|wb|C14A4.6.1|ref|NM_063884|tc|TC195864	A_12_P120292	C14A4.6	C14A4.6.2	C14A4.6	ref|Caenorhabditis elegans hypothetical protein (C14A4.6) mRNA, complete cds [NM_063884]			0.02302	0.04116	0.06969	0.15986	0.0734325	0.00248145
ref|NM_063869|tc|TC195696	A_12_P108703	R166.3	NM_063869	R166.3	ref|Caenorhabditis elegans hypothetical protein (R166.3) mRNA, complete cds [NM_063869]		0.95371	0.60225	0.88241	0.92738	0.95012	0.863174	0.00248149
wb|K08B4.7|ref|NM_001028109|tc|TC198373	A_12_P147556	K08B4.7	K08B4.7	K08B4.7	wb|none available [K08B4.7]			0.01078	0.00518		0.01087	0.00894333	0.00248151
ref|NM_001047782|tc|TC192341	A_12_P149922	F18E9.8	NM_001047782	F18E9.8	ref|Caenorhabditis elegans hypothetical protein (F18E9.8) mRNA, complete cds [NM_001047782]			0.97322	0.96893		0.9725	0.97155	0.00248701
wb|ZK370.3b.2|wb|ZK370.3a.2|wb|ZK370.3b.1|wb|ZK370.3a.1	A_12_P110562	hipr-1	ZK370.3b.2	ZK370.3	Unknown		0.17393	0.17082	0.02313	0.01114	0.20961	0.117726	0.00249797
wb|K02E11.6|ref|NM_074124|tc|NP014522|tc|TC199612	A_12_P156592	K02E11.6	K02E11.6	K02E11.6	wb|none available [K02E11.6]			0.03703	0.01173	0.07283	0.17346	0.0737625	0.00249866
tc|TC197012	A_12_P118591	TC197012	TC197012	T23E7.4b.2	tc|Rep: Neuropeptide-like protein protein 6 - Caenorhabditis elegans, partial (90%) [TC197012]			0.92743	0.92617	0.8262	0.94752	0.90683	0.00249985
wb|T05C12.1|ref|NM_063314|tc|TC188640	A_12_P177215	T05C12.1	T05C12.1	T05C12.1	wb|none available [T05C12.1]		0.26111	0.00804	0.01002		0.01599	0.07379	0.00250015
wb|F42A9.7|ref|NM_069071|tc|TC191153	A_12_P112390	F42A9.7	F42A9.7	F42A9.7	wb|none available [F42A9.7]		0.10756	0.05308	0.04611		0.08848	0.0738075	0.00250099
wb|F10G8.8a|wb|F10G8.8b|ref|NM_060254|ref|NM_001128978	A_12_P107238	F10G8.8	F10G8.8a	F10G8.8	wb|none available [F10G8.8a]			0.90612	0.87635	0.91777	0.92688	0.90678	0.00250245
ref|NM_062158|tc|TC182305	A_12_P172022	smu-2	NM_062158	Y49F6B.4	ref|Caenorhabditis elegans Suppressor of Mec and Unc defects family member (smu-2) (smu-2) mRNA, complete cds [NM_062158]		0.29547	0.16746	0.04364	0.04034	0.04235	0.117852	0.00250537
wb|C43F9.6|ref|NM_069557|tc|TC186293	A_12_P117326	C43F9.6	C43F9.6	C43F9.6	wb|none available [C43F9.6]			0.01388	0.00407		0.01129	0.00974667	0.00251789
wb|T05A8.3|ref|NM_061941|tc|TC194853	A_12_P115822	T05A8.3	T05A8.3	T05A8.3	wb|none available [T05A8.3]		0.85471	0.86311	0.89091	0.88241	0.82144	0.862516	0.00251982
ref|NM_075277|ens|C54E10.2b|ens|C54E10.2a|tc|TC190409	A_12_P107811	C54E10.2	NM_075277	C54E10.2	ref|Caenorhabditis elegans hypothetical protein (C54E10.2) mRNA, complete cds [NM_075277]			0.944	0.91485	0.83963	0.92709	0.906392	0.00252282
wb|ZK265.7|ref|NM_059848|tc|TC186411	A_12_P108497	ZK265.7	ZK265.7	ZK265.7	wb|none available [ZK265.7]		0.50316	0.97665	0.9442	0.93438	0.95393	0.862464	0.00252317
wb|ZC376.8|ref|NM_074111|tc|TC190771|tc|TC204316	A_12_P134265	ZC376.8	ZC376.8	ZC376.8	wb|none available [ZC376.8]			0.00733	0.0213		0.00101	0.00988	0.00252397
wb|C14A6.13|ref|NM_001129375|tc|NP016219|tc|NP13406295	A_12_P106828	C14A6.13	C14A6.13	C14A6.13	wb|none available [C14A6.13]			0.01637	0.00625		0.00739	0.0100033	0.00252961
wb|C24A8.6|ref|NM_001047755|tc|TC202027	A_12_P113132	C24A8.6	C24A8.6	C24A8.6	wb|none available [C24A8.6]			0.91371	0.88459	0.90227	0.92439	0.90624	0.00253086
wb|K07B1.7b|wb|K07B1.7a|ref|NM_073019|tc|TC183392	A_12_P103626	K07B1.7	K07B1.7b	K07B1.7	wb|none available [K07B1.7a]		0.09879	0.07721	0.0319	0.36468	0.01905	0.118326	0.00253333
wb|Y66D12A.3|ref|NM_067098|tc|TC189252	A_12_P102865	Y66D12A.3	Y66D12A.3	Y66D12A.3	wb|none available [Y66D12A.3]		0.03079	0.09096	0.05831		0.11777	0.0744575	0.00253521
wb|T10G3.2|ref|NM_073943|tc|TC187372	A_12_P108883	T10G3.2	T10G3.2	T10G3.2	wb|none available [T10G3.2]			0.96073	0.96767		0.98307	0.97049	0.00253521
wb|Y32H12A.8|ref|NM_065750|tc|NP372977|tc|TC191549	A_12_P104981	Y32H12A.8	Y32H12A.8	Y32H12A.8	wb|none available [Y32H12A.8]		0.15385	0.02576	0.05507		0.06335	0.0745075	0.00253787
wb|Y55D5A.5a|ref|NM_065249|gb|AF012437|tc|TC195640	A_12_P172335	daf-2	Y55D5A.5a	Y55D5A.5	wb|daf-2 encodes a predicted receptor tyrosine kinase that is the C. elegans insulin/IGF receptor ortholog. DAF-2 activity is required for a number of processes in C. elegans, including embryonic and larval development, formation of the developmentally ar			0.97994	0.85672	0.9011	0.88665	0.906103	0.00253815
wb|T05C3.6b|wb|T05C3.6a|ref|NM_001129529|ref|NM_001129528	A_12_P105335	T05C3.6	T05C3.6b	T05C3.6	wb|The T05C3.6 gene encodes a paralog of T05C3.2, a protein with NACHT and WD domains that may be involved in apoptosis. [Source: WormBase] [T05C3.6b]		0.01988	0.07042	0.19952	0.21828	0.08398	0.118416	0.00253857
wb|C08E8.4|ref|NM_075191|tc|TC205383|tc|TC197791	A_12_P115364	C08E8.4	C08E8.4	C08E8.4	wb|none available [C08E8.4]			0.00058	0.01364		0.0165	0.01024	0.00254047
wb|Y37E3.5a|wb|Y37E3.5b|ref|NM_001037897|ref|NM_001037898	A_12_P120041	arl-13	Y37E3.5a	Y37E3.5	wb|none available [Y37E3.5a]			0.86504	0.9296	0.90089	0.92865	0.906045	0.0025412
wb|F44C4.2|ref|NM_072282|tc|TC185015	A_12_P112831	nhr-37	F44C4.2	F44C4.2	wb|none available [F44C4.2]			0.95514	0.97088		0.98505	0.970357	0.00254133
wb|C03B8.4|ref|NM_066277	A_12_P102733	lin-13	C03B8.4	C03B8.4	wb|lin-13 encodes a large (2248-residue) nuclear protein with multiple zinc fingers of the C2H2 class and a LXCXE retinoblastoma protein-binding motif, that is required for survival through larval development and for negative regulation of vulval fates du		0.9586	0.68253	0.84899	0.93704	0.88345	0.862122	0.0025432
ref|NM_171603|ens|Y39B6A.5b|ens|Y39B6A.5a|tc|TC202016	A_12_P112830	Y39B6A.5	NM_171603	Y39B6A.5	ref|Caenorhabditis elegans hypothetical protein (Y39B6A.5) mRNA, complete cds [NM_171603]		0.26723	0.02176	0.09303	0.01427	0.19622	0.118502	0.00254371
ref|NM_071396	A_12_P105427	srw-141	NM_071396	H27D07.2	ref|Caenorhabditis elegans Serpentine Receptor, class W family member (srw-141) (srw-141) mRNA, complete cds [NM_071396]			0.97397	0.96638		0.97052	0.97029	0.0025444
wb|C04G2.9|ref|NM_069437|tc|TC186369	A_12_P116392	C04G2.9	C04G2.9	C04G2.9	wb|none available [C04G2.9]		0.30577	0.02754	0.04646	0.12756	0.08524	0.118514	0.00254443
wb|Y45F10B.3|ref|NM_070221|gb|CK589207|tc|TC206136	A_12_P155115	Y45F10B.3	Y45F10B.3	Y45F10B.3	wb|none available [Y45F10B.3]		0.016	0.07785	0.13176	0.32057	0.04654	0.118544	0.00254622
wb|C08B6.1b|wb|C08B6.1a|ref|NM_001129369|ref|NM_073196	A_12_P107522	ugt-17	C08B6.1b	C08B6.1	wb|none available [C08B6.1a]			0.00762	0.00453		0.01896	0.01037	0.00254645
wb|F18E3.7a|ref|NM_072507|ens|F18E3.7a.2|ens|F18E3.7a.1	A_12_P156910	F18E3.7a	F18E3.7a	F18E3.7	wb|F18E3.7 encodes a D-aspartate oxidase (DASPO), paralogous to C47A10.5 and F20H11.5; recombinant F18E3.7 protein has DASPO acvitity on acidic D-amino acid substrates (e.g., D-aspartate, D-glutamate, or N-methyl-D-aspartate/NMDA), with highest catalytic		0.1094	0.08735	0.19297	0.12464	0.07841	0.118554	0.00254673
wb|M01E11.4c|ref|NM_001026404|tc|TC190637	A_12_P101869	pqn-52	M01E11.4c	M01E11.4	wb|pqn-52 encodes, by alternative splicing, three proteins with glutamine/asparagine (Q/N)-rich ('prion') domains. at least one of these isoforms bound KLC-2 in a mass yeast two-hybrid screen. PQN-52 proteins are predicted to be secreted, and have no obvi			0.00384	0.00689		0.02054	0.0104233	0.00254891
wb|C45G3.3|ref|NM_060067|gb|FN871733|tc|TC190358	A_12_P180484	gip-2	C45G3.3	C45G3.3	wb|gip-2 encodes a member of the Biotin/lipoate A/B protein ligase family. [Source: WormBase] [C45G3.3]			0.01204	0.00647		0.01317	0.01056	0.00255521
wb|F09E5.9|ref|NM_062598|tc|TC194763	A_12_P157905	F09E5.9	F09E5.9	F09E5.9	wb|none available [F09E5.9]			0.82949	0.93421	0.93661	0.92242	0.905682	0.00256051
wb|C14C6.11	A_12_P157726	C14C6.11	C14C6.11	C14C6.11	wb|none available [C14C6.11]			0.99405	0.9716		0.94401	0.969887	0.00256302
wb|B0041.3|ref|NM_059014|tc|TC199581	A_12_P116739	B0041.3	B0041.3	B0041.3	wb|none available [B0041.3]		0.97379	0.66567	0.84338	0.88783	0.93805	0.861744	0.00256576
wb|T10G3.4|ref|NM_073944|tc|NP012921|tc|NP13407272	A_12_P118099	T10G3.4	T10G3.4	T10G3.4	wb|none available [T10G3.4]			0.9563	0.97316		0.97996	0.969807	0.00256673
ref|NM_001136393|ens|R102.11a|ens|R102.11b|tc|TC200198	A_12_P102668	R102.11	NM_001136393	R102.11	ref|Caenorhabditis elegans hypothetical protein (R102.11) mRNA, complete cds [NM_001136393]			0.81157	0.93654	0.9398	0.93383	0.905435	0.00257378
wb|C49A1.10|ref|NM_061085|gb|FN902875|tc|TC196293	A_12_P115817	C49A1.10	C49A1.10	C49A1.10	wb|none available [C49A1.10]			0.01382	0.01581	0.09815	0.17298	0.07519	0.0025743
ref|NM_067987|tc|TC204690	A_12_P152810	ZC416.2	NM_067987	ZC416.2	ref|Caenorhabditis elegans hypothetical protein (ZC416.2) mRNA, complete cds [NM_067987]			0.91003	0.95677	0.90152	0.85313	0.905363	0.00257766
wb|F40H3.5|gb|EU052684|gb|EU052682	A_12_P130061	hst-3.1	F40H3.5	F40H3.5	wb|none available [F40H3.5]		0.35195	0.98685	0.98978	0.9854	0.99367	0.86153	0.00257908
wb|Y116F11B.8|ref|NM_075445|tc|TC198857	A_12_P108249	Y116F11B.8	Y116F11B.8	Y116F11B.8	wb|none available [Y116F11B.8]		0.03201	0.11234	0.11243		0.04436	0.075285	0.00257938
wb|T07A9.12a|ref|NM_171243|tc|TC200521	A_12_P152285	T07A9.12	T07A9.12a	T07A9.12	wb|none available [T07A9.12a]		0.84359	0.84364	0.85935	0.84987	0.91106	0.861502	0.00258018
ref|NM_001028467|ref|NM_001028468|ens|C10F3.4a.1|ens|C10F3.4a.2	A_12_P116211	C10F3.4	NM_001028467	C10F3.4	ref|Caenorhabditis elegans hypothetical protein (C10F3.4) mRNA, complete cds [NM_001028467]		0.93586	0.8345	0.87769	0.74737	0.91118	0.86132	0.00259119
wb|C34G6.6b|wb|C34G6.6a|ref|NM_171838|ref|NM_170870	A_12_P110567	noah-1	C34G6.6b	C34G6.6	wb|noah-1 encodes a PAN and ZP domain-containing protein that is related to the Drosophila extracellular matrix component NompA (no-mechanoreceptor-potential A). loss of noah-1 function via RNAi indicates that NOAH-1 activity is essential for molting. in			0.17709	0.02805	0.01231	0.08482	0.0755675	0.00259464
wb|ZC477.7|wb|T28H11.7|ref|NM_068711|ref|NM_068302	A_12_P101702	ZC477.7	ZC477.7	ZC477.7	wb|none available [ZC477.7]			0.04055	0.04703	0.16095	0.05409	0.075655	0.00259937
ref|NM_182008|ref|NM_058382|ref|NM_001026671|tc|NP9438561	A_12_P119907	ZC123.4	NM_182008	ZC123.4	ref|Caenorhabditis elegans hypothetical protein (ZC123.4) mRNA, complete cds [NM_182008]		0.9796	0.79668	0.9097	0.73319	0.88659	0.861152	0.00260138
wb|C46E10.7|ref|NM_062226|tc|TC187359	A_12_P103652	srh-99	C46E10.7	C46E10.7	wb|none available [C46E10.7]			0.95298	0.98029		0.9737	0.96899	0.00260487
wb|ZK84.5|ref|NM_062800|tc|TC205562	A_12_P106156	ZK84.5	ZK84.5	ZK84.5	wb|none available [ZK84.5]			0.01249	0.05461	0.19731	0.03867	0.07577	0.00260562
wb|C44B7.4|ref|NM_063002|tc|TC188436	A_12_P102820	C44B7.4	C44B7.4	C44B7.4	wb|none available [C44B7.4]		0.83421	0.88965	0.87891	0.80629	0.89606	0.861024	0.00260909
wb|F25E5.3|ref|NM_072514|tc|TC186191	A_12_P105590	F25E5.3	F25E5.3	F25E5.3	wb|none available [F25E5.3]			0.05086	0.10896	0.04161	0.10229	0.07593	0.00261429
ref|NM_060533|tc|TC192607	A_12_P105272	K08C9.1	NM_060533	K08C9.1	ref|Caenorhabditis elegans hypothetical protein (K08C9.1) mRNA, complete cds [NM_060533]			0.00545	0.00362		0.0265	0.0118567	0.00261575
ref|NM_077788|gb|AY008129|tc|TC186642	A_12_P107040	gpa-6	NM_077788	F48C11.1	ref|Caenorhabditis elegans G Protein, Alpha subunit family member (gpa-6) (gpa-6) mRNA, complete cds [NM_077788]			0.96467	0.96108		0.98041	0.96872	0.00261759
wb|F48C1.1|ref|NM_001026303|tc|TC178936	A_12_P113445	aman-3	F48C1.1	F48C1.1	wb|aman-3 encodes a Co(II)-activated alpha-mannosidase II, orthologous to human MAN2C1. AMAN-3 is predicted to remove mannose residues from the N-linked oligosaccharides of glycoproteins. AMAN-3 contains three predicted N-glycosylation sites. AMAN-3 is bi		0.74367	0.89188	0.84963	0.90306	0.9161	0.860868	0.00261861
ref|NM_062963|tc|TC194712	A_12_P113378	C18H9.6	NM_062963	C18H9.6	ref|Caenorhabditis elegans hypothetical protein (C18H9.6) mRNA, complete cds [NM_062963]		0.02436	0.05877	0.04623		0.1748	0.07604	0.00262031
wb|F25E5.16|ref|NM_072510|ens|F25E5.16a|tc|TC186606	A_12_P106848	F25E5.16	F25E5.16	F25E5.16	ref|Caenorhabditis elegans hypothetical protein (F25E5.16) mRNA, complete cds [NM_072510]			0.87735	0.91447	0.86341	0.96294	0.904543	0.00262209
wb|T27F2.4|ref|NM_073550|tc|TC199752	A_12_P100870	T27F2.4	T27F2.4	T27F2.4	wb|none available [T27F2.4]		0.04506	0.16133	0.05663	0.06332	0.27299	0.119866	0.00262588
wb|ZK1225.4|ref|NM_060915|tc|TC182772|tc|TC204558	A_12_P108762	ZK1225.4	ZK1225.4	ZK1225.4	wb|none available [ZK1225.4]			0.01598	0.01627		0.00404	0.0120967	0.0026271
wb|B0379.7.1|wb|B0379.7.2|ref|NM_170916|tc|TC185230	A_12_P108873	B0379.7	B0379.7.1	B0379.7	ref|Caenorhabditis elegans hypothetical protein (B0379.7) mRNA, complete cds [NM_170916]			0.01323	0.00659		0.01677	0.0121967	0.00263184
wb|F17B5.4|ref|NM_060910|gb|FN871419|tc|TC190783	A_12_P148216	F17B5.4	F17B5.4	F17B5.4	wb|none available [F17B5.4]			0.00096	0.00933		0.02632	0.0122033	0.00263216
wb|C14E2.7|ref|NM_001038436|tc|TC201349	A_12_P142116	C14E2.7	C14E2.7	C14E2.7	wb|none available [C14E2.7]			0.89818	0.92784	0.85964	0.9317	0.90434	0.00263317
wb|C35D10.11|ref|NM_065614|gb|EC030520|tc|TC200488	A_12_P112609	C35D10.11	C35D10.11	C35D10.11	wb|none available [C35D10.11]		0.3231	0.03213	0.05961	0.10611	0.07901	0.119992	0.00263363
wb|Y71H9A.2|ref|NM_077542|tc|TC189977	A_12_P105994	sto-6	Y71H9A.2	Y71H9A.2	wb|none available [Y71H9A.2]		0.69973	0.77621	0.93634	0.93114	0.95947	0.860578	0.00263641
wb|T13A10.1|wb|F36H12.5|ref|NM_068552|ref|NM_068362	A_12_P101856	T13A10.1	T13A10.1	T13A10.1	wb|none available [T13A10.1]		0.03466	0.00222			0.00074	0.01254	0.00264818
wb|F26D10.10|ref|NM_070664|tc|TC186438	A_12_P105751	gln-5	F26D10.10	F26D10.10	wb|none available [F26D10.10]		0.90477	0.87774	0.81682	0.84695	0.85529	0.860314	0.00265256
wb|T24C12.4|ref|NM_076006|tc|TC194154	A_12_P102121	T24C12.4	T24C12.4	T24C12.4	wb|none available [T24C12.4]			0.02463	0.10595	0.0577	0.1184	0.07667	0.00265488
wb|R01E6.4|ref|NM_077861|gb|AF187013|tc|TC180912	A_12_P104181	acr-12	R01E6.4	R01E6.4	wb|acr-12 encodes a nicotinic acetylcholine receptor (nAChR) alpha subunit that is a member of the ACR-8-like group of C. elegans nAChR subunits. as an nAChR subunit, ACR-12 is predicted to mediate fast excitatory neurotransmission, however loss of acr-12		0.67964	0.8663	0.94176	0.87238	0.94126	0.860268	0.00265548
ref|NM_078125|tc|TC192011|tc|TC185041	A_12_P141410	T10B10.5	NM_078125	T10B10.5	ref|Caenorhabditis elegans hypothetical protein (T10B10.5) mRNA, complete cds [NM_078125]			0.87509	0.93943	0.85173	0.9494	0.903912	0.0026567
wb|C55A1.12|ref|NM_001028567|tc|TC188602	A_12_P108920	srz-44	C55A1.12	C55A1.12	wb|none available [C55A1.12]			0.946	0.97694		0.9807	0.96788	0.00265752
wb|F40F12.7.2|wb|F40F12.7.3|wb|F40F12.7.1|wb|K03H1.10.2	A_12_P148885	F40F12.7	F40F12.7.2	F40F12.7	Unknown			0.04966	0.08693	0.01486	0.15569	0.076785	0.00266124
ref|NM_171906|tc|TC185515	A_12_P103314	ZK180.5	NM_171906	ZK180.5	ref|Caenorhabditis elegans hypothetical protein (ZK180.5) mRNA, complete cds [NM_171906]		0.04628	0.08583	0.27232	0.16031	0.03774	0.120496	0.00266465
wb|F25F2.2|ref|NM_065516|ens|F25F2.2b|ens|F25F2.2a	A_12_P102103	F25F2.2	F25F2.2	F25F2.2	wb|A homolog of a member of the cadherin superfamily that is involved in cell-cell adhesion. [F25F2.2]		0.9792	0.77947	0.83694	0.80194	0.90298	0.860106	0.00266546
ref|NM_069476|tc|TC185220	A_12_P140581	F01G10.7	NM_069476	F01G10.7	ref|Caenorhabditis elegans hypothetical protein (F01G10.7) mRNA, complete cds [NM_069476]			0.00319	0.075	0.05786	0.17148	0.0768825	0.00266665
ref|NM_075971|tc|TC191929	A_12_P115176	Y102A11A.3	NM_075971	Y102A11A.3	ref|Caenorhabditis elegans hypothetical protein (Y102A11A.3) mRNA, complete cds [NM_075971]		0.32748	0.17118	0.01859	0.01735	0.06847	0.120614	0.00267203
wb|F36H1.2c|ref|NM_001083218|ref|NM_001047478|ens|F36H1.2c.1	A_12_P178266	F36H1.2c	F36H1.2c	F36H1.2	ref|Caenorhabditis elegans Temporarily Assigned Gene name family member (tag-144) (tag-144) mRNA, complete cds [NM_001083218]		0.9272	0.85762	0.79265	0.92228	0.80023	0.859996	0.00267227
wb|T27A10.7|ref|NM_076217|ens|T27A10.7.2|ens|T27A10.7.1	A_12_P104328	T27A10.7	T27A10.7	T27A10.7	wb|none available [T27A10.7]		0.08656	0.09038	0.12509	0.04623	0.2549	0.120632	0.00267306
wb|Y57A10C.9|ref|NM_064241|gb|FN874287|tc|TC192156	A_12_P100925	Y57A10C.9	Y57A10C.9	Y57A10C.9	wb|none available [Y57A10C.9]			0.91655	0.95799	0.84127	0.89848	0.903573	0.00267554
wb|K02A11.3|ref|NM_060189|tc|TC189572	A_12_P108510	K02A11.3	K02A11.3	K02A11.3	wb|none available [K02A11.3]			0.03345	0.04661	0.0534	0.17474	0.07705	0.00267595
wb|B0272.4|ref|NM_077182|tc|TC191666	A_12_P113725	B0272.4	B0272.4	B0272.4	wb|none available [B0272.4]		0.15528	0.15419	0.13343	0.02107	0.13946	0.120686	0.0026764
wb|F46F11.2.1|ref|NM_059244|tc|TC191157	A_12_P107408	cey-2	F46F11.2.1	F46F11.2	wb|cey-2 encodes a cold-shock/Y-box domain-containing protein. by homology, CEY-2 is predicted to function as either an RNA-binding protein involved in translation or RNA processing, or a DNA-binding protein involved in transcriptional regulation. cey-2 m		0.80046	0.91054	0.85863	0.84727	0.88258	0.859896	0.00267847
wb|T23E7.5|ref|NM_001047826|tc|TC201863	A_12_P139586	T23E7.5	T23E7.5	T23E7.5	wb|none available [T23E7.5]			0.84942	0.92514	0.88528	0.95402	0.903465	0.00268153
wb|F25C8.4|ref|NM_075634|tc|TC182255	A_12_P119258	F25C8.4	F25C8.4	F25C8.4	wb|none available [F25C8.4]			0.08906	0.06384	0.01571	0.14	0.0771525	0.00268164
wb|T20B3.1|ref|NM_074844|tc|TC181518	A_12_P101620	T20B3.1	T20B3.1	T20B3.1	wb|none available [T20B3.1]		0.13478	0.1075	0.1757	0.03238	0.15399	0.12087	0.00268786
ref|NM_001047371|gb|EC006983|tc|TC192957|tc|TC200613	A_12_P162529	B0280.17	NM_001047371	B0280.17	ref|Caenorhabditis elegans hypothetical protein (B0280.17) mRNA, complete cds [NM_001047371]			0.03713	0.00175		0.00128	0.0133867	0.00268885
wb|Y53F4B.19|ref|NM_064703|tc|TC187848	A_12_P177169	Y53F4B.19	Y53F4B.19	Y53F4B.19	wb|none available [Y53F4B.19]			0.02906	0.00834		0.00299	0.0134633	0.00269256
ref|NM_073547|ens|T27F2.2a|ens|T27F2.2b|tc|TC179361	A_12_P120278	T27F2.2	NM_073547	T27F2.2	ref|Caenorhabditis elegans hypothetical protein (T27F2.2) mRNA, complete cds [NM_073547]		0.75621	0.88171	0.89663	0.81356	0.95024	0.85967	0.00269259
wb|F28H7.8|ref|NM_073345|tc|TC185191|tc|TC193526	A_12_P116212	F28H7.8	F28H7.8	F28H7.8	wb|none available [F28H7.8]			0.00742	0.01852		0.01449	0.0134767	0.00269321
wb|H06O01.1.2|wb|H06O01.1.3|wb|H06O01.1.1|ref|NM_059594	A_12_P113654	pdi-3	H06O01.1.2	H06O01.1	wb|pdi-3 encodes a protein disulfide isomerase (PDI) required for normal cuticle collagen deposition and, subliminally, for maintenance of normal body shape. PDI-3 has both PDI and calcium-dependent transglutaminase activity in vitro, crosslinking protein		0.92873	0.86986	0.83576	0.78808	0.87578	0.859642	0.00269432
wb|Y17G7B.8|ref|NM_064160|tc|TC187498	A_12_P111646	Y17G7B.8	Y17G7B.8	Y17G7B.8	wb|none available [Y17G7B.8]			0.04353	0.10321	0.06518	0.09806	0.077495	0.00270078
wb|M05B5.5a|wb|M05B5.5b|ref|NM_001026410|ref|NR_002347	A_12_P156230	hlh-2	M05B5.5a	M05B5.5	wb|hlh-2 encodes a Class I basic helix-loop-helix (bHLH) transcription factor that is the C. elegans ortholog of the mammalian E and Drosophila Daughterless transcriptional activators. HLH-2 activity is required for cell fate specifications occuring durin			0.0982	0.05107	0.01704	0.14368	0.0774975	0.00270093
wb|C14A11.7|ref|NM_076089|tc|TC197123	A_12_P117641	ssr-2	C14A11.7	C14A11.7	wb|none available [C14A11.7]			0.81996	0.95003	0.89123	0.9509	0.90303	0.00270587
wb|T20G5.6.2|wb|T20G5.6.1|ref|NM_066854|gb|AF031935	A_12_P105528	T20G5.6.2	T20G5.6.2	T20G5.6	wb|unc-47 encodes a novel transmembrane vesicular GABA transporter. UNC-47 and UNC-46, a predicted novel transmembrane protein, are required in GABAergic neurons for all GABA neurotransmission, specifically for loading of GABA into synaptic vesicles, wher			0.91484	0.92891	0.81484	0.95327	0.902965	0.00270953
wb|C01H6.4|ref|NM_059637|tc|NP435080|tc|TC194091	A_12_P135400	C01H6.4	C01H6.4	C01H6.4	wb|none available [C01H6.4]			0.0122	0.00758		0.02177	0.01385	0.00271135
ref|NM_001128958|gb|FN891153|tc|TC202249	A_12_P140346	C41G7.8	NM_001128958	C41G7.8	ref|Caenorhabditis elegans hypothetical protein (C41G7.8) mRNA, complete cds [NM_001128958]			0.01168	0.00545		0.0245	0.0138767	0.00271265
ref|NM_067007|ref|NM_067008|tc|TC203591|tc|TC202037	A_12_P113460	col-92	NM_067007	W05B2.6	ref|Caenorhabditis elegans COLlagen family member (col-92) (col-92) mRNA, complete cds [NM_067007]		0.18902	0.19875	0.09837	0.07633	0.04415	0.121324	0.00271635
wb|C04F12.6|wb|K07A1.5|ref|NM_060144|ref|NM_060177	A_12_P106015	C04F12.6	C04F12.6	C04F12.6	wb|none available [C04F12.6]		0.15303	0.07252	0.05137		0.03426	0.077795	0.00271766
wb|F53E10.1|ref|NM_071315|gb|FN881148|tc|TC187794	A_12_P114817	F53E10.1	F53E10.1	F53E10.1	wb|none available [F53E10.1]			0.02964	0.11895	0.02261	0.14006	0.077815	0.0027188
wb|C43C3.1|ref|NM_077227|tc|TC180095	A_12_P116117	ifp-1	C43C3.1	C43C3.1	wb|ifp-1 encodes a nonessential intermediate filament protein. IFP-1 is predicted to function as a structural component of the cytoskeleton. IFP-1 has no obvious function in RNAi assays. [Source: WormBase] [C43C3.1]			0.04307	0.09882	0.02675	0.14296	0.0779	0.00272359
wb|T08A11.2|ref|NM_065452|gb|CK581049|tc|TC178451	A_12_P168769	T08A11.2	T08A11.2	T08A11.2	wb|T08A11.2 encodes the C. elegans ortholog of splicing factor 3b subunit 1, also known as SAP155. by homology, the product of T08A11.2 is predicted to be a component of the U2 snRNP that is required for pre-mRNA splicing. large-scale RNAi assays indicate		0.28833	0.00684	0.00255		0.01416	0.07797	0.00272764
wb|T10E10.2.1|wb|T10E10.2.3|wb|T10E10.2.2|ref|NM_076658	A_12_P117636	col-167	T10E10.2.1	T10E10.2	ref|Caenorhabditis elegans COLlagen family member (col-167) (col-167) mRNA, complete cds [NM_076658]			0.06232	0.12051	0.07389	0.0555	0.078055	0.00273235
wb|W01G7.3|ref|NM_064541|ens|W01G7.3.1|gb|BJ125050	A_12_P104164	W01G7.3	W01G7.3	W01G7.3	wb|none available [W01G7.3]		0.88631	0.85452	0.87685	0.79647	0.88099	0.859028	0.00273298
wb|ZC168.2|ref|NM_069584|tc|TC203656	A_12_P115405	ZC168.2	ZC168.2	ZC168.2	wb|none available [ZC168.2]				0.97389	0.93619	0.98864	0.96624	0.00273707
ref|NM_001027142|tc|TC200216	A_12_P133550	T05A8.8	NM_001027142	T05A8.8	ref|Caenorhabditis elegans hypothetical protein (T05A8.8) mRNA, complete cds [NM_001027142]			0.88933	0.92266	0.88868	0.90888	0.902388	0.00274217
wb|Y106G6G.4|ref|NM_060304|gb|FN880634|tc|TC189170	A_12_P109035	Y106G6G.4	Y106G6G.4	Y106G6G.4	wb|none available [Y106G6G.4]			0.096	0.00644	0.2023	0.00847	0.0783025	0.00274645
wb|R05H5.5|ref|NM_063801|gb|FN890476|tc|TC192875	A_12_P115126	R05H5.5	R05H5.5	R05H5.5	wb|none available [R05H5.5]		0.94055	0.81573	0.8544	0.85991	0.82336	0.85879	0.0027481
wb|T10B5.10|ref|NM_071117|tc|TC192247	A_12_P104593	T10B5.10	T10B5.10	T10B5.10	wb|none available [T10B5.10]			0.85297	0.91572	0.89213	0.94815	0.902242	0.00275043
ref|NM_059843|tc|TC187767	A_12_P168579	ZK265.3	NM_059843	ZK265.3	ref|Caenorhabditis elegans hypothetical protein (ZK265.3) mRNA, complete cds [NM_059843]			0.03497	0.00766		0.00137	0.0146667	0.00275142
wb|F13C5.1|ref|NM_075726|tc|TC184519	A_12_P113268	F13C5.1	F13C5.1	F13C5.1	wb|F13C5.1 encodes a novel protein with two predicted transmembrane domains. the protein product of F13C5.1 is most closely related to proteins from other nematode species and does not appear to have close homologs in more distantly related organisms. [So		0.83176	0.77714	0.91885	0.84456	0.92116	0.858694	0.00275424
wb|E02H9.3a.2|wb|E02H9.3a.1|wb|E02H9.3b|wb|C49A9.9a.2	A_12_P116589	E02H9.3	E02H9.3a.2	E02H9.3	Unknown		0.1825	0.0579	0.02679		0.04669	0.07847	0.00275598
wb|F31E3.2b|ref|NM_001027386|tc|TC184548	A_12_P112660	F31E3.2	F31E3.2b	F31E3.2	ref|Caenorhabditis elegans hypothetical protein (F31E3.2) mRNA, complete cds [NM_001027386]		0.33268	0.99467	0.99062	0.98449	0.99071	0.858634	0.0027587
wb|F07F6.6.2|wb|F07F6.6.1|ref|NM_062632|gb|AF318613	A_12_P115934	nmr-1	F07F6.6.2	F07F6.6	wb|nmr-1 encodes an NMDA-type ionotropic glutamate receptor subunit that affects the duration of forward movement which is important during foraging behavior, and also affects osmotic avoidance. the slow kinetics typical of NMDA-dependent currents are lik		0.3701	0.9886	0.98372	0.96751	0.98313	0.858612	0.00276002
wb|H02I12.3|ref|NM_069746|tc|TC185566	A_12_P113748	tag-89	H02I12.3	H02I12.3	wb|none available [H02I12.3]			0.84751	0.91294	0.90221	0.9456	0.902065	0.00276056
wb|F28D1.2|ref|NM_069958	A_12_P110116	F28D1.2	F28D1.2	F28D1.2	wb|none available [F28D1.2]			0.0413	0.05694	0.09241	0.12388	0.0786325	0.00276526
wb|Y110A7A.20|ref|NM_170856|gb|FN871912|tc|TC201668	A_12_P107476	Y110A7A.20	Y110A7A.20	Y110A7A.20	wb|Y110A7A.20 encodes an ortholog of Chlamydomonas and human IFT20. Y110A7A.20 undergoes intraflagellar transport (IFT) in a manner consistent with its being a component of the OSM-3-driven IFT-particle B subcomplex. Y110A7A.20 is expressed in amphid and			0.82177	0.90002	0.93146	0.95456	0.901952	0.00276702
wb|C17F4.2|ref|NM_062088|tc|TC203324	A_12_P113797	C17F4.2	C17F4.2	C17F4.2	wb|none available [C17F4.2]			0.07259	0.07885	0.09342	0.06988	0.078685	0.00276826
ref|NM_060268|tc|NP177177	A_12_P155946	Y106G6D.6	NM_060268	Y106G6D.6	ref|Caenorhabditis elegans hypothetical protein (Y106G6D.6) mRNA, complete cds [NM_060268]			0.03222	0.00343		0.00943	0.0150267	0.00276925
wb|ZK228.8|ref|NM_075218|tc|TC188335	A_12_P113079	srh-178	ZK228.8	ZK228.8	wb|none available [ZK228.8]			0.97054	0.96272		0.96348	0.96558	0.00276969
wb|K10H10.7|ref|NM_064612|gb|FN894582|tc|TC201426	A_12_P108417	K10H10.7	K10H10.7	K10H10.7	wb|none available [K10H10.7]			0.03303	0.00731		0.00482	0.0150533	0.00277058
wb|Y38E10A.17|ref|NM_064299|tc|TC181768	A_12_P114133	Y38E10A.17	Y38E10A.17	Y38E10A.17	wb|none available [Y38E10A.17]			0.08331	0.09235	0.12655	0.01311	0.07883	0.0027766
wb|C38C6.8	A_12_P132930	C38C6.8	C38C6.8	C38C6.8	wb|none available [C38C6.8]			0.95288	0.95815	0.77545	0.92059	0.901767	0.00277766
wb|C29G2.6|ref|NM_071307|tc|TC193226	A_12_P113614	C29G2.6	C29G2.6	C29G2.6	wb|none available [C29G2.6]		0.25407	0.07876	0.09212	0.04405	0.14308	0.122416	0.00278598
wb|D2062.10|wb|D2062.9|ref|NM_061903|gb|FN879325	A_12_P140160	D2062.10	D2062.10	D2062.10	wb|none available [D2062.10]			0.95682	0.96806		0.97085	0.965243	0.00278646
wb|Y37D8A.8|ref|NM_067273|gb|CK587457|tc|TC206581	A_12_P109426	Y37D8A.8	Y37D8A.8	Y37D8A.8	wb|none available [Y37D8A.8]			0.00458	0.0274		0.01422	0.0154	0.00278785
wb|C05C12.1|ref|NM_069711|tc|TC185320	A_12_P113206	C05C12.1	C05C12.1	C05C12.1	wb|none available [C05C12.1]			0.01191	0.01703		0.01743	0.0154567	0.00279069
wb|ZK546.14a.2|wb|ZK546.14b.2|wb|ZK546.14b.1|wb|ZK546.14a.1	A_12_P108248	ZK546.14a.2	ZK546.14a.2	ZK546.14	Unknown			0.04378	0.07439	0.18929	0.00898	0.07911	0.00279276
wb|D2096.7b|wb|D2096.7a|ref|NM_001047467|ref|NM_001047468	A_12_P138541	D2096.7	D2096.7b	D2096.7	wb|none available [D2096.7a]			0.01579	0.00937		0.02159	0.0155833	0.00279703
wb|K04C2.7|ref|NM_001027488|tc|TC194609	A_12_P156015	K04C2.7	K04C2.7	K04C2.7	wb|none available [K04C2.7]			0.75522	0.93501	0.94638	0.96878	0.901347	0.00280193
wb|F54F2.8.2|wb|F54F2.8.1|ref|NM_066546|ens|F54F2.8.3	A_12_P101686	prx-19	F54F2.8.2	F54F2.8	wb|prx-19 is orthologous to the human gene PEROXISOMAL FARNESYLATED PROTEIN (PXF. OMIM:600279), which when mutated leads to peroxisome biogenesis (Zellweger) syndrome of complementation group J. [Source: WormBase] [F54F2.8.2]		0.53588	0.02612	0.01962	0.01194	0.02	0.122712	0.00280549
wb|C36A4.2|ref|NM_065375|tc|TC183077	A_12_P138737	cyp-25A2	C36A4.2	C36A4.2	wb|none available [C36A4.2]			0.00113	0.01112		0.03585	0.0160333	0.00281967
wb|F19C6.1|ref|NM_077275|tc|TC181151	A_12_P172603	grk-1	F19C6.1	F19C6.1	wb|grk-1 encodes a serine/threonine protein kinase that is most closely related to G protein-coupled receptor (GPCR) kinases. [Source: WormBase] [F19C6.1]			0.90609	0.88962	0.90338	0.90504	0.901033	0.00282019
wb|Y54E2A.4|ref|NM_064659|tc|TC198079	A_12_P105233	Y54E2A.6	Y54E2A.4	Y54E2A.4	wb|none available [Y54E2A.4]			0.97645	0.9812		0.93604	0.964563	0.00282062
wb|C34F6.3|ref|NM_077469|tc|TC190599	A_12_P132842	col-179	C34F6.3	C34F6.3	wb|none available [C34F6.3]			0.94155	0.9373	0.90625	0.81896	0.901015	0.00282123
wb|Y50D4A.1b|wb|Y50D4A.1a|ref|NM_001047732|ref|NM_001047731	A_12_P118154	Y50D4A.1b	Y50D4A.1b	Y50D4A.1	wb|none available [Y50D4A.1a]		0.27844	0.08706	0.0277	0.1455	0.07626	0.122992	0.00282337
ref|NM_061266|tc|TC187503	A_12_P116078	srd-3	NM_061266	K10B4.5	ref|Caenorhabditis elegans Serpentine Receptor, class D (delta) family member (srd-3) (srd-3) mRNA, complete cds [NM_061266]			0.79119	0.93581	0.92324	0.95339	0.900907	0.00282752
wb|F07D10.1.1|wb|F07D10.1.2|ref|NM_076012|tc|TC192894	A_12_P138449	rpl-11.2	F07D10.1.1	F07D10.1	wb|rpl-11.2 encodes a large ribosomal subunit L11 protein. by homology, RPL-11.2 is predicted to function in protein biosynthesis. [Source: WormBase] [F07D10.1.1]		0.78344	0.91587	0.90307	0.76887	0.91621	0.857492	0.00283193
wb|Y71G12B.27|ref|NM_058495|tc|TC202609	A_12_P109500	Y71G12B.27	Y71G12B.27	Y71G12B.27	wb|none available [Y71G12B.27]			0.01378	0.01204		0.02303	0.0162833	0.00283232
wb|Y24D9A.4c|wb|Y24D9A.4d|wb|Y24D9A.4a|wb|Y73B3A.18b	A_12_P114881	rpl-7A	Y24D9A.4c	Y24D9A.4	wb|rpl-7A encodes a large ribosomal subunit L7a protein required in mass RNAi assays for fertility, vulval development, and general health. the rpl-7A transcription unit has one nonsense transcript that is up-regulated in vivo by smg[-] mutations, indicat		0.61521	0.95863	0.93055	0.87254	0.91016	0.857418	0.00283689
wb|ZK353.3|ref|NM_066451|gb|EC002338|tc|TC195877	A_12_P162344	ZK353.3	ZK353.3	ZK353.3	wb|none available [ZK353.3]		0.00999	0.17156	0.06155		0.0768	0.079975	0.00284316
wb|H22K11.1|ref|NM_076741|tc|TC202277|tc|TC197269	A_12_P175758	asp-3	H22K11.1	H22K11.1	wb|asp-3 encodes an aspartyl protease homolog that is required, in parallel with ASP-4 but downstream of CLP-1 and TRA-3, for degenerative (necrotic-like) cell death in neurons induced by mutations such as mec-4(d), deg-3(d), or gsa-1(gf). [Source: WormBa		0.83197	0.86579	0.88013	0.81786	0.89066	0.857282	0.00284567
wb|C10A4.9|ref|NM_001129630|tc|TC199540	A_12_P165700	C10A4.9	C10A4.9	C10A4.9	wb|none available [C10A4.9]			0.91813	0.79048	0.95275	0.9409	0.900565	0.0028476
wb|E02C12.5|ref|NM_073024|gb|AY008126|tc|TC187037	A_12_P107780	gpa-3	E02C12.5	E02C12.5	wb|gpa-3 encodes a member of the G protein alpha subunit family of heterotrimeric GTPases that affects dauer formation, water-soluble chemoattraction and chemoaversion, and volatile chemoattraction. it is expressed in amphid and phasmid neurons and some i				0.95369	0.95758	0.98073	0.964	0.0028492
wb|C42D8.2a.1|wb|C42D8.2a.3|wb|C42D8.2b.2|wb|C42D8.2a.2	A_12_P138505	C42D8.2a.1	C42D8.2a.1	C42D8.2	Unknown		0.81586	0.89327	0.88748	0.85502	0.83378	0.857082	0.00285884
wb|C32B5.14|ref|NM_061467|tc|TC185742	A_12_P110231	fbxc-18	C32B5.14	C32B5.14	wb|none available [C32B5.14]			0.05802	0.05545	0.13095	0.07665	0.0802675	0.00286037
wb|F25D1.3|ref|NM_073299|tc|TC196780	A_12_P106403	F25D1.3	F25D1.3	F25D1.3	wb|none available [F25D1.3]			0.79297	0.92369	0.95121	0.93332	0.900298	0.00286337
wb|F34D6.7|wb|F34D6.8|wb|F34D6.9|ref|NM_001026972	A_12_P148560	F34D6.7	F34D6.7	F34D6.7	wb|none available [F34D6.7]			0.03096	0.06776	0.09804	0.1246	0.08034	0.00286466
wb|F47E1.1|ref|NM_077132|gb|FN874632|tc|TC201221	A_12_P119526	F47E1.1	F47E1.1	F47E1.1	wb|none available [F47E1.1]		0.44208	0.98927	0.97999	0.89813	0.97525	0.856944	0.00286839
gb|AV181233	A_12_P160494	AV181233	AV181233	ZK1151.1	gb|AV181233 Yuji Kohara unpublished cDNA:Strain N2 hermaphrodite embryo Caenorhabditis elegans cDNA clone yk617g11 3', mRNA sequence [AV181233]			0.9047	0.82425	0.96448	0.9072	0.900158	0.00287165
wb|K07A12.2|ref|NM_059947|tc|TC179215	A_12_P159805	K07A12.2	K07A12.2	K07A12.2	wb|none available [K07A12.2]		0.91129	0.92511	0.75934	0.90046	0.78813	0.856866	0.00287317
ref|NM_068968|gb|CB390459	A_12_P176324	clec-51	NM_068968	B0218.6	ref|Caenorhabditis elegans C-type LECtin family member (clec-51) (clec-51) mRNA, complete cds [NM_068968]			0.02331	0.07493	0.08758	0.13652	0.080585	0.00287918
wb|C24G6.6.2|wb|C24G6.6.4|wb|C24G6.6.1|wb|C24G6.6.3	A_12_P101908	C24G6.6	C24G6.6.2	C24G6.6	Unknown			0.01362	0.0043		0.03396	0.0172933	0.00288394
wb|Y71F9AM.6.1|wb|Y71F9AM.6.2|ref|NM_058675|tc|TC204619	A_12_P145695	trap-1	Y71F9AM.6.1	Y71F9AM.6	ref|Caenorhabditis elegans TRanslocon-Associated Protein family member (trap-1) (trap-1) mRNA, complete cds [NM_058675]		0.52243	0.04633	0.03071	0.00472	0.01563	0.123964	0.00288778
wb|T07A5.6b|wb|T07A5.6c|ref|NM_001129245|ref|NM_001027582	A_12_P152306	unc-69	T07A5.6b	T07A5.6	wb|unc-69 encodes, by alternative splicing, three isoforms of a small (102- to 176-residue) coiled-coil protein required for normal axonal extension, axonal guidance, neuronal fasciculation, and synaptic vesicle localization. UNC-69 is orthologous to huma			0.77876	0.94008	0.9571	0.92331	0.899813	0.00289219
wb|ZK813.7|ref|NM_001129725|ens|ZK813.7.2|ens|ZK813.7.1	A_12_P145945	ZK813.7	ZK813.7	ZK813.7	wb|none available [ZK813.7]			0.01256	0.08884	0.07516	0.14668	0.08081	0.00289258
wb|W01H2.3b|wb|W01H2.3a|ref|NM_001047829|ref|NM_001047828	A_12_P119130	rab-37	W01H2.3b	W01H2.3	wb|rab-37 encodes a member of the Rab subfamily of Ras small GTP-binding proteins that is related to human Rab37 and Rab26. a rab-37 reporter fusion is reportedly expressed in head and tail neurons. [Source: WormBase] [W01H2.3b]		0.77589	0.90589	0.94759		0.96983	0.8998	0.00289294
wb|F16H6.10|ref|NM_075164|tc|TC191045	A_12_P103585	F16H6.10	F16H6.10	F16H6.10	wb|none available [F16H6.10]			0.02057	0.01707		0.01503	0.0175567	0.00289754
wb|F35H12.1|ref|NM_075779|tc|TC186347	A_12_P117471	F35H12.1	F35H12.1	F35H12.1	wb|none available [F35H12.1]			0.90273	0.90742	0.83857	0.95	0.89968	0.00290007
wb|F15A8.5a|wb|F15A8.5c|wb|F15A8.5d|wb|F15A8.5b	A_12_P172347	dop-1	F15A8.5a	F15A8.5	wb|dop-1 encodes a D1-like dopamine receptor. dop-1 is required cell autonomously in the touch neurons for modulation of mechanosensory behaviors such as tap habituation. in addition, dop-1 is required for regulation of locomotion via antagonism of the DO			0.92695	0.93512	0.80273	0.93347	0.899568	0.00290682
wb|Y39B6A.21|tc|TC197532|tc|TC198265	A_12_P112541	Y39B6A.21	Y39B6A.21	Y39B6A.21	wb|none available [Y39B6A.21]			0.0341	0.01551		0.00386	0.0178233	0.00291137
wb|Y53F4B.21|ref|NM_064705|tc|TC178859	A_12_P134696	Y53F4B.21	Y53F4B.21	Y53F4B.21	wb|none available [Y53F4B.21]			0.98559	0.93551		0.96705	0.962717	0.00291529
wb|F34D6.8|wb|F34D6.7|wb|F34D6.9|ref|NM_001026973	A_12_P150911	F34D6.8	F34D6.8	F34D6.8	wb|none available [F34D6.8]			0.02618	0.07317	0.09969	0.12577	0.0812025	0.00291608
wb|C25D7.16|ref|NM_001129386|ens|C25D7.5.1|tc|TC203615	A_12_P108707	C25D7.16	C25D7.16	C25D7.16	wb|none available [C25D7.16]			0.00616	0.01798		0.02965	0.01793	0.00291692
wb|C26C6.7|ref|NM_001136283|ref|NM_059706|ens|C26C6.7b	A_12_P111919	C26C6.7	C26C6.7	C26C6.7	ref|Caenorhabditis elegans GLoBin family member (glb-8) (glb-8) mRNA, complete cds [NM_001136283]			0.79878	0.95189	0.88889	0.958	0.89939	0.00291748
wb|R01B10.1b|wb|R01B10.1a|ref|NM_001028891|tc|TC203935	A_12_P146537	cpi-2	R01B10.1b	R01B10.1	wb|cpi-2 encodes a protein that contains a cystatin-like domain. [Source: WormBase] [R01B10.1b]		0.78283	0.97823	0.96135		0.875	0.899352	0.00291975
wb|F21F8.3.1|ref|NM_072734|gb|U34889|tc|TC203559	A_12_P104743	asp-5	F21F8.3.1	F21F8.3	ref|Caenorhabditis elegans ASpartyl Protease family member (asp-5) (asp-5) mRNA, complete cds [NM_072734]		0.87112	0.86072	0.89095	0.7428	0.91514	0.856146	0.00292125
wb|F43E2.7a|wb|F43E2.7b|ref|NM_063144|ens|F43E2.7a.2	A_12_P119617	F43E2.7a	F43E2.7a	F43E2.7	wb|none available [F43E2.7a]		0.4897	0.04088	0.0444	0.00626	0.0413	0.124508	0.00292415
wb|C18H7.1|ref|NM_067558|tc|TC197529|tc|TC184811	A_12_P105668	C18H7.1	C18H7.1	C18H7.1	wb|none available [C18H7.1]			0.20299	0.06963	0.00997	0.04286	0.0813625	0.00292574
wb|K07D4.9|ref|NM_182162|ens|K07D4.9.2|ens|K07D4.9.1	A_12_P113500	K07D4.9	K07D4.9	K07D4.9	wb|none available [K07D4.9]		0.57289	0.9141	0.95323	0.89521	0.94491	0.856068	0.00292668
wb|Y76B12C.9|ref|NM_171283|tc|TC194881	A_12_P113854	Y76B12C.9	Y76B12C.9	Y76B12C.9	wb|none available [Y76B12C.9]			0.97067	0.91351	0.9098	0.80278	0.89919	0.00292953
gb|C36671	A_12_P164401	C36671	C36671	Y59A8B.7	gb|C36671 Yuji Kohara unpublished cDNA:Strain N2 hermaphrodite embryo Caenorhabditis elegans cDNA clone yk470g7 3', mRNA sequence [C36671]			0.02115	0.02302		0.01042	0.0181967	0.00293083
wb|C31H2.2|ref|NM_076472|tc|TC197496	A_12_P112371	dpy-8	C31H2.2	C31H2.2	wb|dpy-8 encodes a collagen with a nematode-specific N-terminal domain that is required for normal body morphology and (perhaps) for a normal embryonic cell division rate. dpy-8 interacts genetically with emb-5 and glp-1. [Source: WormBase] [C31H2.2]			0.04779	0.06662	0.07384	0.1376	0.0814625	0.00293174
gb|C31734	A_12_P164331	C31734	C31734	F23C8.9	gb|C31734 Yuji Kohara unpublished cDNA:Strain N2 hermaphrodite embryo Caenorhabditis elegans cDNA clone yk292b5 3', mRNA sequence [C31734]		0.0211	0.02099			0.01258	0.0182233	0.00293222
wb|T05H4.13b|wb|T05H4.13c.2|wb|T05H4.13c.1|wb|T05H4.13a	A_12_P141096	alh-4	T05H4.13b	T05H4.13	wb|none available [T05H4.13a]		0.23266	0.11993	0.15603	0.03392	0.08063	0.124634	0.00293236
[truncated: 15,980 more rows]

## Sheet: Genes in GFP IP
Genes that were enriched in whole worm GFP control Ips (from Kudlow et al.) and in neuronal miRISC IPs
[truncated: 14 more rows]
