# Supplementary material for: Functional Analysis of Neuronal MicroRNAs in Caenorhabditis elegans Dauer Formation by Combinational Genetics and Neuronal miRISC Immunoprecipitation
Source: PLoS Genet. 2013 Jun 20;9(6):e1003592. doi: 10.1371/journal.pgen.1003592 (PMC3688502; doi:10.1371/journal.pgen.1003592)
Supplement: Table S1 — GO term enrichments. GO term enrichments from GOrilla for enriched processes, functions, and cellular components. (XLSX) [file pgen.1003592.s006.xlsx]

## Sheet: GOPROCESS
GO Term	Description	P-value	FDR q-value	Enrichment	N - Testable Genes with ALL GO terms	B - Testable Genes with GO term in Column A	n Enriched IP genes with ALL GO terms	b Enriched IP genes with GO term in Column A	Genes	expected
GO:0007166	cell surface receptor signaling pathway	8.75e-38	2.79e-34	5.09	9873	307	531	84	[glr-1 - glutamate receptor family (ampa), F53B7.2 - hypothetical protein, R12C12.3 - hypothetical protein, sbt-1 - seven b two (mammalian 7bt prohormone convertase chaperone) homolog, Y34D9A.2 - hypothetical protein, T07F8.2 - hypothetical protein, T02E9.3 - hypothetical protein, C35A11.1 - hypothetical protein, dop-3 - dopamine receptor, flp-14 - fmrf-like peptide, uvt-6 - unidentified vitellog…	17
GO:0007186	G-protein coupled receptor signaling pathway	2.38e-36	3.79e-33	5.77	9873	232	531	72	[F53B7.2 - hypothetical protein, R12C12.3 - hypothetical protein, sbt-1 - seven b two (mammalian 7bt prohormone convertase chaperone) homolog, Y34D9A.2 - hypothetical protein, T07F8.2 - hypothetical protein, T02E9.3 - hypothetical protein, C35A11.1 - hypothetical protein, dop-3 - dopamine receptor, flp-14 - fmrf-like peptide, uvt-6 - unidentified vitellogenin-linked transcript, ser-5 - serotonin/…	13
GO:0007165	signal transduction	2.32e-20	2.46e-17	2.62	9873	725	531	102	[F53B7.2 - hypothetical protein, R12C12.3 - hypothetical protein, sbt-1 - seven b two (mammalian 7bt prohormone convertase chaperone) homolog, rab-3 - rab family, T02E9.3 - hypothetical protein, C35A11.1 - hypothetical protein, F30A10.1 - hypothetical protein, syd-1 - synapse defective, nhr-61 - nuclear hormone receptor family, gpa-1 - g protein, alpha subunit, ser-5 - serotonin/octopamine recept…	39
GO:0050896	response to stimulus	6.54e-17	5.22e-14	1.96	9873	1363	531	144	[F53B7.2 - hypothetical protein, sbt-1 - seven b two (mammalian 7bt prohormone convertase chaperone) homolog, R12C12.3 - hypothetical protein, rab-3 - rab family, mec-8 - mechanosensory abnormality, C35A11.1 - hypothetical protein, T02E9.3 - hypothetical protein, F30A10.1 - hypothetical protein, unc-80 - uncoordinated, syd-1 - synapse defective, nhr-61 - nuclear hormone receptor family, ser-5 - s…	74
GO:0051716	cellular response to stimulus	4.48e-16	2.86e-13	2.28	9873	831	531	102	[F53B7.2 - hypothetical protein, R12C12.3 - hypothetical protein, sbt-1 - seven b two (mammalian 7bt prohormone convertase chaperone) homolog, rab-3 - rab family, C35A11.1 - hypothetical protein, T02E9.3 - hypothetical protein, F30A10.1 - hypothetical protein, syd-1 - synapse defective, nhr-61 - nuclear hormone receptor family, ser-5 - serotonin/octopamine receptor family, gpa-1 - g protein, alph…	45
GO:0006811	ion transport	3.31e-13	1.76e-10	2.86	9873	371	531	57	[glc-3 - glutamate-gated chloride channel, glr-1 - glutamate receptor family (ampa), trp-1 - trp (transient receptor potential) channel family, acr-2 - acetylcholine receptor, lev-1 - levamisole resistant, lgc-39 - ligand-gated ion channel, nca-1 - novel channel type/putative nematode calcium channel, acr-15 - acetylcholine receptor, unc-49 - uncoordinated, acr-14 - acetylcholine receptor, ccb-2 …	20
GO:0050794	regulation of cellular process	1.74e-11	7.94e-09	1.69	9873	1584	531	144	[cpg-2 - chondroitin proteoglycan, F53B7.2 - hypothetical protein, sbt-1 - seven b two (mammalian 7bt prohormone convertase chaperone) homolog, R12C12.3 - hypothetical protein, rab-3 - rab family, T02E9.3 - hypothetical protein, C35A11.1 - hypothetical protein, F30A10.1 - hypothetical protein, syd-1 - synapse defective, nhr-61 - nuclear hormone receptor family, gpa-1 - g protein, alpha subunit, s…	86
GO:0006813	potassium ion transport	6.64e-07	0.000265	4.5	9873	62	531	15	[egl-36 - egg laying defective, C53A5.5 - hypothetical protein, shw-3 - shaw family of potassium channels, F14F11.1 - hypothetical protein, twk-43 - twik family of potassium channels, twk-28 - twik family of potassium channels, twk-14 - twik family of potassium channels, twk-12 - twik family of potassium channels, ZK1321.2 - hypothetical protein, slo-1 - slowpoke potassium channel family, twk-13 …	4
GO:0006810	transport	9.18e-07	0.000325	1.66	9873	972	531	87	[glr-1 - glutamate receptor family (ampa), glc-3 - glutamate-gated chloride channel, trp-1 - trp (transient receptor potential) channel family, acr-2 - acetylcholine receptor, rab-3 - rab family, lev-1 - levamisole resistant, syd-1 - synapse defective, K05F1.6 - hypothetical protein, lgc-39 - ligand-gated ion channel, nca-1 - novel channel type/putative nematode calcium channel, unc-49 - uncoordi…	53
GO:0051969	regulation of transmission of nerve impulse	1.05e-06	0.000335	8.75	9873	17	531	8	[snt-1 - synaptotagmin, slo-1 - slowpoke potassium channel family, ida-1 - related to islet cell diabetes autoantigen, eat-16 - eating: abnormal pharyngeal pumping, mef-2 - related to vertebrate mef2 transcription factor, unc-10 - uncoordinated, nca-2 - novel channel type/putative nematode calcium channel, nca-1 - novel channel type/putative nematode calcium channel]	1
GO:0050804	regulation of synaptic transmission	1.05e-06	0.000304	8.75	9873	17	531	8	[snt-1 - synaptotagmin, ida-1 - related to islet cell diabetes autoantigen, slo-1 - slowpoke potassium channel family, eat-16 - eating: abnormal pharyngeal pumping, unc-10 - uncoordinated, mef-2 - related to vertebrate mef2 transcription factor, nca-2 - novel channel type/putative nematode calcium channel, nca-1 - novel channel type/putative nematode calcium channel]	1
GO:0031644	regulation of neurological system process	1.05e-06	0.000279	8.75	9873	17	531	8	[snt-1 - synaptotagmin, ida-1 - related to islet cell diabetes autoantigen, slo-1 - slowpoke potassium channel family, eat-16 - eating: abnormal pharyngeal pumping, mef-2 - related to vertebrate mef2 transcription factor, unc-10 - uncoordinated, nca-2 - novel channel type/putative nematode calcium channel, nca-1 - novel channel type/putative nematode calcium channel]	1
GO:0048583	regulation of response to stimulus	2.29e-06	0.000563	2.58	9873	209	531	29	[rgs-1 - regulator of g protein signaling, rab-3 - rab family, lev-1 - levamisole resistant, flp-8 - fmrf-like peptide, mkk-4 - mkk (map kinase kinase) homolog, unc-38 - uncoordinated, daf-28 - abnormal dauer formation, avr-14 - altered avermectin sensitivity, beta-1,3-galactosyltransferase - hypothetical protein, unc-7 - uncoordinated, egl-19 - egg laying defective, C11D9.1 - hypothetical protei…	12
GO:0050795	regulation of behavior	1.65e-05	0.00376	3.53	9873	79	531	15	[snt-1 - synaptotagmin, daf-12 - abnormal dauer formation, rab-3 - rab family, lev-1 - levamisole resistant, flp-8 - fmrf-like peptide, unc-10 - uncoordinated, unc-38 - uncoordinated, avr-14 - altered avermectin sensitivity, let-756 - lethal, unc-7 - uncoordinated, egl-19 - egg laying defective, gar-3 - g-protein-linked acetylcholine receptor, ins-1 - insulin related, eat-16 - eating: abnormal ph…	5
GO:0023051	regulation of signaling	1.76e-05	0.00375	2.71	9873	151	531	22	[snt-1 - synaptotagmin, ZK757.2 - hypothetical protein, rgs-1 - regulator of g protein signaling, mef-2 - related to vertebrate mef2 transcription factor, unc-10 - uncoordinated, tir-1 - tir (toll and interleukin 1 receptor) domain protein, rgl-1 - ral gds-like, mkk-4 - mkk (map kinase kinase) homolog, nca-2 - novel channel type/putative nematode calcium channel, daf-28 - abnormal dauer formation…	9
GO:0051234	establishment of localization	1.77e-05	0.00354	1.54	9873	1061	531	88	[glr-1 - glutamate receptor family (ampa), glc-3 - glutamate-gated chloride channel, trp-1 - trp (transient receptor potential) channel family, acr-2 - acetylcholine receptor, rab-3 - rab family, lev-1 - levamisole resistant, syd-1 - synapse defective, K05F1.6 - hypothetical protein, lgc-39 - ligand-gated ion channel, nca-1 - novel channel type/putative nematode calcium channel, unc-49 - uncoordi…	58
GO:0007267	cell-cell signaling	1.82e-05	0.00342	4.21	9873	53	531	12	[acr-15 - acetylcholine receptor, cdka-1 - cyclin-dependent kinase 5 activating protein homolog, syg-1 - synaptogenesis abnormal, jkk-1 - jnk kinase, acr-2 - acetylcholine receptor, rab-3 - rab family, ace-3 - abnormal acetylcholinesterase, unc-10 - uncoordinated, tir-1 - tir (toll and interleukin 1 receptor) domain protein, lin-12 - abnormal cell lineage, unc-38 - uncoordinated, cab-1 - c-termin…	3
GO:0023052	signaling	1.82e-05	0.00323	4.21	9873	53	531	12	[acr-15 - acetylcholine receptor, cdka-1 - cyclin-dependent kinase 5 activating protein homolog, syg-1 - synaptogenesis abnormal, jkk-1 - jnk kinase, acr-2 - acetylcholine receptor, rab-3 - rab family, ace-3 - abnormal acetylcholinesterase, unc-10 - uncoordinated, tir-1 - tir (toll and interleukin 1 receptor) domain protein, lin-12 - abnormal cell lineage, unc-38 - uncoordinated, cab-1 - c-termin…	3
GO:0030001	metal ion transport	2.15e-05	0.0036	2.61	9873	164	531	23	[trp-1 - trp (transient receptor potential) channel family, egl-36 - egg laying defective, C53A5.5 - hypothetical protein, shw-3 - shaw family of potassium channels, asic-1 - acid-sensing/amiloride-sensitive ion channel family, twk-43 - twik family of potassium channels, F14F11.1 - hypothetical protein, twk-28 - twik family of potassium channels, ccb-2 - calcium channel, beta subunit, egl-19 - eg…	9
GO:0043051	regulation of pharyngeal pumping	4.25e-05	0.00678	5.07	9873	33	531	9	[snt-1 - synaptotagmin, unc-7 - uncoordinated, daf-12 - abnormal dauer formation, egl-19 - egg laying defective, gar-3 - g-protein-linked acetylcholine receptor, rab-3 - rab family, eat-16 - eating: abnormal pharyngeal pumping, unc-10 - uncoordinated, avr-14 - altered avermectin sensitivity]	2
GO:0007218	neuropeptide signaling pathway	4.38e-05	0.00666	5.72	9873	26	531	8	[flp-21 - fmrf-like peptide, sbt-1 - seven b two (mammalian 7bt prohormone convertase chaperone) homolog, flp-13 - fmrf-like peptide, flp-17 - fmrf-like peptide, flp-18 - fmrf-like peptide, flp-8 - fmrf-like peptide, flp-5 - fmrf-like peptide, flp-14 - fmrf-like peptide]	2
GO:0009605	response to external stimulus	4.58e-05	0.00665	2.98	9873	106	531	17	[glr-1 - glutamate receptor family (ampa), sad-1 - synapses of amphids defective, mec-8 - mechanosensory abnormality, rab-3 - rab family, dop-3 - dopamine receptor, daf-28 - abnormal dauer formation, lad-2 - l1 cam adhesion molecule homolog, odr-10 - odorant response abnormal, W06B11.1 - hypothetical protein, dop-2 - dopamine receptor, mec-9 - mechanosensory abnormality, egl-46 - egg laying defec…	6
GO:0044057	regulation of system process	7.06e-05	0.00979	4.78	9873	35	531	9	[snt-1 - synaptotagmin, slo-1 - slowpoke potassium channel family, ida-1 - related to islet cell diabetes autoantigen, eat-16 - eating: abnormal pharyngeal pumping, mef-2 - related to vertebrate mef2 transcription factor, unc-10 - uncoordinated, exp-1 - expulsion defective (defecation), nca-1 - novel channel type/putative nematode calcium channel, nca-2 - novel channel type/putative nematode calc…	2
GO:0060259	regulation of feeding behavior	7.06e-05	0.00939	4.78	9873	35	531	9	[snt-1 - synaptotagmin, unc-7 - uncoordinated, daf-12 - abnormal dauer formation, egl-19 - egg laying defective, gar-3 - g-protein-linked acetylcholine receptor, rab-3 - rab family, eat-16 - eating: abnormal pharyngeal pumping, unc-10 - uncoordinated, avr-14 - altered avermectin sensitivity]	2
GO:0015672	monovalent inorganic cation transport	0.000105	0.0134	2.62	9873	135	531	19	[amt-3 - ammonium transporter homolog, egl-36 - egg laying defective, C53A5.5 - hypothetical protein, shw-3 - shaw family of potassium channels, asic-1 - acid-sensing/amiloride-sensitive ion channel family, twk-43 - twik family of potassium channels, F14F11.1 - hypothetical protein, twk-28 - twik family of potassium channels, twk-14 - twik family of potassium channels, twk-12 - twik family of pot…	8
GO:0071804	cellular potassium ion transport	0.000262	0.0322	4.08	9873	41	531	9	[twk-28 - twik family of potassium channels, twk-12 - twik family of potassium channels, twk-14 - twik family of potassium channels, slo-1 - slowpoke potassium channel family, shw-3 - shaw family of potassium channels, twk-13 - twik family of potassium channels, twk-43 - twik family of potassium channels, twk-40 - twik family of potassium channels, kqt-3 - potassium channel, kvqlt family]	3
GO:0010646	regulation of cell communication	0.000294	0.0348	2.89	9873	90	531	14	[snt-1 - synaptotagmin, rgs-1 - regulator of g protein signaling, unc-10 - uncoordinated, mef-2 - related to vertebrate mef2 transcription factor, nca-1 - novel channel type/putative nematode calcium channel, nca-2 - novel channel type/putative nematode calcium channel, daf-4 - abnormal dauer formation, beta-1,3-galactosyltransferase - hypothetical protein, slo-1 - slowpoke potassium channel fami…	5
GO:0034220	ion transmembrane transport	0.000306	0.0348	2.66	9873	112	531	16	[egl-36 - egg laying defective, amt-3 - ammonium transporter homolog, trp-1 - trp (transient receptor potential) channel family, lev-1 - levamisole resistant, twk-43 - twik family of potassium channels, twk-28 - twik family of potassium channels, egl-19 - egg laying defective, twk-12 - twik family of potassium channels, twk-14 - twik family of potassium channels, slo-1 - slowpoke potassium channe…	7
GO:0007268	synaptic transmission	0.000318	0.035	3.98	9873	42	531	9	[acr-15 - acetylcholine receptor, cdka-1 - cyclin-dependent kinase 5 activating protein homolog, jkk-1 - jnk kinase, acr-2 - acetylcholine receptor, rab-3 - rab family, ace-3 - abnormal acetylcholinesterase, unc-10 - uncoordinated, unc-38 - uncoordinated, cab-1 - c-terminus-of-aex-binding protein]	3
GO:0040012	regulation of locomotion	0.000793	0.0844	2.02	9873	221	531	24	[mab-5 - male abnormal, rab-3 - rab family, lev-1 - levamisole resistant, ace-3 - abnormal acetylcholinesterase, jph-1 - junctophilin, dop-3 - dopamine receptor, unc-80 - uncoordinated, rpl-33 - ribosomal protein, large subunit, rps-12 - ribosomal protein, small subunit, nca-1 - novel channel type/putative nematode calcium channel, nca-2 - novel channel type/putative nematode calcium channel, egl…	12
GO:0007187	G-protein coupled receptor signaling pathway, coupled to cyclic nucleotide second messenger	0.000838	0.0862	5.07	9873	22	531	6	[acy-1 - adenylyl cyclase, gpa-1 - g protein, alpha subunit, acy-2 - adenylyl cyclase, gpa-15 - g protein, alpha subunit, acy-3 - adenylyl cyclase, gpa-14 - g protein, alpha subunit]	2
GO:0007188	adenylate cyclase-modulating G-protein coupled receptor signaling pathway	0.000838	0.0835	5.07	9873	22	531	6	[acy-1 - adenylyl cyclase, gpa-1 - g protein, alpha subunit, acy-2 - adenylyl cyclase, gpa-15 - g protein, alpha subunit, acy-3 - adenylyl cyclase, gpa-14 - g protein, alpha subunit]	2
GO:0031667	response to nutrient levels	0.000845	0.0817	6.2	9873	15	531	5	[dop-2 - dopamine receptor, unc-2 - uncoordinated, eat-16 - eating: abnormal pharyngeal pumping, dop-3 - dopamine receptor, daf-28 - abnormal dauer formation]	1

## Sheet: GOFUNCTION
GO Term	Description	P-value	FDR q-value	Enrichment	N - Testable Genes with ALL GO terms	B - Testable Genes with GO term in Column A	n Enriched IP genes with ALL GO terms	b Enriched IP genes with GO term in Column A	Genes	expected
GO:0005216	ion channel activity	1.45e-22	2.29e-19	4.78	9873	206	531	53	[glc-3 - glutamate-gated chloride channel, glr-1 - glutamate receptor family (ampa), trp-1 - trp (transient receptor potential) channel family, acr-2 - acetylcholine receptor, lev-1 - levamisole resistant, unc-80 - uncoordinated, lgc-39 - ligand-gated ion channel, nca-1 - novel channel type/putative nematode calcium channel, unc-49 - uncoordinated, acr-15 - acetylcholine receptor, acr-14 - acetyl…	12
GO:0022838	substrate-specific channel activity	6.18e-22	4.89e-19	4.65	9873	212	531	53	[glc-3 - glutamate-gated chloride channel, glr-1 - glutamate receptor family (ampa), trp-1 - trp (transient receptor potential) channel family, acr-2 - acetylcholine receptor, lev-1 - levamisole resistant, unc-80 - uncoordinated, lgc-39 - ligand-gated ion channel, nca-1 - novel channel type/putative nematode calcium channel, acr-15 - acetylcholine receptor, unc-49 - uncoordinated, acr-14 - acetyl…	12
GO:0022803	passive transmembrane transporter activity	6.27e-22	3.31e-19	4.49	9873	228	531	55	[glc-3 - glutamate-gated chloride channel, glr-1 - glutamate receptor family (ampa), trp-1 - trp (transient receptor potential) channel family, acr-2 - acetylcholine receptor, lev-1 - levamisole resistant, unc-80 - uncoordinated, lgc-39 - ligand-gated ion channel, nca-1 - novel channel type/putative nematode calcium channel, acr-15 - acetylcholine receptor, unc-49 - uncoordinated, acr-14 - acetyl…	13
GO:0015267	channel activity	6.27e-22	2.48e-19	4.49	9873	228	531	55	[glc-3 - glutamate-gated chloride channel, glr-1 - glutamate receptor family (ampa), trp-1 - trp (transient receptor potential) channel family, acr-2 - acetylcholine receptor, lev-1 - levamisole resistant, unc-80 - uncoordinated, lgc-39 - ligand-gated ion channel, nca-1 - novel channel type/putative nematode calcium channel, unc-49 - uncoordinated, acr-15 - acetylcholine receptor, acr-14 - acetyl…	13
GO:0022836	gated channel activity	4.43e-20	1.4e-17	5.63	9873	132	531	40	[glc-3 - glutamate-gated chloride channel, glr-1 - glutamate receptor family (ampa), clh-2 - clc-type chloride channel, ggr-3 - gaba/glycine receptor family (see gbr), lgc-4 - ligand-gated ion channel, C53A5.5 - hypothetical protein, glc-4 - glutamate-gated chloride channel, acr-2 - acetylcholine receptor, lev-1 - levamisole resistant, acc-4 - acetylcholine-gated chloride channel, lgc-52 - ligand…	8
GO:0005230	extracellular ligand-gated ion channel activity	1.82e-14	4.79e-12	5.66	9873	92	531	28	[glc-3 - glutamate-gated chloride channel, glr-1 - glutamate receptor family (ampa), ggr-3 - gaba/glycine receptor family (see gbr), lgc-4 - ligand-gated ion channel, acr-2 - acetylcholine receptor, glc-4 - glutamate-gated chloride channel, lev-1 - levamisole resistant, acc-4 - acetylcholine-gated chloride channel, lgc-52 - ligand-gated ion channel, lgc-39 - ligand-gated ion channel, unc-38 - unc…	5
GO:0005261	cation channel activity	2.26e-14	5.11e-12	5.06	9873	114	531	31	[trp-1 - trp (transient receptor potential) channel family, lgc-4 - ligand-gated ion channel, C53A5.5 - hypothetical protein, acr-2 - acetylcholine receptor, lev-1 - levamisole resistant, unc-80 - uncoordinated, unc-38 - uncoordinated, nca-1 - novel channel type/putative nematode calcium channel, acr-15 - acetylcholine receptor, acr-14 - acetylcholine receptor, ccb-2 - calcium channel, beta subun…	7
GO:0022834	ligand-gated channel activity	1.43e-13	2.82e-11	5.26	9873	99	531	28	[glc-3 - glutamate-gated chloride channel, glr-1 - glutamate receptor family (ampa), ggr-3 - gaba/glycine receptor family (see gbr), lgc-4 - ligand-gated ion channel, acr-2 - acetylcholine receptor, glc-4 - glutamate-gated chloride channel, lev-1 - levamisole resistant, acc-4 - acetylcholine-gated chloride channel, lgc-52 - ligand-gated ion channel, unc-38 - uncoordinated, lgc-39 - ligand-gated i…	6
GO:0015276	ligand-gated ion channel activity	1.43e-13	2.51e-11	5.26	9873	99	531	28	[glc-3 - glutamate-gated chloride channel, glr-1 - glutamate receptor family (ampa), ggr-3 - gaba/glycine receptor family (see gbr), lgc-4 - ligand-gated ion channel, acr-2 - acetylcholine receptor, glc-4 - glutamate-gated chloride channel, lev-1 - levamisole resistant, acc-4 - acetylcholine-gated chloride channel, lgc-52 - ligand-gated ion channel, unc-38 - uncoordinated, lgc-39 - ligand-gated i…	6
GO:0015075	ion transmembrane transporter activity	2e-12	3.16e-10	2.71	9873	398	531	58	[glr-1 - glutamate receptor family (ampa), glc-3 - glutamate-gated chloride channel, trp-1 - trp (transient receptor potential) channel family, acr-2 - acetylcholine receptor, lev-1 - levamisole resistant, unc-80 - uncoordinated, nca-1 - novel channel type/putative nematode calcium channel, lgc-39 - ligand-gated ion channel, unc-49 - uncoordinated, acr-15 - acetylcholine receptor, acr-14 - acetyl…	22
GO:0022891	substrate-specific transmembrane transporter activity	4.82e-10	6.92e-08	2.37	9873	455	531	58	[glr-1 - glutamate receptor family (ampa), glc-3 - glutamate-gated chloride channel, trp-1 - trp (transient receptor potential) channel family, acr-2 - acetylcholine receptor, lev-1 - levamisole resistant, unc-80 - uncoordinated, nca-1 - novel channel type/putative nematode calcium channel, lgc-39 - ligand-gated ion channel, unc-49 - uncoordinated, acr-15 - acetylcholine receptor, acr-14 - acetyl…	25
GO:0004888	transmembrane signaling receptor activity	1.23e-09	1.62e-07	3.51	9873	159	531	30	[glr-1 - glutamate receptor family (ampa), acr-2 - acetylcholine receptor, lev-1 - levamisole resistant, dop-3 - dopamine receptor, F39B2.8 - hypothetical protein, unc-38 - uncoordinated, lad-2 - l1 cam adhesion molecule homolog, unc-49 - uncoordinated, acr-15 - acetylcholine receptor, dop-2 - dopamine receptor, C16D6.2 - hypothetical protein, srv-5 - serpentine receptor, class v, mgl-3 - metabot…	9
GO:0005215	transporter activity	2.03e-09	2.47e-07	2.1	9873	611	531	69	[glc-3 - glutamate-gated chloride channel, glr-1 - glutamate receptor family (ampa), trp-1 - trp (transient receptor potential) channel family, acr-2 - acetylcholine receptor, lev-1 - levamisole resistant, unc-80 - uncoordinated, K05F1.6 - hypothetical protein, lgc-39 - ligand-gated ion channel, nca-1 - novel channel type/putative nematode calcium channel, unc-49 - uncoordinated, acr-15 - acetylc…	33
GO:0022892	substrate-specific transporter activity	2.1e-09	2.37e-07	2.26	9873	485	531	59	[glr-1 - glutamate receptor family (ampa), glc-3 - glutamate-gated chloride channel, trp-1 - trp (transient receptor potential) channel family, acr-2 - acetylcholine receptor, lev-1 - levamisole resistant, unc-80 - uncoordinated, nca-1 - novel channel type/putative nematode calcium channel, lgc-39 - ligand-gated ion channel, unc-49 - uncoordinated, acr-15 - acetylcholine receptor, acr-14 - acetyl…	27
GO:0005231	excitatory extracellular ligand-gated ion channel activity	2.3e-09	2.42e-07	7.8	9873	31	531	13	[glr-1 - glutamate receptor family (ampa), acr-19 - acetylcholine receptor, lgc-4 - ligand-gated ion channel, acr-2 - acetylcholine receptor, glc-4 - glutamate-gated chloride channel, lev-1 - levamisole resistant, glr-4 - glutamate receptor family (ampa), unc-38 - uncoordinated, avr-14 - altered avermectin sensitivity, acr-15 - acetylcholine receptor, acr-14 - acetylcholine receptor, acr-8 - acet…	2
GO:0022857	transmembrane transporter activity	5.68e-09	5.62e-07	2.17	9873	523	531	61	[glr-1 - glutamate receptor family (ampa), glc-3 - glutamate-gated chloride channel, trp-1 - trp (transient receptor potential) channel family, acr-2 - acetylcholine receptor, lev-1 - levamisole resistant, unc-80 - uncoordinated, K05F1.6 - hypothetical protein, nca-1 - novel channel type/putative nematode calcium channel, lgc-39 - ligand-gated ion channel, unc-49 - uncoordinated, acr-15 - acetylc…	29
GO:0030594	neurotransmitter receptor activity	1.4e-07	1.3e-05	7.05	9873	29	531	11	[acr-15 - acetylcholine receptor, gar-2 - g-protein-linked acetylcholine receptor, dop-2 - dopamine receptor, C16D6.2 - hypothetical protein, gar-3 - g-protein-linked acetylcholine receptor, acr-2 - acetylcholine receptor, lev-1 - levamisole resistant, T22D1.12 - hypothetical protein, T21B4.4 - hypothetical protein, dop-3 - dopamine receptor, unc-38 - uncoordinated]	2
GO:0022843	voltage-gated cation channel activity	4.52e-07	3.97e-05	7.15	9873	26	531	10	[ccb-2 - calcium channel, beta subunit, egl-36 - egg laying defective, egl-19 - egg laying defective, ZK1321.2 - hypothetical protein, slo-1 - slowpoke potassium channel family, shw-3 - shaw family of potassium channels, unc-2 - uncoordinated, F14F11.1 - hypothetical protein, exp-2 - expulsion defective (defecation), kqt-3 - potassium channel, kvqlt family]	2
GO:0004930	G-protein coupled receptor activity	7.24e-07	6.02e-05	5.58	9873	40	531	12	[gar-2 - g-protein-linked acetylcholine receptor, dop-2 - dopamine receptor, C16D6.2 - hypothetical protein, gar-3 - g-protein-linked acetylcholine receptor, mgl-3 - metabotropic glutamate receptor family, ser-2 - serotonin/octopamine receptor family, T22D1.12 - hypothetical protein, T21B4.4 - hypothetical protein, C18B12.2 - hypothetical protein, dop-3 - dopamine receptor, F39B2.8 - hypothetical…	3
GO:0022832	voltage-gated channel activity	9.07e-07	7.17e-05	6.02	9873	34	531	11	[ccb-2 - calcium channel, beta subunit, clh-2 - clc-type chloride channel, egl-36 - egg laying defective, egl-19 - egg laying defective, ZK1321.2 - hypothetical protein, slo-1 - slowpoke potassium channel family, shw-3 - shaw family of potassium channels, unc-2 - uncoordinated, F14F11.1 - hypothetical protein, exp-2 - expulsion defective (defecation), kqt-3 - potassium channel, kvqlt family]	2
GO:0005244	voltage-gated ion channel activity	9.07e-07	6.83e-05	6.02	9873	34	531	11	[ccb-2 - calcium channel, beta subunit, clh-2 - clc-type chloride channel, egl-36 - egg laying defective, egl-19 - egg laying defective, ZK1321.2 - hypothetical protein, slo-1 - slowpoke potassium channel family, shw-3 - shaw family of potassium channels, unc-2 - uncoordinated, F14F11.1 - hypothetical protein, exp-2 - expulsion defective (defecation), kqt-3 - potassium channel, kvqlt family]	2
GO:0005267	potassium channel activity	1.29e-06	9.26e-05	4.57	9873	57	531	14	[egl-36 - egg laying defective, C53A5.5 - hypothetical protein, shw-3 - shaw family of potassium channels, F14F11.1 - hypothetical protein, twk-43 - twik family of potassium channels, twk-28 - twik family of potassium channels, twk-14 - twik family of potassium channels, twk-12 - twik family of potassium channels, ZK1321.2 - hypothetical protein, twk-13 - twik family of potassium channels, slo-1 …	4
GO:0004889	acetylcholine-activated cation-selective channel activity	2.96e-06	0.000204	7.83	9873	19	531	8	[acr-15 - acetylcholine receptor, acr-14 - acetylcholine receptor, acr-19 - acetylcholine receptor, lgc-4 - ligand-gated ion channel, acr-8 - acetylcholine receptor, acr-2 - acetylcholine receptor, lev-1 - levamisole resistant, unc-38 - uncoordinated]	2
GO:0015079	potassium ion transmembrane transporter activity	3.8e-06	0.00025	4.2	9873	62	531	14	[egl-36 - egg laying defective, C53A5.5 - hypothetical protein, shw-3 - shaw family of potassium channels, twk-43 - twik family of potassium channels, F14F11.1 - hypothetical protein, twk-28 - twik family of potassium channels, twk-14 - twik family of potassium channels, twk-12 - twik family of potassium channels, ZK1321.2 - hypothetical protein, twk-13 - twik family of potassium channels, slo-1 …	4
GO:0008324	cation transmembrane transporter activity	7.14e-06	0.000451	2.25	9873	281	531	34	[trp-1 - trp (transient receptor potential) channel family, lgc-4 - ligand-gated ion channel, C53A5.5 - hypothetical protein, acr-2 - acetylcholine receptor, lev-1 - levamisole resistant, unc-80 - uncoordinated, unc-38 - uncoordinated, nca-1 - novel channel type/putative nematode calcium channel, acr-15 - acetylcholine receptor, acr-14 - acetylcholine receptor, ccb-2 - calcium channel, beta subun…	16
GO:0004871	signal transducer activity	9.07e-06	0.000552	1.99	9873	412	531	44	[glr-1 - glutamate receptor family (ampa), acr-2 - acetylcholine receptor, lev-1 - levamisole resistant, C05D10.2 - hypothetical protein, F39B2.8 - hypothetical protein, dop-3 - dopamine receptor, jnk-1 - jun n-terminal kinase, unc-38 - uncoordinated, gpa-14 - g protein, alpha subunit, lad-2 - l1 cam adhesion molecule homolog, nhr-61 - nuclear hormone receptor family, acr-15 - acetylcholine recep…	23
GO:0060089	molecular transducer activity	9.07e-06	0.000531	1.99	9873	412	531	44	[glr-1 - glutamate receptor family (ampa), acr-2 - acetylcholine receptor, lev-1 - levamisole resistant, C05D10.2 - hypothetical protein, F39B2.8 - hypothetical protein, dop-3 - dopamine receptor, jnk-1 - jun n-terminal kinase, unc-38 - uncoordinated, gpa-14 - g protein, alpha subunit, lad-2 - l1 cam adhesion molecule homolog, nhr-61 - nuclear hormone receptor family, acr-15 - acetylcholine recep…	23
GO:0005102	receptor binding	1.6e-05	0.000904	3.23	9873	98	531	17	[ins-9 - insulin related, vab-2 - variable abnormal morphology, ins-24 - insulin related, ins-30 - insulin related, tig-2 - transforming growth factor beta family, ins-4 - insulin related, ins-26 - insulin related, daf-28 - abnormal dauer formation, gpa-14 - g protein, alpha subunit, egl-20 - egg laying defective, gpa-1 - g protein, alpha subunit, let-756 - lethal, lin-7 - abnormal cell lineage, …	6
GO:0015464	acetylcholine receptor activity	1.65e-05	0.000898	9.3	9873	12	531	6	[acr-15 - acetylcholine receptor, gar-2 - g-protein-linked acetylcholine receptor, gar-3 - g-protein-linked acetylcholine receptor, acr-2 - acetylcholine receptor, lev-1 - levamisole resistant, unc-38 - uncoordinated]	1
GO:0005249	voltage-gated potassium channel activity	5.25e-05	0.00277	6.51	9873	20	531	7	[egl-36 - egg laying defective, ZK1321.2 - hypothetical protein, slo-1 - slowpoke potassium channel family, shw-3 - shaw family of potassium channels, F14F11.1 - hypothetical protein, exp-2 - expulsion defective (defecation), kqt-3 - potassium channel, kvqlt family]	2
GO:0017137	Rab GTPase binding	0.000114	0.0058	12.4	9873	6	531	4	[rbf-1 - rabphilin, unc-10 - uncoordinated, tir-1 - tir (toll and interleukin 1 receptor) domain protein, ehbp-1 - eh (eps-15-homology) domain binding protein family]	1
GO:0046873	metal ion transmembrane transporter activity	0.000132	0.00651	2.38	9873	172	531	22	[trp-1 - trp (transient receptor potential) channel family, egl-36 - egg laying defective, C53A5.5 - hypothetical protein, shw-3 - shaw family of potassium channels, asic-1 - acid-sensing/amiloride-sensitive ion channel family, twk-43 - twik family of potassium channels, F14F11.1 - hypothetical protein, twk-28 - twik family of potassium channels, ccb-2 - calcium channel, beta subunit, egl-19 - eg…	10
GO:0004872	receptor activity	0.000331	0.0159	1.82	9873	367	531	36	[glr-1 - glutamate receptor family (ampa), acr-2 - acetylcholine receptor, lev-1 - levamisole resistant, F39B2.8 - hypothetical protein, dop-3 - dopamine receptor, unc-38 - uncoordinated, lad-2 - l1 cam adhesion molecule homolog, nhr-61 - nuclear hormone receptor family, acr-15 - acetylcholine receptor, unc-49 - uncoordinated, dop-2 - dopamine receptor, C16D6.2 - hypothetical protein, mgl-3 - met…	20
GO:0038023	signaling receptor activity	0.000472	0.022	1.81	9873	360	531	35	[glr-1 - glutamate receptor family (ampa), acr-2 - acetylcholine receptor, lev-1 - levamisole resistant, F39B2.8 - hypothetical protein, dop-3 - dopamine receptor, unc-38 - uncoordinated, lad-2 - l1 cam adhesion molecule homolog, nhr-61 - nuclear hormone receptor family, acr-15 - acetylcholine receptor, unc-49 - uncoordinated, dop-2 - dopamine receptor, C16D6.2 - hypothetical protein, mgl-3 - met…	20
GO:0005262	calcium channel activity	0.000589	0.0266	6.64	9873	14	531	5	[ccb-2 - calcium channel, beta subunit, trp-1 - trp (transient receptor potential) channel family, egl-19 - egg laying defective, unc-2 - uncoordinated, trp-4 - trp (transient receptor potential) channel family]	1
GO:0004016	adenylate cyclase activity	0.000594	0.0261	13.94	9873	4	531	3	[acy-1 - adenylyl cyclase, acy-2 - adenylyl cyclase, acy-3 - adenylyl cyclase]	1
GO:0005179	hormone activity	0.000693	0.0296	4.49	9873	29	531	7	[ins-9 - insulin related, ins-1 - insulin related, ins-24 - insulin related, ins-30 - insulin related, ins-4 - insulin related, ins-26 - insulin related, daf-28 - abnormal dauer formation]	2

## Sheet: GOCOMPONENT
GO Term	Description	P-value	FDR q-value	Enrichment	N - Testable Genes with ALL GO terms	B - Testable Genes with GO term in Column A	n Enriched IP genes with ALL GO terms	b Enriched IP genes with GO term in Column A	Genes	expected
GO:0044425	membrane part	3.72e-28	2.17e-25	1.55	9873	4159	531	346	[R12C12.3 - hypothetical protein, flp-27 - fmrf-like peptide, srh-180 - serpentine receptor, class h, unc-80 - uncoordinated, K05F1.6 - hypothetical protein, ZK180.7 - hypothetical protein, ser-5 - serotonin/octopamine receptor family, T10H9.1 - hypothetical protein, F57B7.1 - hypothetical protein, egl-19 - egg laying defective, ZK1321.2 - hypothetical protein, F16C3.1 - hypothetical protein, F57…	224
GO:0031224	intrinsic to membrane	2.49e-27	7.25e-25	1.56	9873	4029	531	337	[R12C12.3 - hypothetical protein, flp-27 - fmrf-like peptide, srh-180 - serpentine receptor, class h, K05F1.6 - hypothetical protein, ZK180.7 - hypothetical protein, ser-5 - serotonin/octopamine receptor family, T10H9.1 - hypothetical protein, F57B7.1 - hypothetical protein, egl-19 - egg laying defective, ZK1321.2 - hypothetical protein, F16C3.1 - hypothetical protein, F57A8.4 - hypothetical prot…	217
GO:0016021	integral to membrane	4.09e-27	7.93e-25	1.55	9873	4020	531	336	[R12C12.3 - hypothetical protein, flp-27 - fmrf-like peptide, srh-180 - serpentine receptor, class h, K05F1.6 - hypothetical protein, ZK180.7 - hypothetical protein, ser-5 - serotonin/octopamine receptor family, T10H9.1 - hypothetical protein, F57B7.1 - hypothetical protein, egl-19 - egg laying defective, ZK1321.2 - hypothetical protein, F16C3.1 - hypothetical protein, F57A8.4 - hypothetical prot…	217
GO:0005575	cellular_component	7.48e-19	1.09e-16	1.24	9873	6664	531	446	[mec-8 - mechanosensory abnormality, rab-3 - rab family, F30A10.1 - hypothetical protein, K05F1.6 - hypothetical protein, ZK180.7 - hypothetical protein, nhr-61 - nuclear hormone receptor family, ser-5 - serotonin/octopamine receptor family, T10H9.1 - hypothetical protein, egl-19 - egg laying defective, F16C3.1 - hypothetical protein, C53D5.1 - hypothetical protein, Y40C5A.4 - hypothetical protei…	359
GO:0044456	synapse part	1.12e-17	1.31e-15	5.8	9873	109	531	34	[glc-3 - glutamate-gated chloride channel, glr-1 - glutamate receptor family (ampa), ggr-3 - gaba/glycine receptor family (see gbr), lgc-4 - ligand-gated ion channel, glc-4 - glutamate-gated chloride channel, acr-2 - acetylcholine receptor, rab-3 - rab family, ace-3 - abnormal acetylcholinesterase, lev-1 - levamisole resistant, lgc-52 - ligand-gated ion channel, syd-1 - synapse defective, dop-3 -…	6
GO:0097060	synaptic membrane	6.72e-16	6.52e-14	6.61	9873	76	531	27	[glr-1 - glutamate receptor family (ampa), glc-3 - glutamate-gated chloride channel, ggr-3 - gaba/glycine receptor family (see gbr), lgc-4 - ligand-gated ion channel, acr-2 - acetylcholine receptor, glc-4 - glutamate-gated chloride channel, lev-1 - levamisole resistant, lgc-52 - ligand-gated ion channel, syd-1 - synapse defective, lgc-39 - ligand-gated ion channel, unc-38 - uncoordinated, avr-14 …	5
GO:0045211	postsynaptic membrane	1.51e-14	1.26e-12	6.46	9873	72	531	25	[glr-1 - glutamate receptor family (ampa), glc-3 - glutamate-gated chloride channel, ggr-3 - gaba/glycine receptor family (see gbr), lgc-4 - ligand-gated ion channel, acr-2 - acetylcholine receptor, glc-4 - glutamate-gated chloride channel, lev-1 - levamisole resistant, lgc-52 - ligand-gated ion channel, lgc-39 - ligand-gated ion channel, unc-38 - uncoordinated, avr-14 - altered avermectin sensit…	4
GO:0016020	membrane	3.4e-12	2.47e-10	2	9873	939	531	101	[glc-3 - glutamate-gated chloride channel, rab-3 - rab family, syd-1 - synapse defective, K05F1.6 - hypothetical protein, lgc-39 - ligand-gated ion channel, egl-19 - egg laying defective, ZK1321.2 - hypothetical protein, F53B1.8 - hypothetical protein, del-1 - degenerin like, asic-1 - acid-sensing/amiloride-sensitive ion channel family, deg-3 - degeneration of certain neurons, B0222.3 - hypotheti…	51
GO:0044459	plasma membrane part	2.28e-09	1.47e-07	3.42	9873	163	531	30	[glr-1 - glutamate receptor family (ampa), gpa-14 - g protein, alpha subunit, lad-2 - l1 cam adhesion molecule homolog, gpa-1 - g protein, alpha subunit, dab-1 - dab (drosophila disabled) homolog, unc-7 - uncoordinated, gpc-1 - g protein, gamma subunit, egl-19 - egg laying defective, ZK1321.2 - hypothetical protein, lin-17 - abnormal cell lineage, lin-12 - abnormal cell lineage, nlg-1 - neuroligi…	9
GO:0034703	cation channel complex	2.11e-08	1.23e-06	9.3	9873	20	531	10	[egl-36 - egg laying defective, egl-19 - egg laying defective, ZK1321.2 - hypothetical protein, slo-1 - slowpoke potassium channel family, shw-3 - shaw family of potassium channels, unc-2 - uncoordinated, F14F11.1 - hypothetical protein, exp-2 - expulsion defective (defecation), unc-80 - uncoordinated, kqt-3 - potassium channel, kvqlt family]	2
GO:0034702	ion channel complex	3.84e-08	2.03e-06	8.85	9873	21	531	10	[egl-36 - egg laying defective, egl-19 - egg laying defective, ZK1321.2 - hypothetical protein, slo-1 - slowpoke potassium channel family, shw-3 - shaw family of potassium channels, unc-2 - uncoordinated, F14F11.1 - hypothetical protein, exp-2 - expulsion defective (defecation), unc-80 - uncoordinated, kqt-3 - potassium channel, kvqlt family]	2
GO:0043005	neuron projection	1.09e-06	5.29e-05	3.2	9873	128	531	22	[sad-1 - synapses of amphids defective, glr-1 - glutamate receptor family (ampa), tol-1 - toll (drosophila) family, vab-2 - variable abnormal morphology, lev-1 - levamisole resistant, unc-10 - uncoordinated, tir-1 - tir (toll and interleukin 1 receptor) domain protein, unc-80 - uncoordinated, unc-38 - uncoordinated, jnk-1 - jun n-terminal kinase, nca-1 - novel channel type/putative nematode calci…	7
GO:0045202	synapse	2.49e-06	0.000112	4.65	9873	52	531	13	[snt-1 - synaptotagmin, acr-2 - acetylcholine receptor, sol-1 - suppressor of lurcher movement defect, syd-1 - synapse defective, unc-38 - uncoordinated, acr-15 - acetylcholine receptor, unc-41 - uncoordinated, syg-1 - synaptogenesis abnormal, ida-1 - related to islet cell diabetes autoantigen, slo-1 - slowpoke potassium channel family, ins-1 - insulin related, nlg-1 - neuroligin family, exp-1 - …	3
GO:0034705	potassium channel complex	5.52e-06	0.000229	8.68	9873	15	531	7	[egl-36 - egg laying defective, ZK1321.2 - hypothetical protein, slo-1 - slowpoke potassium channel family, shw-3 - shaw family of potassium channels, F14F11.1 - hypothetical protein, exp-2 - expulsion defective (defecation), kqt-3 - potassium channel, kvqlt family]	1
GO:0008076	voltage-gated potassium channel complex	5.52e-06	0.000214	8.68	9873	15	531	7	[egl-36 - egg laying defective, ZK1321.2 - hypothetical protein, slo-1 - slowpoke potassium channel family, shw-3 - shaw family of potassium channels, F14F11.1 - hypothetical protein, exp-2 - expulsion defective (defecation), kqt-3 - potassium channel, kvqlt family]	1
GO:0005576	extracellular region	1.61e-05	0.000584	3.1	9873	108	531	18	[cpg-2 - chondroitin proteoglycan, ins-9 - insulin related, eff-1 - epithelial fusion failure, cbd-1 - chitin-binding domain protein, ins-24 - insulin related, ins-30 - insulin related, ins-4 - insulin related, ins-26 - insulin related, daf-28 - abnormal dauer formation, egl-20 - egg laying defective, let-756 - lethal, mec-9 - mechanosensory abnormality, cah-2 - carbonic anhydrase, flp-13 - fmrf-…	6
GO:0030424	axon	3.05e-05	0.00104	3.36	9873	83	531	15	[sad-1 - synapses of amphids defective, tol-1 - toll (drosophila) family, vab-2 - variable abnormal morphology, unc-10 - uncoordinated, tir-1 - tir (toll and interleukin 1 receptor) domain protein, unc-80 - uncoordinated, nca-1 - novel channel type/putative nematode calcium channel, jnk-1 - jun n-terminal kinase, dyf-5 - abnormal dye filling, syg-1 - synaptogenesis abnormal, efn-4 - eph(f)rin, jk…	5
GO:0042995	cell projection	5.33e-05	0.00172	2.53	9873	162	531	22	[sad-1 - synapses of amphids defective, glr-1 - glutamate receptor family (ampa), tol-1 - toll (drosophila) family, vab-2 - variable abnormal morphology, lev-1 - levamisole resistant, unc-10 - uncoordinated, tir-1 - tir (toll and interleukin 1 receptor) domain protein, unc-80 - uncoordinated, unc-38 - uncoordinated, jnk-1 - jun n-terminal kinase, nca-1 - novel channel type/putative nematode calci…	9
GO:0019897	extrinsic to plasma membrane	0.000257	0.00788	5.21	9873	25	531	7	[gpa-1 - g protein, alpha subunit, dab-1 - dab (drosophila disabled) homolog, gpc-1 - g protein, gamma subunit, gpa-15 - g protein, alpha subunit, eat-16 - eating: abnormal pharyngeal pumping, odr-2 - odorant response abnormal, gpa-14 - g protein, alpha subunit]	1
GO:0031234	extrinsic to internal side of plasma membrane	0.000838	0.0244	5.07	9873	22	531	6	[gpa-1 - g protein, alpha subunit, dab-1 - dab (drosophila disabled) homolog, gpc-1 - g protein, gamma subunit, gpa-15 - g protein, alpha subunit, eat-16 - eating: abnormal pharyngeal pumping, gpa-14 - g protein, alpha subunit]	1
GO:0031226	intrinsic to plasma membrane	0.000898	0.0249	3.49	9873	48	531	9	[vab-2 - variable abnormal morphology, syg-1 - synaptogenesis abnormal, gar-3 - g-protein-linked acetylcholine receptor, eff-1 - epithelial fusion failure, ser-2 - serotonin/octopamine receptor family, ptc-1 - patched family, nlg-1 - neuroligin family, odr-10 - odorant response abnormal, lad-2 - l1 cam adhesion molecule homolog]	3
